# Supplementary material for: Circulating cytokines levels and the risk of polycystic ovary syndrome: A Mendelian randomization analysis
Source: Medicine (Baltimore). 2025 Feb 28;104(9):e41359. doi: 10.1097/MD.0000000000041359 (PMC11875618; doi:10.1097/MD.0000000000041359)
Supplement: Supplementary file 1 [file medi-104-e41359-s001.xlsx]

## Sheet: Supplementary Table 1 
Supplementary Table 1. Summary of genome-wide association studies used in the analyses.
Phenotype	Author, year	Source GWAS or consortium	Total sample size	Number of cases	Number of controls	Phenotype assessment
91 Cytokines	Zhao JH et al., 2023	Northern Sweden Population Health Study (NSPHS), Stabilization of Atherosclerotic Plaque by Initiation of Darapladib Therapy trial (STABILITY), STANLEY / SWEBIC, Swedish BioFinder study, RECOMBINE/EIRA, Estonian Biobank (EstBB, n=487), INTERVAL, Cooperative Health Research in the Region of Augsburg (KORA F4), Orkney Complex Disease Study (ORCADES),VIS, Apixaban for Reduction in Stroke and Other T…	14824	NA	NA	NA
41 Cytokines	Ahola-Olli AV et al., 2017	Cardiovascular Risk in Young Finns Study (YFS), FINRISK	8293	NA	NA	NA
PCOS	Felix Day et al., 2018	Rotterdam, UK (London/Oxford), EGCUT, deCODE, Chicago, Boston, 23andMe	113,238 (25,295)*	10,074 (4,890)*	103,164 (20,405)*	National Institutes of Health (NIH), Rotterdam Criteria, self-report
PCOS	Jaakko S Tyrmi et al., 2021	FinnGen, Estonian Biobank (EstBB)	233397	3609	229788	National registers by ICD codes (ICD-10 E28.2, ICD-9 256.4, or ICD-8 256.90)
* Sample size after excluding participants in 23andMe.
ICD: international classification of diseases; GWAS: genome-wide association study; PCOS: polycystic ovary syndrome; SNP: single nucleotide polymorphism.

## Sheet: Supplementary Table 2
Supplementary Table 2. Basic information of 106 cytokines
ID	Name	Abbreviation	Discovery sample number	Replication sample number
GCST90274759	Adenosine Deaminase levels	ADA	14736 European	1585 European
GCST90274760	Artemin levels	ARTN	11778 European	1585 European
GCST90274761	Axin-1 levels	AXIN1	11793 European	1585 European
GCST90274762	beta-nerve growth factor levels	NGFB	14743 European	1585 European
GCST90274763	Caspase 8 levels	CASP8	14744 European	1585 European
GCST90274765	C-C motif chemokine 19 levels	CCL19	14736 European	1585 European
GCST90274766	C-C motif chemokine 20 levels	CCL20	14736 European	1585 European
GCST90274767	C-C motif chemokine 23 levels	CCL23	14736 European	1585 European
GCST90274768	C-C motif chemokine 25 levels	CCL25	14736 European	1585 European
GCST90274769	C-C motif chemokine 28 levels	CCL28	14734 European	1585 European
GCST90274770	C-C motif chemokine 4 levels	CCL4	14744 European	1585 European
GCST90274772	CD40L receptor levels	CD40L	14736 European	1585 European
GCST90274775	CUB domain-containing protein 1 levels	CDCP1	14734 European	1585 European
ebi-a-GCST004420	Cutaneous T-cell attracting	CTACK	3631 European	-
GCST90274779	C-X-C motif chemokine 1 levels	CXCL1	14736 European	1585 European
GCST90274780	C-X-C motif chemokine 10 levels	CXCL10	14744 European	1585 European
GCST90274781	C-X-C motif chemokine 11 levels	CXCL11	14736 European	1585 European
GCST90274782	C-X-C motif chemokine 5 levels	CXCL5	14736 European	1585 European
GCST90274783	C-X-C motif chemokine 6 levels	CXCL6	14744 European	1585 European
GCST90274784	C-X-C motif chemokine 9 levels	CXCL9	14735 European	1585 European
GCST90274777	Cystatin D levels	Cystatin D	14736 European	1585 European
GCST90274785	Delta and Notch-like epidermal growth factor-related receptor levels	DNER	14735 European	1585 European
GCST90274764	Eotaxin levels	Eotaxin	14734 European	1585 European
GCST90274758	Eukaryotic translation initiation factor 4E-binding protein 1 levels	EIF4EBP1	14736 European	1585 European
GCST90274787	Fibroblast growth factor 19 levels	FGF19	14744 European	1585 European
GCST90274788	Fibroblast growth factor 21 levels	FGF21	14743 European	1585 European
GCST90274789	Fibroblast growth factor 23 levels	FGF23	14735 European	1585 European
GCST90274790	Fibroblast growth factor 5 levels	FGF5	11789 European	1585 European
GCST90274791	Fms-related tyrosine kinase 3 ligand levels	FLT3LG	14734 European	1585 European
GCST90274778	Fractalkine levels	CX3CL1	14743 European	1585 European
GCST90274792	Glial cell line-derived neurotrophic factor levels	GDNF	14736 European	1585 European
ebi-a-GCST004458	Granulocyte-colony stimulating factor	G-CSF	7904 European	-
GCST90274793	Hepatocyte growth factor levels	HGF	14734 European	1585 European
GCST90274794	Interferon gamma levels	IFNG	11793 European	1585 European
GCST90274795	Interleukin-10 levels	IL10	14744 European	1585 European
GCST90274796	Interleukin-10 receptor subunit alpha levels	IL10RA	11793 European	1585 European
GCST90274797	Interleukin-10 receptor subunit beta levels	IL10RB	14734 European	1585 European
GCST90274798	Interleukin-12 subunit beta levels	IL12B	14735 European	1585 European
ebi-a-GCST004439	Interleukin-12p70	IL-12p70	8270 European	-
GCST90274799	Interleukin-13 levels	IL13	11792 European	1585 European
GCST90274800	Interleukin-15 receptor subunit alpha levels	IL15RA	11792 European	1585 European
ebi-a-GCST004430	Interleukin-16	IL16	3483 European	-
GCST90274801	Interleukin-17A levels	IL17A	11784 European	1585 European
GCST90274802	Interleukin-17C levels	IL17C	11793 European	1585 European
GCST90274803	Interleukin-18 levels	IL18	14744 European	1585 European
GCST90274804	interleukin-18 receptor 1 levels	IL18R1	14743 European	1585 European
GCST90274805	Interleukin-1-alpha levels	IL1A	11788 European	1585 European
ebi-a-GCST004448	Interleukin-1-beta	IL1B	3309 European	-
ebi-a-GCST004447	Interleukin-1-receptor antagonist	IL1RA	3638 European	-
GCST90274806	Interleukin-2 levels	IL2	11789 European	1585 European
ebi-a-GCST004454	Interleukin-2 receptor (alpha subunit)	IL2ra	3677 European	-
GCST90274811	Interleukin-2 receptor subunit beta levels	IL2RB	11792 European	1585 European
GCST90274807	Interleukin-20 levels	IL20	11784 European	1585 European
GCST90274808	Interleukin-20 receptor subunit alpha	IL-20RA	11792 European	1585 European
GCST90274808	Interleukin-20 receptor subunit alpha levels	IL20RA	11792 European	1585 European
GCST90274809	Interleukin-22 receptor subunit alpha-1 levels	IL22RA1	11793 European	1585 European
GCST90274810	Interleukin-24 levels	IL24	11785 European	1585 European
GCST90274812	Interleukin-33 levels	IL33	11793 European	1585 European
GCST90274813	Interleukin-4 levels	IL4	11793 European	1585 European
GCST90274814	Interleukin-5 levels	IL5	11792 European	1585 European
GCST90274816	Interleukin-7 levels	IL7	14736 European	1585 European
GCST90274817	Interleukin-8 levels	IL8	14744 European	1585 European
ebi-a-GCST004450	Interleukin-9 levels	IL9	3634 European	-
GCST90274818	Latency-associated peptide transforming growth factor beta 1 levels	LTA	14736 European	1585 European
GCST90274819	Leukemia inhibitory factor levels	LIF	11793 European	1585 European
GCST90274820	Leukemia inhibitory factor receptor levels	LIFA	11784 European	1585 European
GCST90274776	Macrophage colony-stimulating factor 1 levels	MCSF	14734 European	1585 European
GCST90274825	Macrophage inflammatory protein 1a levels	MIP1A	14743 European	1585 European
ebi-a-GCST004423	Macrophage Migration Inhibitory Factor	MIF	3494 European	-
GCST90274826	Matrix metalloproteinase-1 levels	MMP1	14744 European	1585 European
GCST90274827	Matrix metalloproteinase-10 levels	MMP10	14744 European	1585 European
GCST90274822	Monocyte chemoattractant protein 2 levels	MCP2	14736 European	1585 European
GCST90274821	Monocyte chemoattractant protein-1 levels	MCP1	14733 European	1585 European
GCST90274823	Monocyte chemoattractant protein-3 levels	MCP3	11783 European	1585 European
GCST90274824	Monocyte chemoattractant protein-4 levels	MCP4	14736 European	1585 European
GCST90274771	Natural killer cell receptor 2B4 levels	NK2B4	14735 European	1585 European
GCST90274829	Neurotrophin-3 levels	NT3	14744 European	1585 European
GCST90274828	Neurturin levels	NTN	11791 European	1585 European
GCST90274831	Oncostatin-M levels	OSM	14736 European	1585 European
GCST90274830	Osteoprotegerin levels	OPG	14733 European	1585 European
ebi-a-GCST004432	Platelet-derived growth factor BB	PDGFbb	8293 European	-
GCST90274832	Programmed cell death 1 ligand 1 levels	PDL1	14736 European	1585 European
GCST90274786	Protein S100-A12 levels	S100A12	14743 European	1585 European
ebi-a-GCST004431	Regulated on activation,normal T Cell expressed and secreted	RANTES	3421 European	-
GCST90274835	Signaling lymphocytic activation molecule levels	SLAM	14734 European	1585 European
GCST90274834	SIR2-like protein 2 levels	SITR2	14736 European	1585 European
GCST90274837	STAM binding protein levels	STAMBP	14736 European	1585 European
GCST90274833	Stem cell factor levels	SCF	14736 European	1585 European
ebi-a-GCST004428	Stem cell growth factor beta	SCGFB	3682 European	-
ebi-a-GCST004429	Stromal cell-derived factor-1 alpha	SDF1a	8290 European	-
GCST90274836	Sulfotransferase 1A1 levels	SULT1A1	11793 European	1585 European
GCST90274773	T-cell surface glycoprotein CD5 levels	CD5	14735 European	1585 European
GCST90274774	T-cell surface glycoprotein CD6 isoform levels	CD6	14735 European	1585 European
GCST90274845	Thymic stromal lymphopoietin levels	TSLP	11793 European	1585 European
GCST90274840	TNF-beta levels	TNFB	11792 European	1585 European
GCST90274844	TNF-related activation-induced cytokine levels	TRANCE	14736 European	1585 European
GCST90274843	TNF-related apoptosis-inducing ligand levels	TRAIL	14735 European	1585 European
GCST90274838	Transforming growth factor-alpha levels	TGFA	14733 European	1585 European
ebi-a-GCST004426	Tumor necrosis factor alpha	TNFA	3454 European	-
GCST90274839	Tumor necrosis factor levels	TNF	11785 European	1585 European
GCST90274846	Tumor necrosis factor ligand superfamily member 12 levels	TNFSF12	14736 European	1585 European
GCST90274842	Tumor necrosis factor ligand superfamily member 14 levels	TNFSF14	11793 European	1585 European
GCST90274841	Tumor necrosis factor receptor superfamily member 9 levels	TNFRSF9	11784 European	1585 European
GCST90274847	Urokinase-type plasminogen activator levels	UPA	14734 European	1585 European
ebi-a-GCST004422	Vascular endothelial growth factor	VEGF	7118 European	-
GCST90274848	Vascular endothelial growth factor A levels	VEGF_A	14744 European	1585 European

## Sheet: Supplementary Table 3
Supplemental table 3 Genetic instruments associated with BMI, type 2 diabetes, waist/hip circumference, waist-to-hip ratio, metabolic syndrome, glucose metabolism, and lipid metabolism identified in the Catalog.
SNP	trait	p	STUDY ACCESSION
rs13107325	aspartate aminotransferase measurement, serum alanine aminotransferase measurement, low density lipoprotein triglyceride measurement, body fat percentage, high density lipoprotein cholesterol measurement, sex hormone-binding globulin measurement	5e-32	GCST90038594
rs2980888	aspartate aminotransferase measurement, serum alanine aminotransferase measurement, low density lipoprotein triglyceride measurement, body fat percentage, high density lipoprotein cholesterol measurement, sex hormone-binding globulin measurement	4e-242	GCST90038594
rs174533	blood metabolite measurement	3e-15	GCST90300719
rs1260326	BMI-adjusted fasting blood glucose measurement	2e-16	GCST90094960
rs1260326	BMI-adjusted fasting blood glucose measurement	3e-14	GCST90094962
rs1260326	BMI-adjusted fasting blood glucose measurement	8e-28	GCST90094959
rs3184504	BMI-adjusted hip circumference	2e-14	GCST90020028
rs2904602	BMI-adjusted hip circumference	1e-09	GCST90020028
rs3131294	BMI-adjusted hip circumference	1e-10	GCST90020028
rs888678	BMI-adjusted hip circumference	5e-15	GCST90020028
rs62401443	BMI-adjusted hip circumference	2e-08	GCST90020028
rs28929474	BMI-adjusted hip circumference	3e-12	GCST90020028
rs888678	BMI-adjusted hip circumference	2e-08	GCST012227
rs117113213	BMI-adjusted hip circumference	1e-08	GCST012227
rs28929474	BMI-adjusted hip circumference	7e-13	GCST012227
rs13107325	BMI-adjusted waist circumference	5e-20	GCST009867
rs652888	BMI-adjusted waist circumference	1e-09	GCST90020024
rs112635299	BMI-adjusted waist circumference	3e-13	GCST012226
rs6985207	BMI-adjusted waist circumference	3e-08	GCST012226
rs9257226	BMI-adjusted waist circumference	2e-09	GCST012226
rs7012637	BMI-adjusted waist circumference	2e-08	GCST012226
rs2980888	BMI-adjusted waist circumference	3e-09	GCST90020024
rs13107325	BMI-adjusted waist circumference	2e-11	GCST90020024
rs13107325	BMI-adjusted waist circumference	2e-13	GCST90020029
rs2980888	BMI-adjusted waist circumference	8e-10	GCST90020029
rs652888	BMI-adjusted waist circumference	2e-08	GCST012231
rs13107325	BMI-adjusted waist-hip ratio	4e-19	GCST008995
rs13107325	BMI-adjusted waist-hip ratio	4e-19	GCST008994
rs13107325	BMI-adjusted waist-hip ratio	3e-19	GCST009858
rs3128981	BMI-adjusted waist-hip ratio	3e-08	GCST012230
rs419788	BMI-adjusted waist-hip ratio	3e-19	GCST012230
rs2857595	BMI-adjusted waist-hip ratio	3e-11	GCST012228
rs419788	BMI-adjusted waist-hip ratio	1e-16	GCST012228
rs13107325	BMI-adjusted waist-hip ratio	8e-13	GCST90020025
rs652888	BMI-adjusted waist-hip ratio	3e-10	GCST90020025
rs13107325	BMI-adjusted waist-hip ratio	3e-14	GCST90020027
rs2980888	BMI-adjusted waist-hip ratio	1e-14	GCST90020025
rs2980888	BMI-adjusted waist-hip ratio	1e-14	GCST90020027
rs652888	BMI-adjusted waist-hip ratio	1e-09	GCST90020027
rs13107325	body mass index	3e-09	GCST002783
rs13107325	body mass index	3e-07	GCST002783
rs17630235	body mass index	6e-07	GCST002783
rs13107325	body mass index	2e-12	GCST002783
rs13107325	body mass index	1e-12	GCST002783
rs13107325	body mass index	4e-16	GCST005951
rs17630235	body mass index	4e-12	GCST005951
rs13107325	body mass index	1e-07	GCST004499
rs13107325	body mass index	7e-07	GCST004499
rs13107325	body mass index	2e-06	GCST004559
rs13107325	body mass index	4e-09	GCST004559
rs13107325	body mass index	4e-07	GCST004559
rs13107325	body mass index	1e-09	GCST004559
rs13107325	body mass index	4e-47	GCST009003
rs1329733	body mass index	3e-12	GCST009003
rs13107325	body mass index	4e-47	GCST009001
rs13107325	body mass index	1e-36	GCST007039
rs13107325	body mass index	4e-07	GCST006802
rs13107325	body mass index	4e-47	GCST009004
rs13107325	body mass index	8e-06	GCST009764
rs77481436	body mass index	2e-08	GCST009871
rs13107325	body mass index	8e-39	GCST009871
rs13107325	body mass index	4e-07	GCST003177
rs13107325	body mass index	1e-08	GCST003177
rs3184504	body mass index	7e-12	GCST008129
rs13107325	body mass index	5e-40	GCST008129
rs13107325	body mass index	4e-08	GCST90002409
rs13107325	body mass index	2e-13	GCST000830
rs17630235	body mass index	5e-07	GCST002783
rs3184504	body mass index	6e-09	GCST006368
rs17630235	body mass index	5e-10	GCST006368
rs13107325	body mass index	3e-21	GCST006368
rs1260326	body mass index	5e-06	GCST006368
rs13107325	body mass index	1e-28	GCST90018947
rs12290350	body mass index	5e-09	GCST90018947
rs13107325	body mass index	2e-94	GCST90255621
rs113569731	body mass index	1e-09	GCST90179150
rs1260326	body mass index	8e-19	GCST90179150
rs35984974	body mass index	4e-10	GCST90255621
rs11066188	body mass index	5e-13	GCST90179150
rs1329733	body mass index	2e-11	GCST90179150
rs13107325	body mass index	4e-46	GCST90179150
rs113569731	body mass index	3e-09	GCST90301650
rs13107325	body mass index	4e-38	GCST90301650
rs6584485	body mass index	3e-11	GCST90301650
rs13107325	body mass index, osteoarthritis	1e-25	GCST90271768
rs13107325	body mass index, osteoarthritis	2e-31	GCST90271769
rs13107325	body mass index, osteoarthritis	2e-51	GCST90271767
rs1260326	caffeine metabolite measurement	3e-06	GCST003851
rs6073958	cholesterol:total lipids ratio, low density lipoprotein cholesterol measurement	3e-24	GCST90092905
rs1260326	cholesterol:total lipids ratio, low density lipoprotein cholesterol measurement	5e-08	GCST90092905
rs13107325	cholesterol:total lipids ratio, low density lipoprotein cholesterol measurement	6e-09	GCST90092905
rs1260326	cholesterol:total lipids ratio, low density lipoprotein cholesterol measurement	2e-21	GCST90092857
rs13107325	cholesterol:total lipids ratio, low density lipoprotein cholesterol measurement	3e-12	GCST90092857
rs28382814	cholesterol:total lipids ratio, low density lipoprotein cholesterol measurement	6e-11	GCST90092857
rs59950280	cholesterol:total lipids ratio, low density lipoprotein cholesterol measurement	3e-08	GCST90092957
rs79598313	cholesteryl ester measurement, chylomicron measurement, very low density lipoprotein cholesterol measurement	9e-13	GCST90093042
rs1260326	cholesteryl ester measurement, chylomicron measurement, very low density lipoprotein cholesterol measurement	3e-106	GCST90093042
rs13107325	cholesteryl ester measurement, chylomicron measurement, very low density lipoprotein cholesterol measurement	5e-08	GCST90093042
rs6073958	cholesteryl ester measurement, chylomicron measurement, very low density lipoprotein cholesterol measurement	7e-12	GCST90093042
rs139974673	cholesteryl ester measurement, chylomicron measurement, very low density lipoprotein cholesterol measurement	1e-24	GCST90093042
rs1260326	cholesteryl ester measurement, low density lipoprotein cholesterol measurement	6e-55	GCST90092906
rs6073958	cholesteryl ester measurement, low density lipoprotein cholesterol measurement	9e-38	GCST90092906
rs2740488	cholesteryl ester measurement, low density lipoprotein cholesterol measurement	8e-09	GCST90092906
rs1260326	cholesteryl ester measurement, low density lipoprotein cholesterol measurement	2e-32	GCST90092884
rs6073958	cholesteryl ester measurement, low density lipoprotein cholesterol measurement	7e-13	GCST90092884
rs2740488	cholesteryl ester measurement, low density lipoprotein cholesterol measurement	2e-12	GCST90092884
rs1260326	cholesteryl ester measurement, low density lipoprotein cholesterol measurement	1e-21	GCST90092858
rs59950280	cholesteryl ester measurement, low density lipoprotein cholesterol measurement	5e-08	GCST90092858
rs2740488	cholesteryl ester measurement, low density lipoprotein cholesterol measurement	4e-14	GCST90092858
rs1260326	cholesteryl ester measurement, low density lipoprotein cholesterol measurement	2e-44	GCST90092958
rs2740488	cholesteryl ester measurement, low density lipoprotein cholesterol measurement	4e-09	GCST90092958
rs6073958	cholesteryl ester measurement, low density lipoprotein cholesterol measurement	5e-20	GCST90092958
rs6073958	cholesteryl ester measurement, very low density lipoprotein cholesterol measurement	2e-11	GCST90092870
rs1260326	cholesteryl ester measurement, very low density lipoprotein cholesterol measurement	4e-68	GCST90092870
rs635634	cholesteryl ester measurement, very low density lipoprotein cholesterol measurement	6e-10	GCST90092870
rs139974673	cholesteryl ester measurement, very low density lipoprotein cholesterol measurement	2e-18	GCST90092870
rs6073958	cholesteryl ester measurement, very low density lipoprotein cholesterol measurement	8e-20	GCST90092970
rs1260326	cholesteryl ester measurement, very low density lipoprotein cholesterol measurement	3e-48	GCST90092970
rs1260326	cholesteryl ester measurement, very low density lipoprotein cholesterol measurement	1e-32	GCST90092997
rs1260326	cholesteryl ester measurement, very low density lipoprotein cholesterol measurement	1e-74	GCST90093018
rs653178	cholesteryl ester measurement, very low density lipoprotein cholesterol measurement	1e-09	GCST90093030
rs4937122	cholesteryl ester measurement, very low density lipoprotein cholesterol measurement	1e-13	GCST90092918
rs653178	cholesteryl ester measurement, very low density lipoprotein cholesterol measurement	5e-10	GCST90092918
rs6073958	cholesteryl ester measurement, very low density lipoprotein cholesterol measurement	1e-22	GCST90093018
rs139974673	chylomicron measurement, total cholesterol measurement, very low density lipoprotein cholesterol measurement	3e-27	GCST90093040
rs6073958	chylomicron measurement, total cholesterol measurement, very low density lipoprotein cholesterol measurement	1e-09	GCST90093040
rs79598313	chylomicron measurement, total cholesterol measurement, very low density lipoprotein cholesterol measurement	4e-13	GCST90093040
rs1260326	chylomicron measurement, total cholesterol measurement, very low density lipoprotein cholesterol measurement	2e-107	GCST90093040
rs79598313	chylomicron measurement, triglyceride measurement, very low density lipoprotein cholesterol measurement	7e-13	GCST90093050
rs1260326	chylomicron measurement, triglyceride measurement, very low density lipoprotein cholesterol measurement	8e-80	GCST90093050
rs139974673	chylomicron measurement, triglyceride measurement, very low density lipoprotein cholesterol measurement	2e-21	GCST90093050
rs139974673	chylomicron measurement, very low density lipoprotein cholesterol measurement	6e-27	GCST90093047
rs79598313	chylomicron measurement, very low density lipoprotein cholesterol measurement	9e-14	GCST90093047
rs1260326	chylomicron measurement, very low density lipoprotein cholesterol measurement	3e-100	GCST90093047
rs6073958	chylomicron measurement, very low density lipoprotein cholesterol measurement, cholesteryl esters:total lipids ratio	1e-30	GCST90093043
rs1260326	chylomicron measurement, very low density lipoprotein cholesterol measurement, free cholesterol:total lipids ratio	4e-13	GCST90093045
rs79598313	chylomicron measurement, very low density lipoprotein cholesterol measurement, lipid measurement	1e-13	GCST90093046
rs1260326	chylomicron measurement, very low density lipoprotein cholesterol measurement, lipid measurement	4e-93	GCST90093046
rs139974673	chylomicron measurement, very low density lipoprotein cholesterol measurement, lipid measurement	4e-24	GCST90093046
rs6073958	chylomicron measurement, very low density lipoprotein cholesterol measurement, phospholipid measurement	1e-09	GCST90093048
rs139974673	chylomicron measurement, very low density lipoprotein cholesterol measurement, phospholipid measurement	4e-28	GCST90093048
rs79598313	chylomicron measurement, very low density lipoprotein cholesterol measurement, phospholipid measurement	3e-13	GCST90093048
rs1260326	chylomicron measurement, very low density lipoprotein cholesterol measurement, phospholipid measurement	3e-103	GCST90093048
rs1260326	chylomicron measurement, very low density lipoprotein cholesterol measurement, phospholipids:total lipids ratio	4e-16	GCST90093049
rs7012637	chylomicron measurement, very low density lipoprotein cholesterol measurement, phospholipids:total lipids ratio	2e-09	GCST90093049
rs635634	chylomicron measurement, very low density lipoprotein cholesterol measurement, phospholipids:total lipids ratio	2e-12	GCST90093049
rs8178824	chylomicron measurement, very low density lipoprotein cholesterol measurement, phospholipids:total lipids ratio	7e-14	GCST90093049
rs1260326	fasting blood glucose measurement	6e-13	GCST002110
rs1260326	fasting blood glucose measurement	1e-15	GCST008032
rs1260326	fasting blood glucose measurement	5e-18	GCST007858
rs1260326	fasting blood glucose measurement	6e-21	GCST90245986
rs1260326	fasting blood glucose measurement	9e-46	GCST90278628
rs1260326	fasting blood glucose measurement, HOMA-B, fasting blood insulin measurement	6e-13	GCST008674
rs174535	fasting blood glucose measurement, HOMA-B, fasting blood insulin measurement	2e-08	GCST008674
rs79598313	free cholesterol measurement, chylomicron measurement, very low density lipoprotein cholesterol measurement	3e-13	GCST90093044
rs1260326	free cholesterol measurement, chylomicron measurement, very low density lipoprotein cholesterol measurement	3e-104	GCST90093044
rs139974673	free cholesterol measurement, chylomicron measurement, very low density lipoprotein cholesterol measurement	3e-29	GCST90093044
rs59950280	free cholesterol measurement, low density lipoprotein cholesterol measurement	7e-09	GCST90092908
rs2740488	free cholesterol measurement, low density lipoprotein cholesterol measurement	1e-09	GCST90092908
rs2740488	free cholesterol measurement, low density lipoprotein cholesterol measurement	1e-11	GCST90092885
rs2740488	free cholesterol measurement, low density lipoprotein cholesterol measurement	2e-13	GCST90092860
rs438811	free cholesterol measurement, very low density lipoprotein cholesterol measurement	1e-08	GCST90091556
rs438811	free cholesterol measurement, very low density lipoprotein cholesterol measurement	5e-10	GCST90091696
rs438811	free cholesterol measurement, very low density lipoprotein cholesterol measurement	3e-08	GCST90091718
rs1260326	free cholesterol measurement, very low density lipoprotein cholesterol measurement	4e-105	GCST90092872
rs6073958	free cholesterol measurement, very low density lipoprotein cholesterol measurement	3e-31	GCST90092872
rs1260326	free cholesterol measurement, very low density lipoprotein cholesterol measurement	1e-73	GCST90092998
rs1260326	free cholesterol measurement, very low density lipoprotein cholesterol measurement	4e-33	GCST90092920
rs1260326	free cholesterol measurement, very low density lipoprotein cholesterol measurement	4e-33	GCST90092972
rs635634	free cholesterol measurement, very low density lipoprotein cholesterol measurement	5e-11	GCST90092998
rs139974673	free cholesterol measurement, very low density lipoprotein cholesterol measurement	1e-15	GCST90092998
rs139974673	free cholesterol measurement, very low density lipoprotein cholesterol measurement	5e-24	GCST90093020
rs6073958	free cholesterol measurement, very low density lipoprotein cholesterol measurement	2e-11	GCST90093020
rs79598313	free cholesterol measurement, very low density lipoprotein cholesterol measurement	1e-15	GCST90093020
rs1260326	free cholesterol measurement, very low density lipoprotein cholesterol measurement	4e-96	GCST90093020
rs28929474	glucagon measurement, glucose tolerance test	1e-06	GCST005162
rs1260326	glucose measurement	2e-16	GCST006002
rs7012637	glucose measurement	1e-24	GCST90002232
rs1260326	glucose measurement	3e-10	GCST90002234
rs1260326	glucose measurement	4e-65	GCST90002232
rs1260326	glucose measurement	1e-11	GCST90002233
rs1260326	glucose measurement	8e-70	GCST90018955
rs1260326	glucose measurement	2e-19	GCST90018735
rs7137828	glucose measurement	2e-10	GCST90092819
rs635634	glucose measurement	8e-22	GCST90271558
rs635634	glucose measurement	7e-22	GCST90271557
rs1260326	glucose tolerance test	3e-10	GCST000569
rs1260326	glucose tolerance test	6e-12	GCST90002227
rs635634	glucose-dependent insulinotropic peptide measurement, glucose tolerance test	7e-14	GCST005166
rs1260326	glucose-to-mannose ratio	3e-148	GCST90243906
rs3184504	latent autoimmune diabetes in adults, type 2 diabetes mellitus	2e-08	GCST007246
rs704	level of uridine diphosphate glucose pyrophosphatase NUDT14 in blood serum	6e-47	GCST90235314
rs704	low density lipoprotein cholesterol measurement	4e-08	GCST007131
rs79598313	low density lipoprotein cholesterol measurement	3e-08	GCST007141
rs79598313	low density lipoprotein cholesterol measurement	5e-08	GCST007141
rs557933	low density lipoprotein cholesterol measurement	1e-13	GCST007141
rs557933	low density lipoprotein cholesterol measurement	3e-16	GCST007141
rs1260326	low density lipoprotein cholesterol measurement	3e-08	GCST007141
rs1260326	low density lipoprotein cholesterol measurement	7e-10	GCST007141
rs13107325	low density lipoprotein cholesterol measurement	8e-06	GCST007141
rs704	low density lipoprotein cholesterol measurement	2e-07	GCST007141
rs704	low density lipoprotein cholesterol measurement	8e-06	GCST007141
rs579459	low density lipoprotein cholesterol measurement	1e-43	GCST007141
rs579459	low density lipoprotein cholesterol measurement	3e-14	GCST007141
rs579459	low density lipoprotein cholesterol measurement	4e-07	GCST007141
rs579459	low density lipoprotein cholesterol measurement	6e-60	GCST007141
rs635634	low density lipoprotein cholesterol measurement	4e-49	GCST007141
rs635634	low density lipoprotein cholesterol measurement	4e-14	GCST007141
rs635634	low density lipoprotein cholesterol measurement	3e-07	GCST007141
rs635634	low density lipoprotein cholesterol measurement	5e-66	GCST007141
rs11220462	low density lipoprotein cholesterol measurement	3e-20	GCST007141
rs11220462	low density lipoprotein cholesterol measurement	2e-22	GCST007141
rs3184504	low density lipoprotein cholesterol measurement	2e-12	GCST007141
rs3184504	low density lipoprotein cholesterol measurement	2e-12	GCST007141
rs17696736	low density lipoprotein cholesterol measurement	3e-07	GCST007141
rs17696736	low density lipoprotein cholesterol measurement	4e-07	GCST007141
rs2740488	low density lipoprotein cholesterol measurement	2e-07	GCST007141
rs2740488	low density lipoprotein cholesterol measurement	4e-09	GCST007141
rs438811	low density lipoprotein cholesterol measurement	6e-45	GCST007141
rs438811	low density lipoprotein cholesterol measurement	9e-06	GCST007141
rs438811	low density lipoprotein cholesterol measurement	3e-42	GCST007141
rs516246	low density lipoprotein cholesterol measurement	2e-15	GCST007141
rs516246	low density lipoprotein cholesterol measurement	1e-16	GCST007141
rs8178824	low density lipoprotein cholesterol measurement	6e-08	GCST008086
rs8178824	low density lipoprotein cholesterol measurement	1e-09	GCST008086
rs28929474	low density lipoprotein cholesterol measurement	1e-11	GCST009147
rs704	low density lipoprotein cholesterol measurement	1e-11	GCST009147
rs174533	low density lipoprotein cholesterol measurement	6e-07	GCST008593
rs28929474	low density lipoprotein cholesterol measurement	1e-21	GCST009150
rs704	low density lipoprotein cholesterol measurement	5e-29	GCST009150
rs77303550	low density lipoprotein cholesterol measurement	7e-16	GCST006004
rs8178824	low density lipoprotein cholesterol measurement	8e-08	GCST008077
rs8178824	low density lipoprotein cholesterol measurement	6e-06	GCST008077
rs6073958	low density lipoprotein cholesterol measurement	3e-11	GCST010245
rs4970834	low density lipoprotein cholesterol measurement	0	GCST010245
rs597808	low density lipoprotein cholesterol measurement	2e-38	GCST010245
rs1260326	low density lipoprotein cholesterol measurement	6e-60	GCST010245
rs2740488	low density lipoprotein cholesterol measurement	8e-27	GCST010245
rs13107325	low density lipoprotein cholesterol measurement	6e-10	GCST010245
rs704	low density lipoprotein cholesterol measurement	9e-13	GCST010245
rs579459	low density lipoprotein cholesterol measurement	1e-26	GCST008676
rs635634	low density lipoprotein cholesterol measurement	1e-29	GCST008676
rs11220462	low density lipoprotein cholesterol measurement	3e-08	GCST008676
rs1260326	low density lipoprotein cholesterol measurement	2e-08	GCST008676
rs704	low density lipoprotein cholesterol measurement	3e-15	GCST010204
rs13107325	low density lipoprotein cholesterol measurement	1e-10	GCST010204
rs1260326	low density lipoprotein cholesterol measurement	4e-99	GCST010204
rs7012637	low density lipoprotein cholesterol measurement	9e-45	GCST010204
rs2740488	low density lipoprotein cholesterol measurement	5e-37	GCST010204
rs597808	low density lipoprotein cholesterol measurement	4e-23	GCST010204
rs579459	low density lipoprotein cholesterol measurement	6e-13	GCST003216
rs11220462	low density lipoprotein cholesterol measurement	7e-21	GCST002222
rs579459	low density lipoprotein cholesterol measurement	2e-51	GCST004233
rs579459	low density lipoprotein cholesterol measurement	7e-13	GCST004236
rs174533	low density lipoprotein cholesterol measurement	5e-07	GCST004236
rs174533	low density lipoprotein cholesterol measurement	1e-09	GCST004233
rs579459	low density lipoprotein cholesterol measurement	2e-09	GCST004233
rs438811	low density lipoprotein cholesterol measurement	7e-08	GCST008037
rs579459	low density lipoprotein cholesterol measurement	7e-11	GCST008037
rs635634	low density lipoprotein cholesterol measurement	1e-15	GCST008037
rs79598313	low density lipoprotein cholesterol measurement	5e-11	GCST011347
rs704	low density lipoprotein cholesterol measurement	1e-10	GCST011347
rs1260326	low density lipoprotein cholesterol measurement	8e-08	GCST008037
rs704	low density lipoprotein cholesterol measurement	1e-13	GCST006612
rs653178	low density lipoprotein cholesterol measurement	4e-20	GCST006612
rs11220462	low density lipoprotein cholesterol measurement	1e-15	GCST000759
rs635634	low density lipoprotein cholesterol measurement	8e-22	GCST000759
rs79598313	low density lipoprotein cholesterol measurement	7e-10	GCST002898
rs77303550	low density lipoprotein cholesterol measurement	1e-08	GCST007442
rs11066301	low density lipoprotein cholesterol measurement	1e-17	GCST90019512
rs75016991	low density lipoprotein cholesterol measurement	4e-63	GCST90019512
rs4937122	low density lipoprotein cholesterol measurement	4e-54	GCST90019512
rs653178	low density lipoprotein cholesterol measurement	1e-22	GCST90019512
rs1260326	low density lipoprotein cholesterol measurement	5e-34	GCST90092911
rs2740488	low density lipoprotein cholesterol measurement	3e-08	GCST90092911
rs1260326	low density lipoprotein cholesterol measurement	2e-30	GCST90092963
rs2740488	low density lipoprotein cholesterol measurement	2e-09	GCST90092963
rs77303550	low density lipoprotein cholesterol measurement	5e-21	GCST90018741
rs2740488	low density lipoprotein cholesterol measurement	2e-12	GCST90092883
rs1260326	low density lipoprotein cholesterol measurement	5e-22	GCST90092883
rs59950280	low density lipoprotein cholesterol measurement	9e-09	GCST90092883
rs2740488	low density lipoprotein cholesterol measurement	2e-08	GCST90092814
rs76428106	low density lipoprotein cholesterol measurement	6e-09	GCST90018961
rs704	low density lipoprotein cholesterol measurement	5e-17	GCST90018961
rs2740488	low density lipoprotein cholesterol measurement	4e-19	GCST90018961
rs635634	low density lipoprotein cholesterol measurement	5e-26	GCST90239659
rs635634	low density lipoprotein cholesterol measurement	3e-17	GCST90239656
rs1260326	low density lipoprotein cholesterol measurement	9e-78	GCST90239658
rs13107325	low density lipoprotein cholesterol measurement	7e-15	GCST90239658
rs704	low density lipoprotein cholesterol measurement	8e-32	GCST90239658
rs77303550	low density lipoprotein cholesterol measurement	5e-41	GCST90239657
rs3184504	low density lipoprotein cholesterol measurement	9e-48	GCST90239658
rs11066412	low density lipoprotein cholesterol measurement	5e-14	GCST90239658
rs2740488	low density lipoprotein cholesterol measurement	3e-42	GCST90239658
rs77303550	low density lipoprotein cholesterol measurement	6e-24	GCST90134520
rs77303550	low density lipoprotein cholesterol measurement	3e-77	GCST90244006
rs2740488	low density lipoprotein cholesterol measurement	9e-10	GCST90134520
rs557933	low density lipoprotein cholesterol measurement	3e-186	GCST90239655
rs1260326	low density lipoprotein cholesterol measurement	5e-114	GCST90239655
rs13107325	low density lipoprotein cholesterol measurement	1e-17	GCST90239655
rs653178	low density lipoprotein cholesterol measurement	6e-61	GCST90239655
rs11066412	low density lipoprotein cholesterol measurement	6e-17	GCST90239655
rs77303550	low density lipoprotein cholesterol measurement	2e-248	GCST90239655
rs2721961	low density lipoprotein cholesterol measurement	4e-60	GCST90239655
rs704	low density lipoprotein cholesterol measurement	1e-47	GCST90239655
rs77303550	low density lipoprotein cholesterol measurement	6e-25	GCST90179148
rs13107325	low density lipoprotein cholesterol measurement	9e-29	GCST90179148
rs139974673	low density lipoprotein cholesterol measurement	2e-17	GCST90179148
rs597808	low density lipoprotein cholesterol measurement	9e-15	GCST90179148
rs76428106	low density lipoprotein cholesterol measurement	3e-09	GCST90179148
rs2228145	low density lipoprotein cholesterol measurement	1e-35	GCST90179148
rs2740488	low density lipoprotein cholesterol measurement	1e-10	GCST90269502
rs2740488	low density lipoprotein cholesterol measurement	8e-126	GCST90179148
rs635634	low density lipoprotein cholesterol measurement	1e-29	GCST90179148
rs79287178	low density lipoprotein cholesterol measurement	4e-10	GCST90179148
rs7012637	low density lipoprotein cholesterol measurement	2e-74	GCST90179148
rs76428106	low density lipoprotein cholesterol measurement	4e-08	GCST90267272
rs117113213	low density lipoprotein cholesterol measurement	5e-41	GCST90179148
rs77303550	low density lipoprotein cholesterol measurement	6e-44	GCST90278638
rs557933	low density lipoprotein cholesterol measurement	8e-11	GCST90278638
rs1260326	low density lipoprotein cholesterol measurement	3e-14	GCST90278638
rs8178824	low density lipoprotein cholesterol measurement, alcohol consumption measurement	1e-14	GCST008078
rs8178824	low density lipoprotein cholesterol measurement, alcohol consumption measurement	3e-13	GCST008078
rs8178824	low density lipoprotein cholesterol measurement, alcohol drinking	7e-13	GCST008079
rs8178824	low density lipoprotein cholesterol measurement, alcohol drinking	2e-15	GCST008079
rs1260326	low density lipoprotein cholesterol measurement, body mass index	5e-09	GCST011335
rs1260326	low density lipoprotein cholesterol measurement, cholesteryl esters:total lipids ratio	2e-61	GCST90092907
rs139974673	low density lipoprotein cholesterol measurement, cholesteryl esters:total lipids ratio	8e-10	GCST90092907
rs28382814	low density lipoprotein cholesterol measurement, cholesteryl esters:total lipids ratio	5e-15	GCST90092859
rs1260326	low density lipoprotein cholesterol measurement, cholesteryl esters:total lipids ratio	9e-36	GCST90092859
rs635634	low density lipoprotein cholesterol measurement, cholesteryl esters:total lipids ratio	6e-17	GCST90092959
rs1260326	low density lipoprotein cholesterol measurement, cholesteryl esters:total lipids ratio	1e-74	GCST90092959
rs79598313	low density lipoprotein cholesterol measurement, free cholesterol:total lipids ratio	5e-12	GCST90092909
rs1260326	low density lipoprotein cholesterol measurement, free cholesterol:total lipids ratio	2e-114	GCST90092909
rs1260326	low density lipoprotein cholesterol measurement, free cholesterol:total lipids ratio	4e-122	GCST90092861
rs13107325	low density lipoprotein cholesterol measurement, free cholesterol:total lipids ratio	3e-12	GCST90092861
rs1260326	low density lipoprotein cholesterol measurement, free cholesterol:total lipids ratio	2e-94	GCST90092961
rs1260326	low density lipoprotein cholesterol measurement, lipid measurement	5e-19	GCST90092862
rs2740488	low density lipoprotein cholesterol measurement, lipid measurement	2e-13	GCST90092862
rs1260326	low density lipoprotein cholesterol measurement, lipid measurement	3e-47	GCST90092910
rs2740488	low density lipoprotein cholesterol measurement, lipid measurement	1e-09	GCST90092910
rs6073958	low density lipoprotein cholesterol measurement, lipid measurement	2e-41	GCST90092910
rs2740488	low density lipoprotein cholesterol measurement, lipid measurement	5e-12	GCST90092886
rs1260326	low density lipoprotein cholesterol measurement, lipid measurement	1e-27	GCST90092886
rs6073958	low density lipoprotein cholesterol measurement, lipid measurement	4e-14	GCST90092886
rs1260326	low density lipoprotein cholesterol measurement, lipid measurement	2e-32	GCST90092962
rs2740488	low density lipoprotein cholesterol measurement, lipid measurement	4e-08	GCST90092962
rs6073958	low density lipoprotein cholesterol measurement, lipid measurement	3e-12	GCST90092962
rs2740488	low density lipoprotein cholesterol measurement, phospholipid measurement	1e-08	GCST90092888
rs6073958	low density lipoprotein cholesterol measurement, phospholipid measurement	2e-18	GCST90092888
rs1260326	low density lipoprotein cholesterol measurement, phospholipid measurement	6e-20	GCST90092888
rs59950280	low density lipoprotein cholesterol measurement, phospholipid measurement	4e-08	GCST90092888
rs6073958	low density lipoprotein cholesterol measurement, phospholipid measurement	6e-52	GCST90092912
rs1260326	low density lipoprotein cholesterol measurement, phospholipid measurement	3e-39	GCST90092912
rs2740488	low density lipoprotein cholesterol measurement, phospholipid measurement	3e-09	GCST90092864
rs6073958	low density lipoprotein cholesterol measurement, phospholipids:total lipids ratio	2e-26	GCST90092913
rs1260326	low density lipoprotein cholesterol measurement, phospholipids:total lipids ratio	3e-47	GCST90092913
rs1260326	low density lipoprotein cholesterol measurement, phospholipids:total lipids ratio	1e-46	GCST90092865
rs2740488	low density lipoprotein cholesterol measurement, phospholipids:total lipids ratio	5e-33	GCST90092865
rs28382814	low density lipoprotein cholesterol measurement, phospholipids:total lipids ratio	1e-14	GCST90092865
rs635634	low density lipoprotein cholesterol measurement, phospholipids:total lipids ratio	3e-17	GCST90092965
rs1260326	low density lipoprotein cholesterol measurement, phospholipids:total lipids ratio	2e-87	GCST90092965
rs2740488	low density lipoprotein cholesterol measurement, phospholipids:total lipids ratio	2e-10	GCST90092965
rs79598313	low density lipoprotein particle size measurement	3e-08	GCST90092889
rs1260326	low density lipoprotein particle size measurement	4e-21	GCST90092889
rs1260326	mannose measurement, blood metabolite measurement	6e-56	GCST002872
rs139974673	metabolic syndrome	1e-15	GCST009602
rs13107325	metabolic syndrome	4e-10	GCST009602
rs10822155	metabolic syndrome	2e-14	GCST009602
rs2980888	metabolic syndrome	4e-42	GCST009602
rs1260326	metabolic syndrome	7e-16	GCST009602
rs1260326	metabolic syndrome	2e-11	GCST90086077
rs1260326	metabolite measurement	3e-18	GCST001391
rs1801020	metabolite measurement	3e-14	GCST90178351
rs1801020	metabolite measurement	1e-64	GCST90178362
rs3733402	metabolite measurement	3e-34	GCST90178362
rs1801020	metabolite measurement	3e-79	GCST90178389
rs3733402	metabolite measurement	8e-42	GCST90178389
rs710446	metabolite measurement	1e-12	GCST90178389
rs1801020	metabolite measurement	2e-22	GCST90178393
rs13107325	metabolite measurement	3e-20	GCST90245539
rs13107325	metabolite measurement	3e-37	GCST90245552
rs28929474	metabolite measurement	4e-09	GCST90245605
rs1260326	metabolite measurement	4e-11	GCST90245579
rs174533	metabolite measurement	1e-19	GCST90200138
rs1050152	metabolite measurement	7e-12	GCST90200623
rs1260326	metabolite measurement	1e-69	GCST90278210
rs77909272	metabolite measurement	3e-10	GCST90278210
rs13107325	osteoarthritis, hip, body mass index	2e-52	GCST90271771
rs28929474	osteoarthritis, hip, osteoarthritis, knee, total joint arthroplasty	1e-10	GCST90034526
rs13107325	osteoarthritis, knee, body mass index	2e-48	GCST90271770
rs13107325	physical activity measurement, body mass index	5e-10	GCST004557
rs13107325	physical activity measurement, body mass index	2e-10	GCST004557
rs13107325	physical activity measurement, body mass index	3e-10	GCST004557
rs13107325	physical activity measurement, body mass index	1e-09	GCST004557
rs13107325	physical activity measurement, body mass index	2e-10	GCST004558
rs13107325	physical activity measurement, body mass index	2e-08	GCST004558
rs13107325	physical activity measurement, body mass index	2e-09	GCST004558
rs13107325	physical activity measurement, body mass index	8e-10	GCST004558
rs653178	psoriasis, type 2 diabetes mellitus	5e-08	GCST011991
rs174533	serum metabolite measurement	5e-17	GCST005650
rs1260326	serum metabolite measurement	1e-08	GCST009242
rs174535	serum metabolite measurement	4e-10	GCST009240
rs1260326	serum metabolite measurement	1e-09	GCST009240
rs1260326	serum metabolite measurement	2e-10	GCST009240
rs1260326	serum metabolite measurement	8e-11	GCST009240
rs1260326	serum metabolite measurement	6e-10	GCST009240
rs1260326	serum metabolite measurement	1e-10	GCST009240
rs1260326	serum metabolite measurement	2e-11	GCST009242
rs1260326	serum metabolite measurement	4e-12	GCST009242
rs1260326	serum metabolite measurement	5e-12	GCST009242
rs1260326	serum metabolite measurement	7e-12	GCST009242
rs1260326	serum metabolite measurement	9e-12	GCST009242
rs1260326	serum metabolite measurement	1e-11	GCST009242
rs1260326	serum metabolite measurement	8e-11	GCST009240
rs1260326	serum metabolite measurement	5e-14	GCST009240
rs1260326	serum metabolite measurement	3e-15	GCST009240
rs1260326	serum metabolite measurement	3e-14	GCST009240
rs174535	serum metabolite measurement	5e-18	GCST009240
rs1260326	serum metabolite measurement	5e-13	GCST009240
rs1260326	serum metabolite measurement	7e-19	GCST009242
rs1260326	serum metabolite measurement	1e-07	GCST009242
rs1260326	serum metabolite measurement	7e-07	GCST009242
rs1260326	serum metabolite measurement	8e-20	GCST009240
rs1260326	serum metabolite measurement	5e-13	GCST009240
rs1260326	serum metabolite measurement	5e-12	GCST009240
rs1260326	serum metabolite measurement	2e-13	GCST009240
rs1260326	serum metabolite measurement	1e-12	GCST009240
rs1260326	serum metabolite measurement	2e-12	GCST009240
rs1260326	serum metabolite measurement	1e-11	GCST009240
rs1260326	serum metabolite measurement	1e-11	GCST009240
rs1260326	serum metabolite measurement	5e-14	GCST009240
rs1260326	serum metabolite measurement	5e-13	GCST009242
rs1260326	serum metabolite measurement	6e-13	GCST009242
rs174535	serum metabolite measurement	8e-13	GCST009242
rs1260326	serum metabolite measurement	9e-13	GCST009242
rs1260326	serum metabolite measurement	3e-06	GCST009242
rs1260326	serum metabolite measurement	3e-10	GCST009242
rs1260326	serum metabolite measurement	2e-09	GCST009242
rs1260326	serum metabolite measurement	2e-13	GCST009242
rs1801020	serum metabolite measurement	2e-22	GCST012020
rs1801020	serum metabolite measurement	2e-45	GCST012020
rs1801020	serum metabolite measurement	5e-35	GCST012020
rs1801020	serum metabolite measurement	2e-22	GCST012021
rs1801020	serum metabolite measurement	2e-45	GCST012021
rs1801020	serum metabolite measurement	5e-35	GCST012021
rs1260326	serum metabolite measurement	5e-16	GCST012021
rs174533	serum metabolite measurement	4e-83	GCST012020
rs174533	serum metabolite measurement	4e-98	GCST012020
rs1260326	serum metabolite measurement	5e-11	GCST012020
rs1260326	serum metabolite measurement	4e-89	GCST012020
rs1260326	serum metabolite measurement	8e-13	GCST012021
rs1260326	serum metabolite measurement	5e-16	GCST012020
rs1260326	serum metabolite measurement	8e-13	GCST012020
rs174533	serum metabolite measurement	5e-11	GCST012020
rs3733402	serum metabolite measurement	9e-27	GCST002388
rs3733402	serum metabolite measurement	7e-25	GCST002388
rs13107325	smoking behavior, body mass index	3e-10	GCST004495
rs13107325	smoking behavior, body mass index	4e-09	GCST004495
rs13107325	smoking behavior, body mass index	2e-10	GCST004497
rs13107325	smoking behavior, body mass index	1e-08	GCST004497
rs13107325	systolic blood pressure, body mass index	2e-22	GCST011331
rs2740488	total cholesterol measurement	2e-30	GCST007143
rs2740488	total cholesterol measurement	1e-35	GCST007143
rs3184504	total cholesterol measurement	6e-14	GCST007143
rs3184504	total cholesterol measurement	2e-14	GCST007143
rs17696736	total cholesterol measurement	2e-07	GCST007143
rs17696736	total cholesterol measurement	1e-07	GCST007143
rs557933	total cholesterol measurement	2e-17	GCST007143
rs557933	total cholesterol measurement	9e-20	GCST007143
rs1260326	total cholesterol measurement	2e-56	GCST007143
rs1260326	total cholesterol measurement	5e-10	GCST007143
rs1260326	total cholesterol measurement	1e-07	GCST007143
rs1260326	total cholesterol measurement	3e-70	GCST007143
rs13107325	total cholesterol measurement	1e-09	GCST007143
rs13107325	total cholesterol measurement	5e-11	GCST007143
rs579459	total cholesterol measurement	9e-37	GCST007143
rs579459	total cholesterol measurement	2e-10	GCST007143
rs635634	total cholesterol measurement	3e-42	GCST007143
rs579459	total cholesterol measurement	1e-48	GCST007143
rs635634	total cholesterol measurement	2e-10	GCST007143
rs635634	total cholesterol measurement	8e-55	GCST007143
rs11220462	total cholesterol measurement	1e-15	GCST007143
rs11220462	total cholesterol measurement	4e-17	GCST007143
rs438811	total cholesterol measurement	1e-11	GCST007143
rs438811	total cholesterol measurement	1e-07	GCST007143
rs438811	total cholesterol measurement	5e-09	GCST007143
rs516246	total cholesterol measurement	2e-18	GCST007143
rs516246	total cholesterol measurement	1e-20	GCST007143
rs77303550	total cholesterol measurement	3e-31	GCST006034
rs557933	total cholesterol measurement	2e-11	GCST006034
rs1260326	total cholesterol measurement	3e-19	GCST006034
rs579459	total cholesterol measurement	3e-10	GCST003214
rs1260326	total cholesterol measurement	3e-42	GCST002221
rs11220462	total cholesterol measurement	6e-15	GCST002221
rs579459	total cholesterol measurement	5e-10	GCST004235
rs174533	total cholesterol measurement	2e-09	GCST004235
rs579459	total cholesterol measurement	7e-13	GCST004231
rs579459	total cholesterol measurement	4e-49	GCST004235
rs11220462	total cholesterol measurement	2e-15	GCST004235
rs77303550	total cholesterol measurement	1e-36	GCST011346
rs1260326	total cholesterol measurement	2e-25	GCST011346
rs579459	total cholesterol measurement	3e-10	GCST008045
rs635634	total cholesterol measurement	4e-15	GCST008045
rs2740488	total cholesterol measurement	4e-06	GCST008045
rs1260326	total cholesterol measurement	1e-23	GCST008045
rs1260326	total cholesterol measurement	7e-27	GCST000760
rs635634	total cholesterol measurement	9e-21	GCST000760
rs11220462	total cholesterol measurement	2e-11	GCST000760
rs1260326	total cholesterol measurement	3e-13	GCST002896
rs2740488	total cholesterol measurement	2e-22	GCST002896
rs557933	total cholesterol measurement	2e-16	GCST002896
rs59950280	total cholesterol measurement	1e-10	GCST002896
rs653178	total cholesterol measurement	2e-22	GCST006614
rs59950280	total cholesterol measurement	4e-12	GCST006614
rs1260326	total cholesterol measurement	3e-160	GCST006614
rs16942887	total cholesterol measurement	2e-11	GCST90019501
rs653178	total cholesterol measurement	1e-33	GCST90019501
rs4937122	total cholesterol measurement	3e-31	GCST90019501
rs75016991	total cholesterol measurement	6e-45	GCST90019501
rs11066301	total cholesterol measurement	3e-24	GCST90019501
rs76428106	total cholesterol measurement	5e-12	GCST90019501
rs1260326	total cholesterol measurement	2e-21	GCST90092930
rs2740488	total cholesterol measurement	8e-10	GCST90092930
rs77303550	total cholesterol measurement	5e-39	GCST90018754
rs653178	total cholesterol measurement	5e-14	GCST90092985
rs1260326	total cholesterol measurement	3e-18	GCST90092985
rs2740488	total cholesterol measurement	2e-20	GCST90092985
rs1260326	total cholesterol measurement	8e-07	GCST90140948
rs597808	total cholesterol measurement	2e-38	GCST90018974
rs76428106	total cholesterol measurement	2e-13	GCST90018974
rs1260326	total cholesterol measurement	1e-98	GCST90018974
rs2740488	total cholesterol measurement	2e-109	GCST90018974
rs13107325	total cholesterol measurement	3e-21	GCST90018974
rs3184504	total cholesterol measurement	4e-62	GCST90239676
rs11066412	total cholesterol measurement	1e-13	GCST90239676
rs76428106	total cholesterol measurement	2e-11	GCST90239676
rs557933	total cholesterol measurement	6e-228	GCST90239673
rs1260326	total cholesterol measurement	0	GCST90239673
rs13107325	total cholesterol measurement	6e-45	GCST90239673
rs705379	total cholesterol measurement	1e-08	GCST90239673
rs1260326	total cholesterol measurement	9e-28	GCST90239674
rs635634	total cholesterol measurement	2e-13	GCST90239674
rs2740488	total cholesterol measurement	0	GCST90239673
rs8178824	total cholesterol measurement	2e-45	GCST90239673
rs77303550	total cholesterol measurement	9e-67	GCST90239675
rs2740488	total cholesterol measurement	1e-63	GCST90239675
rs77303550	total cholesterol measurement	1e-293	GCST90239673
rs653178	total cholesterol measurement	9e-84	GCST90239673
rs11066412	total cholesterol measurement	4e-16	GCST90239673
rs76428106	total cholesterol measurement	5e-12	GCST90239673
rs8178824	total cholesterol measurement	2e-35	GCST90239676
rs516246	total cholesterol measurement	2e-71	GCST90239676
rs1260326	total cholesterol measurement	4e-287	GCST90239676
rs1260326	total cholesterol measurement	6e-12	GCST90239678
rs1260326	total cholesterol measurement	9e-32	GCST90239677
rs597808	total cholesterol measurement	5e-08	GCST90239677
rs13107325	total cholesterol measurement	1e-34	GCST90239676
rs2740488	total cholesterol measurement	1e-184	GCST90239676
rs77303550	total cholesterol measurement	7e-91	GCST90244008
rs557933	total cholesterol measurement	9e-31	GCST90244008
rs1260326	total cholesterol measurement	2e-28	GCST90134518
rs77303550	total cholesterol measurement	1e-22	GCST90134518
rs1260326	total cholesterol measurement	2e-31	GCST90244655
rs2740488	total cholesterol measurement	4e-17	GCST90269497
rs1260326	total cholesterol measurement	7e-33	GCST90292529
rs1260326	total cholesterol measurement	6e-45	GCST90278644
rs77303550	total cholesterol measurement	4e-49	GCST90278644
rs635634	total cholesterol measurement	7e-10	GCST90292529
rs1260326	total cholesterol measurement, C-reactive protein measurement	3e-63	GCST003678
rs28382814	total cholesterol measurement, high density lipoprotein cholesterol measurement	1e-14	GCST90092844
rs79598313	total cholesterol measurement, high density lipoprotein cholesterol measurement	5e-13	GCST90092844
rs333947	total cholesterol measurement, high density lipoprotein cholesterol measurement	6e-09	GCST90092844
rs1260326	total cholesterol measurement, high density lipoprotein cholesterol measurement	3e-25	GCST90092844
rs653178	total cholesterol measurement, high density lipoprotein cholesterol measurement	1e-08	GCST90092844
rs13107325	total cholesterol measurement, high density lipoprotein cholesterol measurement	4e-22	GCST90092844
rs571848809	total cholesterol measurement, high density lipoprotein cholesterol measurement	6e-24	GCST90092844
rs705379	total cholesterol measurement, high density lipoprotein cholesterol measurement	6e-11	GCST90092844
rs2740488	total cholesterol measurement, high density lipoprotein cholesterol measurement	8e-18	GCST90092844
rs653178	total cholesterol measurement, high density lipoprotein cholesterol measurement	2e-09	GCST90093004
rs1260326	total cholesterol measurement, high density lipoprotein cholesterol measurement	3e-54	GCST90093004
rs13107325	total cholesterol measurement, high density lipoprotein cholesterol measurement	4e-14	GCST90093004
rs571848809	total cholesterol measurement, high density lipoprotein cholesterol measurement	2e-23	GCST90093004
rs705379	total cholesterol measurement, high density lipoprotein cholesterol measurement	2e-12	GCST90093004
rs2740488	total cholesterol measurement, high density lipoprotein cholesterol measurement	2e-13	GCST90093004
rs1260326	total cholesterol measurement, high density lipoprotein cholesterol measurement	1e-89	GCST90092944
rs635634	total cholesterol measurement, high density lipoprotein cholesterol measurement	1e-22	GCST90092944
rs28382814	total cholesterol measurement, high density lipoprotein cholesterol measurement	5e-09	GCST90092892
rs13107325	total cholesterol measurement, high density lipoprotein cholesterol measurement	1e-22	GCST90092892
rs2740488	total cholesterol measurement, high density lipoprotein cholesterol measurement	4e-19	GCST90092892
rs1260326	total cholesterol measurement, high density lipoprotein cholesterol measurement	5e-11	GCST90092892
rs2740488	total cholesterol measurement, intermediate density lipoprotein measurement	5e-09	GCST90092831
rs653178	total cholesterol measurement, intermediate density lipoprotein measurement	2e-14	GCST90092831
rs77303550	total cholesterol measurement, intermediate density lipoprotein measurement	3e-09	GCST90092831
rs6073958	total cholesterol measurement, low density lipoprotein cholesterol measurement	5e-35	GCST90092904
rs2740488	total cholesterol measurement, low density lipoprotein cholesterol measurement	2e-09	GCST90092904
rs1260326	total cholesterol measurement, low density lipoprotein cholesterol measurement	8e-41	GCST90092904
rs1260326	total cholesterol measurement, low density lipoprotein cholesterol measurement	2e-14	GCST90092856
rs2740488	total cholesterol measurement, low density lipoprotein cholesterol measurement	4e-14	GCST90092856
rs6073958	total cholesterol measurement, low density lipoprotein cholesterol measurement	1e-16	GCST90092956
rs2740488	total cholesterol measurement, low density lipoprotein cholesterol measurement	3e-08	GCST90092956
rs1260326	total cholesterol measurement, low density lipoprotein cholesterol measurement	4e-28	GCST90092956
rs10832027	total cholesterol measurement, triglyceride measurement, low density lipoprotein cholesterol measurement, high density lipoprotein cholesterol measurement	4e-12	GCST006666
rs17199964	total cholesterol measurement, triglyceride measurement, low density lipoprotein cholesterol measurement, high density lipoprotein cholesterol measurement	3e-08	GCST006666
rs6073958	total cholesterol measurement, very low density lipoprotein cholesterol measurement	2e-20	GCST90092868
rs2721961	total cholesterol measurement, very low density lipoprotein cholesterol measurement	5e-08	GCST90092868
rs1260326	total cholesterol measurement, very low density lipoprotein cholesterol measurement	3e-88	GCST90092868
rs653178	total cholesterol measurement, very low density lipoprotein cholesterol measurement	4e-09	GCST90092916
rs1260326	total cholesterol measurement, very low density lipoprotein cholesterol measurement	1e-87	GCST90093016
rs6073958	total cholesterol measurement, very low density lipoprotein cholesterol measurement	2e-17	GCST90093016
rs1260326	total cholesterol measurement, very low density lipoprotein cholesterol measurement	5e-43	GCST90092968
rs6073958	total cholesterol measurement, very low density lipoprotein cholesterol measurement	1e-13	GCST90092968
rs653178	total cholesterol measurement, very low density lipoprotein cholesterol measurement	7e-09	GCST90093028
rs1260326	triglyceride measurement, body mass index	2e-262	GCST011334
rs79598313	triglyceride measurement, low density lipoprotein cholesterol measurement	2e-13	GCST90092890
rs1260326	triglyceride measurement, low density lipoprotein cholesterol measurement	2e-140	GCST90092890
rs2740488	triglyceride measurement, low density lipoprotein cholesterol measurement	1e-14	GCST90092890
rs79598313	triglyceride measurement, low density lipoprotein cholesterol measurement	2e-15	GCST90092914
rs1260326	triglyceride measurement, low density lipoprotein cholesterol measurement	1e-153	GCST90092914
rs2740488	triglyceride measurement, low density lipoprotein cholesterol measurement	5e-18	GCST90092914
rs79598313	triglyceride measurement, low density lipoprotein cholesterol measurement	2e-11	GCST90092866
rs1260326	triglyceride measurement, low density lipoprotein cholesterol measurement	1e-128	GCST90092866
rs2740488	triglyceride measurement, low density lipoprotein cholesterol measurement	3e-13	GCST90092866
rs79598313	triglyceride measurement, low density lipoprotein cholesterol measurement	7e-17	GCST90092966
rs1260326	triglyceride measurement, low density lipoprotein cholesterol measurement	8e-145	GCST90092966
rs2740488	triglyceride measurement, low density lipoprotein cholesterol measurement	6e-13	GCST90092966
rs6073958	triglyceride measurement, low density lipoprotein cholesterol measurement	4e-15	GCST90092966
rs438811	triglyceride measurement, very low density lipoprotein cholesterol measurement	2e-08	GCST90091560
rs438811	triglyceride measurement, very low density lipoprotein cholesterol measurement	1e-09	GCST90091700
rs438811	triglyceride measurement, very low density lipoprotein cholesterol measurement	4e-08	GCST90091722
rs438811	triglyceride measurement, very low density lipoprotein cholesterol measurement	2e-10	GCST90091781
rs438811	triglyceride measurement, very low density lipoprotein cholesterol measurement	3e-11	GCST90091641
rs438811	triglyceride measurement, very low density lipoprotein cholesterol measurement	1e-08	GCST90091751
rs438811	triglyceride measurement, very low density lipoprotein cholesterol measurement	6e-10	GCST90091611
rs438811	triglyceride measurement, very low density lipoprotein cholesterol measurement	3e-09	GCST90091582
rs79598313	triglyceride measurement, very low density lipoprotein cholesterol measurement	2e-15	GCST90092878
rs1260326	triglyceride measurement, very low density lipoprotein cholesterol measurement	3e-109	GCST90092878
rs6073958	triglyceride measurement, very low density lipoprotein cholesterol measurement	2e-21	GCST90093026
rs79598313	triglyceride measurement, very low density lipoprotein cholesterol measurement	2e-16	GCST90093026
rs1260326	triglyceride measurement, very low density lipoprotein cholesterol measurement	8e-120	GCST90093026
rs2721961	triglyceride measurement, very low density lipoprotein cholesterol measurement	2e-11	GCST90093038
rs6073958	triglyceride measurement, very low density lipoprotein cholesterol measurement	3e-15	GCST90093038
rs79598313	triglyceride measurement, very low density lipoprotein cholesterol measurement	4e-16	GCST90093003
rs1260326	triglyceride measurement, very low density lipoprotein cholesterol measurement	6e-124	GCST90093003
rs1260326	triglyceride measurement, very low density lipoprotein cholesterol measurement	2e-121	GCST90092926
rs79598313	triglyceride measurement, very low density lipoprotein cholesterol measurement	2e-13	GCST90093038
rs1260326	triglyceride measurement, very low density lipoprotein cholesterol measurement	9e-134	GCST90093038
rs7012637	triglyceride measurement, very low density lipoprotein cholesterol measurement	9e-09	GCST90093038
rs79598313	triglyceride measurement, very low density lipoprotein cholesterol measurement	2e-16	GCST90092978
rs1260326	triglyceride measurement, very low density lipoprotein cholesterol measurement	1e-148	GCST90092978
rs2740488	triglyceride measurement, very low density lipoprotein cholesterol measurement	1e-08	GCST90092978
rs79287178	triglyceride measurement, very low density lipoprotein cholesterol measurement	2e-08	GCST90092978
rs1260326	triglycerides:total lipids ratio, low density lipoprotein cholesterol measurement	5e-58	GCST90092867
rs13107325	triglycerides:total lipids ratio, low density lipoprotein cholesterol measurement	3e-12	GCST90092867
rs571848809	triglycerides:total lipids ratio, low density lipoprotein cholesterol measurement	2e-21	GCST90092867
rs2980888	triglycerides:total lipids ratio, low density lipoprotein cholesterol measurement	4e-40	GCST90092867
rs1260326	triglycerides:total lipids ratio, low density lipoprotein cholesterol measurement	4e-54	GCST90092915
rs13107325	triglycerides:total lipids ratio, low density lipoprotein cholesterol measurement	2e-08	GCST90092915
rs2980888	triglycerides:total lipids ratio, low density lipoprotein cholesterol measurement	6e-35	GCST90092915
rs653178	triglycerides:total lipids ratio, low density lipoprotein cholesterol measurement	5e-08	GCST90092967
rs1260326	triglycerides:total lipids ratio, low density lipoprotein cholesterol measurement	3e-97	GCST90092967
rs2980888	triglycerides:total lipids ratio, low density lipoprotein cholesterol measurement	8e-54	GCST90092967
rs28929474	triglycerides:total lipids ratio, very low density lipoprotein cholesterol measurement	9e-13	GCST90092879
rs28382814	triglycerides:total lipids ratio, very low density lipoprotein cholesterol measurement	2e-08	GCST90092879
rs6073958	triglycerides:total lipids ratio, very low density lipoprotein cholesterol measurement	4e-25	GCST90092879
rs1260326	triglycerides:total lipids ratio, very low density lipoprotein cholesterol measurement	5e-70	GCST90093027
rs79598313	triglycerides:total lipids ratio, very low density lipoprotein cholesterol measurement	4e-08	GCST90092927
rs1260326	triglycerides:total lipids ratio, very low density lipoprotein cholesterol measurement	5e-75	GCST90092927
rs653178	triglycerides:total lipids ratio, very low density lipoprotein cholesterol measurement	4e-10	GCST90092927
rs1260326	triglycerides:total lipids ratio, very low density lipoprotein cholesterol measurement	2e-66	GCST90092979
rs1260326	triglycerides:total lipids ratio, very low density lipoprotein cholesterol measurement	2e-119	GCST90093039
rs13107325	triglycerides:total lipids ratio, very low density lipoprotein cholesterol measurement	3e-10	GCST90093039
rs653178	triglycerides:total lipids ratio, very low density lipoprotein cholesterol measurement	3e-10	GCST90093039
rs635634	type 2 diabetes mellitus	2e-08	GCST004773
rs1260326	type 2 diabetes mellitus	7e-25	GCST009379
rs1260326	type 2 diabetes mellitus	1e-15	GCST007077
rs1260326	type 2 diabetes mellitus	1e-21	GCST010118
rs1260326	type 2 diabetes mellitus	2e-57	GCST010557
rs79598313	type 2 diabetes mellitus	5e-09	GCST010557
rs13107325	type 2 diabetes mellitus	3e-08	GCST010557
rs1260326	type 2 diabetes mellitus	9e-20	GCST90013693
rs1260326	type 2 diabetes mellitus	3e-42	GCST010555
rs1260326	type 2 diabetes mellitus	5e-25	GCST007515
rs1260326	type 2 diabetes mellitus	1e-15	GCST007517
rs1260326	type 2 diabetes mellitus	3e-18	GCST007516
rs1260326	type 2 diabetes mellitus	1e-14	GCST007518
rs3184504	type 2 diabetes mellitus	1e-31	GCST009875
rs1260326	type 2 diabetes mellitus	6e-29	GCST90018926
rs1260326	type 2 diabetes mellitus	2e-35	GCST90132183
rs1260326	type 2 diabetes mellitus	2e-22	GCST90132184
rs1260326	type 2 diabetes mellitus	2e-13	GCST90132185
rs579459	urinary metabolite measurement	1e-28	GCST002364
rs579459	urinary metabolite measurement	2e-32	GCST002364
rs438811	very low density lipoprotein cholesterol measurement	1e-08	GCST90091554
rs438811	very low density lipoprotein cholesterol measurement	1e-08	GCST90091558
rs438811	very low density lipoprotein cholesterol measurement	8e-10	GCST90091698
rs438811	very low density lipoprotein cholesterol measurement	2e-10	GCST90091694
rs438811	very low density lipoprotein cholesterol measurement	3e-08	GCST90091768
rs438811	very low density lipoprotein cholesterol measurement	2e-08	GCST90091760
rs438811	very low density lipoprotein cholesterol measurement	3e-08	GCST90091720
rs438811	very low density lipoprotein cholesterol measurement	2e-09	GCST90091620
rs79598313	very low density lipoprotein cholesterol measurement	4e-16	GCST90092875
rs1260326	very low density lipoprotein cholesterol measurement	4e-111	GCST90092875
rs139974673	very low density lipoprotein cholesterol measurement	2e-10	GCST90092996
rs1260326	very low density lipoprotein cholesterol measurement	1e-49	GCST90092996
rs1260326	very low density lipoprotein cholesterol measurement	4e-25	GCST90093035
rs139974673	very low density lipoprotein cholesterol measurement	1e-08	GCST90093035
rs6073958	very low density lipoprotein cholesterol measurement	3e-27	GCST90093023
rs635634	very low density lipoprotein cholesterol measurement	1e-16	GCST90092923
rs139974673	very low density lipoprotein cholesterol measurement	1e-08	GCST90092923
rs79598313	very low density lipoprotein cholesterol measurement	2e-16	GCST90093023
rs1260326	very low density lipoprotein cholesterol measurement	7e-114	GCST90093023
rs1260326	very low density lipoprotein cholesterol measurement	5e-100	GCST90092975
rs6073958	very low density lipoprotein cholesterol measurement	1e-22	GCST90092975
rs2721961	very low density lipoprotein cholesterol measurement	1e-10	GCST90092975
rs635634	very low density lipoprotein cholesterol measurement	2e-11	GCST90092975
rs635634	very low density lipoprotein cholesterol measurement	7e-14	GCST90093000
rs139974673	very low density lipoprotein cholesterol measurement	3e-17	GCST90093000
rs1260326	very low density lipoprotein cholesterol measurement	6e-74	GCST90093000
rs1260326	very low density lipoprotein cholesterol measurement	4e-54	GCST90092923
rs1260326	very low density lipoprotein cholesterol measurement	2e-81	GCST90269606
rs2721961	very low density lipoprotein cholesterol measurement	1e-10	GCST90269525
rs635634	very low density lipoprotein cholesterol measurement	1e-11	GCST90269525
rs1260326	very low density lipoprotein cholesterol measurement	3e-89	GCST90269592
rs6073958	very low density lipoprotein cholesterol measurement	1e-18	GCST90269592
rs6073958	very low density lipoprotein cholesterol measurement	5e-18	GCST90269606
rs1260326	very low density lipoprotein cholesterol measurement	5e-61	GCST90269525
rs6073958	very low density lipoprotein cholesterol measurement	3e-21	GCST90269585
rs1260326	very low density lipoprotein cholesterol measurement	2e-90	GCST90269585
rs2721961	very low density lipoprotein cholesterol measurement	2e-14	GCST90269613
rs28929474	very low density lipoprotein cholesterol measurement, cholesterol:total lipids ratio	1e-11	GCST90092869
rs1260326	very low density lipoprotein cholesterol measurement, cholesterol:total lipids ratio	8e-37	GCST90092869
rs4937122	very low density lipoprotein cholesterol measurement, cholesterol:total lipids ratio	5e-10	GCST90092969
rs704	very low density lipoprotein cholesterol measurement, cholesterol:total lipids ratio	3e-08	GCST90092969
rs79598313	very low density lipoprotein cholesterol measurement, cholesterol:total lipids ratio	8e-10	GCST90093017
rs1260326	very low density lipoprotein cholesterol measurement, cholesterol:total lipids ratio	4e-82	GCST90093017
rs653178	very low density lipoprotein cholesterol measurement, cholesterol:total lipids ratio	9e-10	GCST90092917
rs1260326	very low density lipoprotein cholesterol measurement, cholesterol:total lipids ratio	5e-62	GCST90092969
rs79598313	very low density lipoprotein cholesterol measurement, cholesterol:total lipids ratio	2e-09	GCST90092917
rs1260326	very low density lipoprotein cholesterol measurement, cholesterol:total lipids ratio	4e-84	GCST90092917
rs1260326	very low density lipoprotein cholesterol measurement, cholesterol:total lipids ratio	8e-105	GCST90093029
rs13107325	very low density lipoprotein cholesterol measurement, cholesterol:total lipids ratio	3e-13	GCST90093029
rs79598313	very low density lipoprotein cholesterol measurement, cholesteryl esters:total lipids ratio	4e-08	GCST90092871
rs1260326	very low density lipoprotein cholesterol measurement, cholesteryl esters:total lipids ratio	4e-62	GCST90092871
rs28929474	very low density lipoprotein cholesterol measurement, cholesteryl esters:total lipids ratio	8e-12	GCST90092871
rs79598313	very low density lipoprotein cholesterol measurement, cholesteryl esters:total lipids ratio	7e-11	GCST90092919
rs1260326	very low density lipoprotein cholesterol measurement, cholesteryl esters:total lipids ratio	2e-91	GCST90092919
rs28929474	very low density lipoprotein cholesterol measurement, cholesteryl esters:total lipids ratio	6e-11	GCST90092971
rs704	very low density lipoprotein cholesterol measurement, cholesteryl esters:total lipids ratio	6e-09	GCST90092971
rs1260326	very low density lipoprotein cholesterol measurement, cholesteryl esters:total lipids ratio	8e-44	GCST90092971
rs653178	very low density lipoprotein cholesterol measurement, cholesteryl esters:total lipids ratio	2e-10	GCST90093031
rs1260326	very low density lipoprotein cholesterol measurement, cholesteryl esters:total lipids ratio	3e-106	GCST90093031
rs13107325	very low density lipoprotein cholesterol measurement, cholesteryl esters:total lipids ratio	9e-15	GCST90093031
rs79598313	very low density lipoprotein cholesterol measurement, cholesteryl esters:total lipids ratio	1e-10	GCST90093019
rs1260326	very low density lipoprotein cholesterol measurement, cholesteryl esters:total lipids ratio	1e-76	GCST90093019
rs438811	very low density lipoprotein cholesterol measurement, esterified cholesterol measurement	6e-09	GCST90091555
rs438811	very low density lipoprotein cholesterol measurement, esterified cholesterol measurement	6e-11	GCST90091695
rs6073958	very low density lipoprotein cholesterol measurement, free cholesterol:total lipids ratio	2e-97	GCST90092873
rs1260326	very low density lipoprotein cholesterol measurement, free cholesterol:total lipids ratio	4e-59	GCST90092921
rs653178	very low density lipoprotein cholesterol measurement, free cholesterol:total lipids ratio	1e-11	GCST90092973
rs1260326	very low density lipoprotein cholesterol measurement, free cholesterol:total lipids ratio	4e-72	GCST90092973
rs653178	very low density lipoprotein cholesterol measurement, free cholesterol:total lipids ratio	2e-11	GCST90092921
rs28929474	very low density lipoprotein cholesterol measurement, free cholesterol:total lipids ratio	6e-12	GCST90093021
rs1260326	very low density lipoprotein cholesterol measurement, free cholesterol:total lipids ratio	2e-49	GCST90093033
rs704	very low density lipoprotein cholesterol measurement, free cholesterol:total lipids ratio	8e-11	GCST90093033
rs1260326	very low density lipoprotein cholesterol measurement, free cholesterol:total lipids ratio	6e-81	GCST90093021
rs438811	very low density lipoprotein cholesterol measurement, lipid measurement	1e-08	GCST90091557
rs438811	very low density lipoprotein cholesterol measurement, lipid measurement	7e-10	GCST90091697
rs438811	very low density lipoprotein cholesterol measurement, lipid measurement	2e-08	GCST90091719
rs79598313	very low density lipoprotein cholesterol measurement, lipid measurement	1e-15	GCST90092874
rs1260326	very low density lipoprotein cholesterol measurement, lipid measurement	2e-106	GCST90092874
rs6073958	very low density lipoprotein cholesterol measurement, lipid measurement	1e-19	GCST90092874
rs1260326	very low density lipoprotein cholesterol measurement, lipid measurement	4e-99	GCST90092974
rs635634	very low density lipoprotein cholesterol measurement, lipid measurement	2e-12	GCST90092974
rs1260326	very low density lipoprotein cholesterol measurement, lipid measurement	4e-102	GCST90092999
rs2721961	very low density lipoprotein cholesterol measurement, lipid measurement	1e-08	GCST90092999
rs1260326	very low density lipoprotein cholesterol measurement, lipid measurement	2e-74	GCST90092922
rs635634	very low density lipoprotein cholesterol measurement, lipid measurement	4e-10	GCST90092922
rs79598313	very low density lipoprotein cholesterol measurement, lipid measurement	4e-16	GCST90093022
rs1260326	very low density lipoprotein cholesterol measurement, lipid measurement	3e-111	GCST90093022
rs6073958	very low density lipoprotein cholesterol measurement, lipid measurement	6e-20	GCST90093022
rs139974673	very low density lipoprotein cholesterol measurement, lipid measurement	2e-11	GCST90093034
rs1260326	very low density lipoprotein cholesterol measurement, lipid measurement	2e-28	GCST90093034
rs6073958	very low density lipoprotein cholesterol measurement, lipid measurement	2e-21	GCST90092974
rs6073958	very low density lipoprotein cholesterol measurement, lipid measurement	2e-09	GCST90092999
rs438811	very low density lipoprotein cholesterol measurement, phospholipid measurement	2e-08	GCST90091559
rs438811	very low density lipoprotein cholesterol measurement, phospholipid measurement	6e-10	GCST90091699
rs438811	very low density lipoprotein cholesterol measurement, phospholipid measurement	3e-08	GCST90091633
rs6073958	very low density lipoprotein cholesterol measurement, phospholipid measurement	8e-32	GCST90092876
rs79598313	very low density lipoprotein cholesterol measurement, phospholipid measurement	3e-16	GCST90092876
rs1260326	very low density lipoprotein cholesterol measurement, phospholipid measurement	9e-108	GCST90092876
rs139974673	very low density lipoprotein cholesterol measurement, phospholipid measurement	3e-15	GCST90093036
rs1260326	very low density lipoprotein cholesterol measurement, phospholipid measurement	3e-31	GCST90093036
rs1260326	very low density lipoprotein cholesterol measurement, phospholipid measurement	5e-49	GCST90092924
rs6073958	very low density lipoprotein cholesterol measurement, phospholipid measurement	1e-15	GCST90093024
rs79598313	very low density lipoprotein cholesterol measurement, phospholipid measurement	5e-16	GCST90093024
rs1260326	very low density lipoprotein cholesterol measurement, phospholipid measurement	2e-100	GCST90093024
rs6073958	very low density lipoprotein cholesterol measurement, phospholipid measurement	3e-08	GCST90093001
rs635634	very low density lipoprotein cholesterol measurement, phospholipid measurement	6e-22	GCST90092976
rs1260326	very low density lipoprotein cholesterol measurement, phospholipid measurement	3e-61	GCST90092976
rs1260326	very low density lipoprotein cholesterol measurement, phospholipid measurement	5e-87	GCST90093001
rs2721961	very low density lipoprotein cholesterol measurement, phospholipid measurement	5e-10	GCST90093001
rs6073958	very low density lipoprotein cholesterol measurement, phospholipid measurement	2e-11	GCST90092976
rs7012637	very low density lipoprotein cholesterol measurement, phospholipids:total lipids ratio	5e-20	GCST90092877
rs1260326	very low density lipoprotein cholesterol measurement, phospholipids:total lipids ratio	1e-51	GCST90092877
rs6073958	very low density lipoprotein cholesterol measurement, phospholipids:total lipids ratio	4e-102	GCST90092877
rs28382814	very low density lipoprotein cholesterol measurement, phospholipids:total lipids ratio	1e-08	GCST90092877
rs28929474	very low density lipoprotein cholesterol measurement, phospholipids:total lipids ratio	4e-08	GCST90092925
rs28929474	very low density lipoprotein cholesterol measurement, phospholipids:total lipids ratio	2e-10	GCST90093025
rs7075901	very low density lipoprotein cholesterol measurement, phospholipids:total lipids ratio	4e-25	GCST90092925
rs653178	very low density lipoprotein cholesterol measurement, phospholipids:total lipids ratio	8e-10	GCST90092925
rs1260326	very low density lipoprotein cholesterol measurement, phospholipids:total lipids ratio	1e-09	GCST90093037
rs13107325	very low density lipoprotein cholesterol measurement, phospholipids:total lipids ratio	7e-16	GCST90093037
rs77303550	very low density lipoprotein cholesterol measurement, phospholipids:total lipids ratio	8e-09	GCST90092925
rs1260326	very low density lipoprotein cholesterol measurement, phospholipids:total lipids ratio	6e-39	GCST90092925
rs13229619	very low density lipoprotein cholesterol measurement, phospholipids:total lipids ratio	1e-70	GCST90092925
rs653178	very low density lipoprotein cholesterol measurement, phospholipids:total lipids ratio	4e-12	GCST90092977
rs1260326	very low density lipoprotein cholesterol measurement, phospholipids:total lipids ratio	6e-70	GCST90092977
rs79598313	very low density lipoprotein particle size measurement	1e-14	GCST90093002
rs1260326	very low density lipoprotein particle size measurement	3e-100	GCST90093002
rs6073958	very low density lipoprotein particle size measurement	3e-29	GCST90269528
rs1260326	very low density lipoprotein particle size measurement	8e-78	GCST90269528
rs652888	waist circumference	3e-06	GCST90244563
rs597808	waist-hip ratio	3e-09	GCST007067
rs13107325	waist-hip ratio	1e-20	GCST007067

## Sheet: Supplementary Table 4
Supplementary Table 4. Extracting Information from SNPs
SNP	exposure	a1	a2	beta.exposure	beta.outcome	eaf.exposure	eaf.outcome	se.outcome	pval.outcome	samplesize.outcome	chr	pos	se.exposure	pval.exposure	F
rs10792025	4EBP1	T	C	-0.0593	-0.082	0.3383	0.35	0.033	0.011	22879.9	11	68921211	0.0124	1.73e-06	23.2189
rs10926313	4EBP1	A	G	0.9407	-0.053	0.8334	0.82	0.052	0.3	22879.7	1	240804510	0.0175	4.39e-07	31.0683
rs137887001	4EBP1	C	G	1.9407	-0.019	0.9827	0.98	0.13	0.89	19916	20	44566861	0.0486	4.25e-06	24.3053
rs181095999	4EBP1	T	C	2.9407	0.2	0.0227	0.018	0.15	0.2	21988	12	23923166	0.0474	2.65e-06	32.4646
rs2731672	4EBP1	T	C	3.9407	0.031	0.2679	0.26	0.036	0.39	22880	5	176842474	0.0152	1.11e-09	39.7595
rs2856226	4EBP1	T	C	4.9407	-0.0096	0.8975	0.87	0.056	0.86	22879.7	17	15470414	0.0214	3.33e-06	22.6317
rs356283	4EBP1	T	G	5.9407	0.0041	0.6475	0.66	0.033	0.9	22880	1	80975190	0.0123	1.75e-06	23.2816
rs5030072	4EBP1	T	C	6.9407	-0.027	0.5711	0.57	0.032	0.4	22880	3	186455546	0.0119	5.99e-07	25.4773
rs6963617	4EBP1	T	C	7.9407	-0.015	0.2938	0.29	0.043	0.73	22880	7	17594314	0.0142	1.1e-07	33.7823
rs76686678	4EBP1	T	G	8.9407	-0.085	0.015	0.022	0.11	0.45	22880	2	38198906	0.0521	5.62e-07	29.6385
rs10024178	ADA	T	C	9.9407	0.0016	0.905	0.9	0.054	0.98	22880	4	5801734	0.0199	3.35e-06	21.6798
rs111478357	ADA	T	C	10.9407	-0.12	0.0243	0.022	0.12	0.33	22880	2	144650434	0.044	3.39e-06	27.392
rs112665079	ADA	T	C	11.9407	-0.088	0.051	0.051	0.073	0.23	22880	20	43120683	0.026	1e-200	1231.74
rs115657851	ADA	A	G	12.9407	0.0087	0.0462	0.035	0.088	0.92	22880	1	57353848	0.0293	2.1e-06	25.0958
rs12479560	ADA	A	G	13.9407	-0.0085	0.32	0.31	0.039	0.83	22879.5	20	43300667	0.0147	3.26e-16	78.212
rs1608554	ADA	A	G	14.9407	0.0037	0.656	0.66	0.033	0.91	22879.9	7	22807634	0.0122	9.5e-07	23.8138
rs2527856	ADA	T	C	15.9407	0.0087	0.5989	0.6	0.033	0.79	22880	7	80678923	0.0122	4.09e-06	21.711
rs6073378	ADA	A	G	16.9407	0.033	0.9641	0.96	0.083	0.69	22880	20	42852948	0.0319	5.81e-11	44.6314
rs62206054	ADA	A	T	17.9407	0.025	0.969	0.97	0.1	0.8	22880	20	42929520	0.0353	4.1e-06	23.4358
rs62319741	ADA	T	C	18.9407	-0.023	0.9456	0.95	0.074	0.76	22880	4	124571895	0.0258	6.87e-07	24.9115
rs7292320	ADA	A	G	19.9407	0.053	0.2529	0.25	0.037	0.15	22879.9	22	37921425	0.0131	4.82e-06	19.9947
rs80212763	ADA	T	C	20.9407	-0.17	0.0189	0.032	0.1	0.083	22880	20	43223930	0.0448	1.1e-103	513.677
rs118115625	ARTN	T	C	21.9407	-0.015	0.0344	0.032	0.094	0.87	22879.9	12	81724190	0.0362	2.55e-06	22.7327
rs1329733	ARTN	A	G	22.9407	-0.023	0.5323	0.51	0.031	0.45	22879.9	9	92208227	0.0136	7.2e-07	25.6809
rs13303278	ARTN	A	C	23.9407	0.0027	0.5539	0.54	0.037	0.94	18319.6	1	921716	0.0144	4.01e-06	22.4105
rs1370215	ARTN	T	C	24.9407	-0.0001	0.7417	0.74	0.035	1	22880	18	54688939	0.0153	4.76e-06	21.3083
rs138311590	ARTN	A	G	25.9407	-0.017	0.84	0.86	0.045	0.71	22880	4	4424044	0.0176	4.07e-06	20.8209
rs142585779	ARTN	T	C	26.9407	0.35	0.038	0.031	0.14	0.012	18320	9	140239588	0.0435	1.11e-06	33.8061
rs142970662	ARTN	A	G	27.9407	-0.059	0.0191	0.016	0.17	0.73	21988	7	106961661	0.0639	1.13e-06	35.7625
rs148226005	ARTN	A	G	28.9407	0.022	0.9758	0.98	0.11	0.84	22880	12	130004146	0.0451	2.83e-06	24.8329
rs17340161	ARTN	A	G	29.9407	0.025	0.8494	0.85	0.045	0.58	22880	5	103466564	0.0189	3.86e-06	22.1308
rs3003450	ARTN	T	G	30.9407	0.011	0.6627	0.66	0.033	0.75	22880	1	17628383	0.0137	3.97e-06	21.0369
rs55885546	ARTN	A	G	31.9407	0.11	0.0245	0.026	0.12	0.35	22880	8	19493177	0.044	3.28e-06	23.6335
rs62277657	ARTN	A	G	32.9407	0.0058	0.1972	0.2	0.038	0.88	22880.1	3	111720183	0.0166	5.22e-07	25.9269
rs6509909	ARTN	C	G	33.9407	0.02	0.8122	0.81	0.044	0.65	22879.8	19	55422034	0.0176	5.57e-07	26.8858
rs73200305	ARTN	T	C	34.9407	0.029	0.9692	0.97	0.11	0.8	22880	3	107807063	0.0385	3.33e-06	22.5699
rs77502336	ARTN	C	G	35.9407	-0.01	0.318	0.35	0.033	0.76	22880	11	123394636	0.0141	1.47e-06	23.5905
rs9496445	ARTN	T	C	36.9407	0.057	0.1545	0.16	0.043	0.18	22880	6	143047898	0.0181	2.44e-06	22.4091
rs9684768	ARTN	C	G	37.9407	0.0068	0.626	0.63	0.032	0.83	22880	4	156930775	0.014	7.7e-07	25.4575
rs9941952	ARTN	T	C	38.9407	-0.0054	0.7151	0.75	0.063	0.93	13473	22	25646493	0.0167	4.63e-06	28.1384
rs115455827	AXIN1	A	G	39.9407	-0.023	0.9489	0.96	0.082	0.78	22880	5	78787853	0.0305	2.09e-06	23.9886
rs117097664	AXIN1	A	C	40.9407	-0.26	0.0197	0.015	0.25	0.3	11456	6	151334530	0.0522	2.84e-06	26.2294
rs138101212	AXIN1	C	G	41.9407	0.15	0.9519	0.95	0.072	0.033	22880	7	83692474	0.0341	3.86e-06	22.5307
rs148317708	AXIN1	A	G	42.9407	0.14	0.0295	0.026	0.1	0.15	22880	18	50513818	0.042	4.47e-07	28.1671
rs2470622	AXIN1	A	G	43.9407	0.11	0.9127	0.91	0.058	0.07	22880	8	102489704	0.0242	3.8e-07	27.3685
rs2691530	AXIN1	T	C	44.9407	-0.018	0.5969	0.6	0.032	0.57	22880	7	77960243	0.0133	4.71e-07	25.5261
rs2712427	AXIN1	A	G	45.9407	0.057	0.4935	0.51	0.032	0.075	22880	3	128431622	0.0134	2.99e-06	22.2651
rs428324	AXIN1	T	C	46.9407	-0.016	0.6047	0.6	0.035	0.65	22879.6	18	77253338	0.0148	2.93e-06	23.5861
rs7171268	AXIN1	T	C	47.9407	0.038	0.9514	0.95	0.083	0.65	22880	15	81221771	0.0329	2.32e-06	25.3881
rs117164089	Beta-NGF	T	C	48.9407	-0.25	0.014	0.018	0.15	0.11	18320	19	43780396	0.0565	1.61e-06	27.2631
rs12188775	Beta-NGF	T	G	49.9407	-0.18	0.9435	0.94	0.07	0.0094	22880	5	132971762	0.0247	9.06e-07	23.1512
rs12259196	Beta-NGF	A	G	50.9407	-0.011	0.1928	0.22	0.038	0.76	22879.9	10	89839430	0.0148	4.03e-07	23.225
rs12533747	Beta-NGF	A	G	51.9407	0.093	0.0802	0.054	0.11	0.39	16270.8	7	30944899	0.0276	4.84e-07	40.8003
rs12539643	Beta-NGF	C	G	52.9407	-0.12	0.966	0.96	0.097	0.21	22880	7	151019021	0.0408	4.74e-06	26.0291
rs13058191	Beta-NGF	C	G	53.9407	-0.08	0.0256	0.019	0.16	0.61	16270.9	22	49775973	0.0467	3.59e-06	33.4704
rs148834134	Beta-NGF	T	C	54.9407	0.043	0.0235	0.015	0.26	0.87	13528	21	43942626	0.0556	4.87e-06	39.8831
rs17647697	Beta-NGF	A	C	55.9407	0.0011	0.9727	0.97	0.095	0.99	22880	7	130302087	0.0352	4.35e-06	20.4957
rs17689534	Beta-NGF	A	G	56.9407	-0.14	0.0229	0.019	0.12	0.24	22880	4	166807640	0.0462	1.76e-06	29.3408
rs1878359	Beta-NGF	A	G	57.9407	0.017	0.719	0.72	0.036	0.64	22879.9	8	122948812	0.0126	6.76e-07	23.3744
rs2904780	Beta-NGF	A	C	58.9407	-0.043	0.3918	0.36	0.04	0.28	15355.8	6	31457874	0.0143	1.67e-06	25.8553
rs3128517	Beta-NGF	T	C	59.9407	-0.0061	0.4965	0.51	0.032	0.85	22880	9	90362040	0.0118	5.11e-11	43.0508
rs34559191	Beta-NGF	T	C	60.9407	0.016	0.3088	0.31	0.034	0.64	22880	19	16434937	0.0124	9.82e-07	21.5395
rs397081	Beta-NGF	T	C	61.9407	-0.19	0.9514	0.95	0.085	0.024	15356	6	32192617	0.0262	4.4e-06	19.7546
rs4017	Beta-NGF	T	C	62.9407	0.031	0.9491	0.95	0.074	0.68	22880	4	164064099	0.0258	4.21e-06	20.0933
rs62092633	Beta-NGF	T	C	63.9407	0.079	0.1005	0.12	0.07	0.26	17427.7	18	55441626	0.0259	1.42e-06	32.0803
rs62494116	Beta-NGF	T	C	64.9407	-0.013	0.6636	0.66	0.033	0.68	22880	8	13332042	0.0117	7.81e-07	21.9994
rs6328	Beta-NGF	A	C	65.9407	0.021	0.3498	0.33	0.034	0.55	22879.8	1	115829943	0.0122	6.46e-11	38.3149
rs773574	Beta-NGF	A	G	66.9407	-0.017	0.5886	0.57	0.033	0.61	22880	1	113817780	0.012	9.19e-07	24.0546
rs77493302	Beta-NGF	T	C	67.9407	0.018	0.8904	0.9	0.059	0.76	22879.9	6	838092	0.0185	4.01e-06	20.9637
rs9479501	Beta-NGF	T	G	68.9407	0.035	0.2135	0.22	0.037	0.34	22879.9	6	153400418	0.0137	4.41e-06	19.5938
rs1032417	CASP-8	C	G	69.9407	-0.056	0.1545	0.16	0.043	0.19	22880	12	62645486	0.0165	1.99e-07	27.5446
rs1034059	CASP-8	A	G	70.9407	-0.012	0.6981	0.7	0.041	0.78	22879.8	6	158193698	0.0145	2.65e-06	27.9968
rs111764025	CASP-8	C	G	71.9407	-0.031	0.9304	0.94	0.067	0.64	22879.9	8	5557775	0.0238	4.21e-06	22.9079
rs11695193	CASP-8	A	T	72.9407	0.066	0.1582	0.17	0.042	0.12	22880	2	231090015	0.0162	6.51e-07	25.5502
rs11709039	CASP-8	T	C	73.9407	0.034	0.856	0.84	0.043	0.43	22880	3	152332673	0.0168	3.34e-06	22.1998
rs12073499	CASP-8	A	C	74.9407	0.073	0.8466	0.86	0.047	0.12	22879.9	1	157270515	0.0167	1.16e-06	24.5196
rs137887001	CASP-8	C	G	75.9407	-0.019	0.9827	0.98	0.13	0.89	19916	20	44566861	0.0486	1.85e-06	26.1621
rs140844269	CASP-8	C	G	76.9407	-0.033	0.0099	0.014	0.2	0.87	12414.9	11	63817395	0.0776	3.19e-06	31.6641
rs148608719	CASP-8	A	G	77.9407	0.34	0.0145	0.015	0.24	0.15	15379	5	180339648	0.0683	3.65e-07	44.1049
rs56328050	CASP-8	C	G	78.9407	-0.02	0.8696	0.86	0.044	0.66	22880	2	202164805	0.0173	1.56e-30	133.185
rs62193362	CASP-8	T	C	79.9407	-0.024	0.8771	0.89	0.054	0.66	22880	2	202481109	0.0201	9.84e-15	65.1171
rs73260589	CASP-8	A	G	80.9407	0.05	0.1155	0.12	0.05	0.32	22879.9	6	166405928	0.0183	3.68e-06	21.6201
rs73306603	CASP-8	T	C	81.9407	-0.047	0.978	0.98	0.12	0.7	22880	10	84027526	0.0412	7.01e-07	26.5462
rs78449258	CASP-8	A	G	82.9407	0.034	0.9804	0.97	0.093	0.72	22879.9	9	22742536	0.0428	2.94e-06	22.72
rs79411336	CASP-8	A	G	83.9407	-0.077	0.9525	0.97	0.098	0.43	22880	2	201833819	0.0318	4.18e-11	58.9347
rs114744647	CCL11	T	C	84.9407	0.16	0.9774	0.98	0.15	0.3	21988	16	24006879	0.0451	2.99e-06	28.9425
rs11720364	CCL11	T	C	85.9407	-0.061	0.8769	0.9	0.057	0.29	22879.9	3	43186832	0.0191	6.36e-08	32.983
rs11920996	CCL11	T	C	86.9407	0.17	0.0347	0.032	0.1	0.083	22880	3	42542761	0.0325	6.11e-10	39.9529
rs12075	CCL11	A	G	87.9407	-0.013	0.5547	0.58	0.032	0.68	22880	1	159175354	0.0114	5.03e-11	40.9339
rs139476527	CCL11	T	G	88.9407	-0.24	0.0125	0.013	0.21	0.24	11456	20	49033630	0.0606	3.11e-06	25.5453
rs139597204	CCL11	A	C	89.9407	0.56	0.0128	0.012	0.22	0.01	14464	4	104507060	0.0714	2.3e-06	35.4917
rs139640651	CCL11	T	C	90.9407	0.064	0.0248	0.019	0.14	0.64	22880	7	75812713	0.0412	6.5e-07	28.2374
rs1491961	CCL11	T	C	91.9407	-0.0077	0.2587	0.28	0.035	0.83	22879.9	3	46250348	0.0134	3.71e-12	47.6448
rs1564995	CCL11	A	G	92.9407	-0.034	0.6155	0.64	0.039	0.39	22879.7	11	24773107	0.0131	3.34e-06	25.119
rs2112920	CCL11	C	G	93.9407	-0.0049	0.8362	0.84	0.043	0.91	22880	19	37955248	0.016	3.29e-07	26.1663
rs2191030	CCL11	T	C	94.9407	-0.025	0.212	0.24	0.037	0.5	22879.9	3	45910946	0.0145	2.83e-06	22.0354
rs2228467	CCL11	T	C	95.9407	-0.0096	0.9289	0.94	0.065	0.88	22880	3	42906116	0.0225	3.69e-49	217.112
rs34536806	CCL11	T	G	96.9407	-0.03	0.9023	0.91	0.057	0.6	22879.9	11	95274487	0.0208	1.01e-06	26.0952
rs35543857	CCL11	A	G	97.9407	-0.076	0.9282	0.93	0.065	0.25	22880	12	105757994	0.0244	3.1e-06	24.6991
rs3843370	CCL11	T	C	98.9407	0.1	0.6538	0.66	0.034	0.0029	22880	3	43220849	0.0124	5.27e-07	25.0607
rs4841168	CCL11	T	G	99.9407	-0.056	0.3165	0.26	0.043	0.19	19915.7	8	9386897	0.0137	2.02e-06	26.2392
rs6414429	CCL11	C	G	100.941	0.024	0.7688	0.72	0.036	0.5	22879.8	3	46518629	0.0146	7.34e-07	23.8934
rs6894241	CCL11	A	C	101.941	-0.019	0.2333	0.23	0.037	0.62	22880	5	118058126	0.0137	1.68e-06	22.6855
rs73077220	CCL11	T	C	102.941	0.053	0.7709	0.76	0.037	0.15	22880	3	42842340	0.0141	3.76e-06	21.4808
rs73171545	CCL11	A	G	103.941	-0.028	0.1199	0.11	0.054	0.61	22879.9	22	45003109	0.0187	4.14e-06	22.383
rs73209015	CCL11	A	T	104.941	-0.032	0.1104	0.11	0.053	0.55	19916	8	11700967	0.0189	1.36e-06	24.1508
rs757973	CCL11	A	G	105.941	0.094	0.09	0.095	0.055	0.088	22879.9	7	75495667	0.0205	1.58e-22	97.2176
rs79432525	CCL11	T	G	106.941	-0.17	0.9754	0.97	0.11	0.11	22880	10	128183195	0.0422	4.85e-06	25.483
rs79722574	CCL11	T	C	107.941	-0.081	0.167	0.16	0.042	0.054	22880	17	32619052	0.0156	6.78e-15	60.6988
rs9940390	CCL11	T	C	108.941	0.0043	0.7358	0.74	0.036	0.91	22879.9	16	80051931	0.0133	7.73e-10	37.2572
rs9976282	CCL11	A	G	109.941	0.08	0.0333	0.034	0.087	0.36	22880	21	39593226	0.0345	1.15e-06	26.7329
rs10242459	CCL19	A	G	110.941	-0.047	0.8219	0.81	0.04	0.24	22880	7	3911280	0.0154	2.2e-06	22.9487
rs1048709	CCL19	A	G	111.941	-0.037	0.1997	0.24	0.038	0.33	15356	6	31914935	0.0149	2.58e-10	41.9099
rs10496135	CCL19	C	G	112.941	-0.073	0.9689	0.97	0.11	0.52	22880	2	66640363	0.0384	1.34e-06	29.7193
rs11513729	CCL19	T	C	113.941	-0.096	0.412	0.41	0.035	0.0065	19915.7	12	112273499	0.0122	2.08e-06	23.2423
rs11574915	CCL19	A	C	114.941	0.0035	0.8639	0.86	0.045	0.94	22880	9	34710084	0.017	7.19e-18	74.6209
rs117947316	CCL19	T	G	115.941	-0.031	0.053	0.059	0.066	0.64	22880	9	35584909	0.0266	7.97e-07	25.5405
rs138440733	CCL19	A	G	116.941	0.15	0.0585	0.037	0.16	0.35	12414.9	22	17731243	0.036	1.68e-06	40.7377
rs1415763	CCL19	C	G	117.941	0.033	0.1687	0.15	0.044	0.45	22880	6	125027776	0.0157	1.42e-06	23.7119
rs147708384	CCL19	T	C	118.941	0.13	0.0151	0.022	0.14	0.35	21988	17	14918425	0.0574	2.4e-06	30.1419
rs2844483	CCL19	T	G	119.941	0.02	0.3976	0.4	0.033	0.53	15356	6	31536796	0.012	2.53e-10	40.7723
rs3131294	CCL19	A	G	120.941	-0.035	0.1451	0.17	0.045	0.43	18320	6	32180146	0.0173	1.35e-07	30.4663
rs3132482	CCL19	A	G	121.941	0.027	0.6161	0.6	0.035	0.44	15356	6	31243420	0.0121	3.44e-09	35.7129
rs3792790	CCL19	A	C	122.941	0.048	0.4736	0.45	0.032	0.13	22880	5	150442171	0.012	4.4e-06	21.6585
rs4554017	CCL19	T	C	123.941	-0.058	0.3904	0.4	0.033	0.079	22879.9	4	145124024	0.0122	1.03e-06	24.1948
rs4767002	CCL19	T	C	124.941	0.019	0.5634	0.56	0.033	0.55	19916	12	113169770	0.0118	1.83e-06	22.9991
rs4907572	CCL19	A	G	125.941	0.073	0.2653	0.27	0.037	0.049	22879.9	13	113647321	0.0137	9.69e-07	25.8817
rs56105263	CCL19	T	C	126.941	0.094	0.9746	0.97	0.099	0.34	15356	6	32791291	0.039	7.38e-11	47.2105
rs62292952	CCL19	T	G	127.941	0.026	0.8822	0.88	0.048	0.59	22880	3	132200719	0.0185	7.53e-37	170.404
rs6486995	CCL19	A	T	128.941	0.054	0.2452	0.22	0.037	0.15	22880	12	19813981	0.0135	2.43e-07	26.5412
rs6870560	CCL19	T	C	129.941	0.01	0.8559	0.84	0.043	0.82	22880	5	174187919	0.0169	3.28e-07	27.1106
rs74764632	CCL19	A	T	130.941	-0.12	0.9557	0.95	0.078	0.12	22880	16	57300587	0.0294	4.47e-06	22.7358
rs7595241	CCL19	C	G	131.941	0.028	0.6941	0.7	0.035	0.41	22879.9	2	7425475	0.013	2.24e-06	22.9821
rs7766694	CCL19	T	G	132.941	-0.012	0.757	0.74	0.035	0.74	22880	6	33564078	0.0148	4.63e-06	21.7686
rs79086127	CCL19	T	C	133.941	0.046	0.0195	0.021	0.16	0.77	11456	4	123839263	0.045	3.2e-06	23.9711
rs9469127	CCL19	C	G	134.941	-0.11	0.9365	0.96	0.11	0.29	18320	6	32444093	0.0277	1.41e-69	430.183
rs9500927	CCL19	A	G	135.941	-0.029	0.1483	0.15	0.048	0.54	15356	6	32961361	0.0167	2.05e-06	23.4431
rs10207134	CCL20	T	C	136.941	0.046	0.326	0.36	0.034	0.17	22879.7	2	228661828	0.0128	7.18e-15	62.5466
rs10837780	CCL20	T	C	137.941	0.021	0.9413	0.95	0.082	0.8	22880	11	42142787	0.026	4.63e-06	22.4291
rs111674022	CCL20	T	C	138.941	0.041	0.0967	0.086	0.062	0.51	22880	1	238606022	0.0208	4.61e-06	22.7025
rs11242693	CCL20	T	C	139.941	0.018	0.3674	0.39	0.034	0.6	22879.8	6	1448190	0.0135	2.38e-06	23.4363
rs1129474	CCL20	T	C	140.941	0.0093	0.5396	0.53	0.033	0.78	22880	8	22584718	0.012	1.8e-06	23.3435
rs11582772	CCL20	T	C	141.941	0.21	0.9859	0.99	0.16	0.19	22880	1	32260562	0.0548	2.39e-06	26.5064
rs117900576	CCL20	C	G	142.941	-0.15	0.9694	0.97	0.13	0.24	17427.9	17	72761195	0.0429	1.45e-07	40.0445
rs13049624	CCL20	A	G	143.941	-0.048	0.9476	0.96	0.088	0.58	22880	21	44005002	0.0276	1.89e-06	24.5751
rs151092565	CCL20	T	C	144.941	-0.066	0.0376	0.037	0.087	0.45	22880	14	94625543	0.0328	4.03e-06	24.4051
rs2796032	CCL20	T	C	145.941	0.032	0.3159	0.32	0.033	0.33	22880	9	115519904	0.0127	5.5e-07	25.7729
rs35833676	CCL20	T	C	146.941	-0.035	0.1452	0.15	0.043	0.42	22880	21	32961256	0.0166	1.28e-06	23.6741
rs41302923	CCL20	A	G	147.941	-0.081	0.9774	0.97	0.096	0.4	22880	10	127693479	0.0414	2.82e-06	24.4971
rs4981022	CCL20	A	G	148.941	0.018	0.6933	0.69	0.034	0.6	22880	12	104149874	0.0128	7.02e-07	25.2834
rs5769672	CCL20	T	G	149.941	-0.015	0.9406	0.95	0.074	0.83	22880	22	49877754	0.0257	4.09e-06	23.1105
rs6420556	CCL20	T	C	150.941	0.035	0.1755	0.21	0.042	0.4	22879.9	18	56487606	0.0158	3.19e-06	22.4308
rs73072893	CCL20	A	G	151.941	0.0008	0.9739	0.97	0.096	0.99	22880	12	19657540	0.0422	1.09e-06	28.5156
rs742493	CCL20	T	C	152.941	-0.03	0.883	0.88	0.049	0.53	22880	6	40998167	0.0185	3.11e-15	65.0868
rs9274623	CCL20	T	G	153.941	0.026	0.215	0.19	0.045	0.56	15356	6	32635998	0.0148	2.82e-07	27.9077
rs1001495	CCL23	T	C	154.941	0.11	0.9113	0.91	0.059	0.062	22880	2	241647342	0.0215	4.83e-06	21.3535
rs11017721	CCL23	A	G	155.941	-0.041	0.1154	0.12	0.051	0.42	22880	10	132905425	0.0186	1.79e-07	27.553
rs112492	CCL23	A	G	156.941	-0.026	0.7293	0.73	0.039	0.51	22879.7	11	1989274	0.014	7.7e-07	25.047
rs113959305	CCL23	T	C	157.941	-0.097	0.0559	0.06	0.075	0.2	22879.9	22	51076281	0.0285	9.5e-07	27.2926
rs116683909	CCL23	A	G	158.941	0.062	0.0278	0.023	0.15	0.68	21987.9	3	14445911	0.0426	8.24e-07	35.1781
rs117639761	CCL23	A	C	159.941	0.057	0.9561	0.98	0.16	0.71	21988	17	34195180	0.0413	3.85e-15	131.484
rs12204524	CCL23	C	G	160.941	0.013	0.9291	0.93	0.063	0.83	22879.9	6	86144743	0.0237	9.04e-07	26.3315
rs12949647	CCL23	A	G	161.941	0.067	0.7287	0.75	0.04	0.092	18319.8	17	21386459	0.0137	2.69e-06	23.3922
rs143910182	CCL23	T	C	162.941	0.11	0.0255	0.015	0.15	0.43	22880	3	6127208	0.0449	1.56e-06	34.1351
rs16971993	CCL23	T	C	163.941	0.068	0.0956	0.081	0.074	0.36	15356	17	34445397	0.025	2.75e-07	40.9079
rs17735284	CCL23	A	T	164.941	0.0025	0.0922	0.1	0.052	0.96	22880	11	84372512	0.0202	4.45e-06	21.2096
rs188257678	CCL23	A	G	165.941	-0.3	0.9789	0.98	0.14	0.033	14420	17	34038697	0.042	2.58e-18	82.207
rs1926742	CCL23	A	G	166.941	-0.026	0.3093	0.32	0.033	0.43	22880	10	18295482	0.0125	4.39e-06	20.7554
rs2870238	CCL23	T	C	167.941	-0.0087	0.4869	0.48	0.031	0.78	22880	4	77373079	0.0114	4.78e-07	24.2958
rs4317138	CCL23	T	C	168.941	0.059	0.6736	0.66	0.035	0.091	22879.7	3	46462144	0.0127	4.1e-06	21.5307
rs4719850	CCL23	T	C	169.941	-0.057	0.5907	0.59	0.032	0.076	22879.9	7	3238978	0.0118	3.42e-06	21.412
rs712048	CCL23	A	C	170.941	0.06	0.1497	0.12	0.049	0.22	22879.9	17	34326215	0.0158	1e-200	1064.62
rs73071153	CCL23	A	G	171.941	-0.16	0.0393	0.049	0.085	0.059	22880	7	17545964	0.0319	2.7e-06	24.9617
rs73114426	CCL23	A	G	172.941	-0.015	0.0846	0.086	0.056	0.79	22880	12	57405049	0.0207	4.66e-06	20.5308
rs74127049	CCL23	C	G	173.941	-0.027	0.608	0.61	0.039	0.49	18319.4	1	161582200	0.0132	4.92e-06	23.3002
rs74491711	CCL23	A	G	174.941	0.046	0.048	0.051	0.071	0.52	22880	3	40054358	0.0278	4.67e-06	21.8524
rs76654913	CCL23	T	C	175.941	-0.0063	0.9641	0.97	0.14	0.96	17867	17	34824281	0.037	1.23e-09	51.7157
rs77083410	CCL23	C	G	176.941	-0.2	0.0223	0.021	0.11	0.076	22880	11	115081786	0.0416	7.26e-08	32.3035
rs77354000	CCL23	A	G	177.941	0.07	0.9788	0.98	0.13	0.58	22879.9	10	34433796	0.0437	2.32e-06	26.0939
rs10792444	CCL25	T	C	178.941	0.01	0.8838	0.89	0.05	0.84	22880	11	64434151	0.0181	1.76e-06	22.6722
rs11028036	CCL25	A	G	179.941	0.0027	0.5707	0.59	0.032	0.93	22880	11	24600146	0.0117	3.06e-06	21.5429
rs111437511	CCL25	T	C	180.941	0.026	0.0428	0.048	0.077	0.73	19916	8	10694001	0.0297	1.31e-06	24.9665
rs12114935	CCL25	A	G	181.941	0.055	0.7856	0.77	0.038	0.15	22879.9	8	42100809	0.0142	6.11e-08	29.4021
rs12606983	CCL25	T	C	182.941	0.063	0.2475	0.25	0.036	0.081	22879.9	18	2511738	0.0134	5.1e-07	24.8643
rs143132666	CCL25	A	C	183.941	-0.077	0.0225	0.02	0.12	0.51	22880	1	160762078	0.0406	1.9e-06	24.2783
rs147851492	CCL25	A	G	184.941	-0.19	0.0215	0.021	0.12	0.13	22880	15	56638156	0.0449	2.17e-06	28.0832
rs1705699	CCL25	T	C	185.941	0.017	0.5447	0.56	0.031	0.58	22880	8	23781453	0.0116	2.52e-06	21.7864
rs3865464	CCL25	A	T	186.941	-0.049	0.1098	0.11	0.05	0.33	22879.9	19	8168340	0.0186	5.13e-10	38.5889
rs4804822	CCL25	T	C	187.941	-0.034	0.2646	0.27	0.038	0.38	22879.7	19	7864654	0.0139	1.05e-17	79.3016
rs521795	CCL25	T	C	188.941	-0.0074	0.3844	0.4	0.034	0.83	22879.6	13	22284926	0.0122	3.14e-07	26.375
rs636479	CCL25	A	G	189.941	-0.014	0.3757	0.37	0.033	0.68	22880	11	75419643	0.0119	4.12e-06	20.7784
rs7137942	CCL25	A	G	190.941	-0.025	0.6502	0.74	0.039	0.52	22879.8	12	81177765	0.0133	1.67e-06	22.9335
rs7296588	CCL25	A	G	191.941	0.012	0.4365	0.44	0.032	0.71	22880	12	578100	0.0116	1.66e-23	97.9379
rs74256540	CCL25	A	G	192.941	-0.019	0.1421	0.15	0.046	0.68	22879.9	19	8240265	0.017	3.58e-13	53.4108
rs759817	CCL25	T	C	193.941	-0.032	0.3275	0.31	0.033	0.33	22880	19	8037040	0.0123	1e-200	1036.61
rs7611785	CCL25	A	G	194.941	-0.033	0.103	0.073	0.063	0.6	22880	3	144213414	0.0198	2.01e-06	24.1474
rs7806274	CCL25	T	C	195.941	-0.034	0.1668	0.16	0.045	0.45	18320	7	155146782	0.0161	2.74e-06	21.6854
rs79990760	CCL25	A	G	196.941	-0.07	0.9825	0.98	0.13	0.58	22880	10	29446793	0.0478	4.52e-06	24.3667
rs851850	CCL25	A	G	197.941	-0.046	0.846	0.86	0.045	0.3	22880	6	67085077	0.0163	1.87e-06	22.5091
rs10736168	CCL28	A	C	198.941	0.045	0.0559	0.055	0.069	0.51	22880	10	83766645	0.0256	4.78e-06	20.7039
rs112641086	CCL28	T	C	199.941	0.011	0.0895	0.08	0.057	0.85	22880	2	207076122	0.0198	9.64e-08	26.8179
rs116782490	CCL28	A	C	200.941	-0.33	0.9815	0.98	0.19	0.078	11456	5	84924989	0.0488	2.49e-06	24.2696
rs139902	CCL28	A	C	201.941	0.06	0.3659	0.37	0.033	0.068	22879.8	22	38406782	0.0121	1.58e-08	31.076
rs143400203	CCL28	T	C	202.941	0.096	0.0244	0.021	0.12	0.42	22880	7	115560778	0.0392	3.79e-06	23.046
rs1514964	CCL28	T	C	203.941	-0.018	0.9486	0.96	0.082	0.83	22880	1	64836646	0.0264	1.72e-06	22.952
rs2477954	CCL28	T	C	204.941	0.029	0.6211	0.6	0.032	0.37	22880	10	90264140	0.012	1.34e-06	22.6522
rs2631360	CCL28	A	G	205.941	-0.044	0.5481	0.54	0.031	0.16	22880	5	131707429	0.0128	3.1e-06	20.8315
rs2866626	CCL28	C	G	206.941	-0.044	0.6079	0.63	0.035	0.21	22879.8	4	102569209	0.0121	8.06e-07	24.3089
rs4866742	CCL28	T	C	207.941	0.029	0.4126	0.41	0.033	0.38	22879.7	5	43405459	0.0122	8.71e-09	30.7136
rs6580980	CCL28	A	G	208.941	0.028	0.4015	0.43	0.032	0.38	22879.9	12	54692061	0.0118	5.53e-09	32.5661
rs6671688	CCL28	T	C	209.941	0.053	0.5411	0.59	0.032	0.091	22880	1	154994265	0.0116	4.16e-06	20.2569
rs71363004	CCL28	C	G	210.941	-0.049	0.9802	0.98	0.12	0.69	20831	18	74179338	0.0466	2.87e-06	22.1606
rs73000929	CCL28	A	G	211.941	-0.085	0.0347	0.036	0.1	0.41	22880	11	113953622	0.0355	5.02e-08	37.0456
rs76291845	CCL28	A	G	212.941	-0.074	0.9859	0.99	0.16	0.66	20831	2	111889358	0.0542	6.55e-07	28.8384
rs7661151	CCL28	T	C	213.941	-0.018	0.6323	0.6	0.032	0.58	22880	4	157065076	0.0116	4.7e-06	19.3352
rs76669782	CCL28	A	C	214.941	-0.13	0.0176	0.017	0.15	0.39	19024	9	90419900	0.0513	2.68e-08	36.4998
rs77569365	CCL28	T	G	215.941	0.012	0.9561	0.95	0.074	0.87	22880	13	106647340	0.0282	4.77e-06	20.6085
rs78552613	CCL28	T	C	216.941	-0.068	0.0271	0.028	0.13	0.61	21987.9	10	105492625	0.0395	3.04e-06	26.4625
rs78843608	CCL28	A	G	217.941	0.033	0.0376	0.043	0.085	0.7	22880	5	102824347	0.0323	1.85e-07	30.2793
rs10990301	CCL4	A	T	218.941	0.014	0.8839	0.9	0.053	0.8	22880	9	105528047	0.0186	4.88e-06	21.2276
rs111476793	CCL4	A	G	219.941	0.024	0.1344	0.12	0.051	0.64	22879.9	4	53951496	0.019	4.79e-06	22.5264
rs112271582	CCL4	T	C	220.941	-0.046	0.071	0.068	0.071	0.52	22880	3	50985443	0.0251	1.06e-08	36.0874
rs112311659	CCL4	A	C	221.941	0.079	0.0313	0.026	0.13	0.53	22880	3	46799444	0.0442	2.04e-12	77.942
rs112315344	CCL4	T	G	222.941	-0.033	0.0284	0.017	0.18	0.86	21988	5	33775793	0.0455	3.07e-06	35.5405
rs112579976	CCL4	C	G	223.941	-0.043	0.923	0.9	0.056	0.45	22880	3	46736187	0.0235	1.56e-55	281.953
rs113341849	CCL4	A	G	224.941	0.11	0.1268	0.12	0.05	0.031	22880	3	46384204	0.0184	1e-200	1087.72
rs113569731	CCL4	A	C	225.941	0.11	0.1098	0.094	0.062	0.09	22880	3	47093206	0.0212	1.12e-34	177.729
rs115154931	CCL4	T	C	226.941	-0.053	0.0394	0.03	0.11	0.63	22880	3	46715846	0.033	1.26e-06	28.5537
rs11539148	CCL4	T	C	227.941	-0.057	0.9392	0.95	0.092	0.53	22880	3	49138810	0.0259	1.22e-10	42.1214
rs1161092	CCL4	A	G	228.941	0.018	0.6742	0.65	0.033	0.59	22880	12	67722012	0.0125	3.77e-07	25.3654
rs116309267	CCL4	C	G	229.941	0.13	0.0299	0.02	0.17	0.45	21987.9	3	756117	0.0405	1.37e-06	32.746
rs11929028	CCL4	T	G	230.941	-0.047	0.0701	0.063	0.091	0.61	20831	3	51754424	0.0233	1e-07	29.657
rs140505982	CCL4	T	C	231.941	0.13	0.0248	0.028	0.11	0.23	19023.9	3	46459749	0.0415	3.24e-08	35.3774
rs143960014	CCL4	A	G	232.941	-0.057	0.0228	0.039	0.09	0.52	22880	12	52285090	0.0416	2.67e-06	24.2694
rs17692864	CCL4	T	C	233.941	-0.064	0.9406	0.96	0.1	0.54	22880	17	34945214	0.0283	2.38e-16	82.7265
rs17765088	CCL4	C	G	234.941	-0.076	0.8727	0.88	0.053	0.16	22879.9	3	45943595	0.0186	2e-111	575.036
rs42279	CCL4	T	C	235.941	0.054	0.1598	0.16	0.044	0.21	22880	5	11317698	0.0162	4.51e-06	21.8772
rs56131468	CCL4	A	G	236.941	-0.0006	0.1323	0.14	0.047	0.99	22879.9	10	132716137	0.0178	2.87e-06	22.8084
rs5743614	CCL4	T	C	237.941	-0.043	0.2565	0.27	0.036	0.23	22880	4	38798935	0.0143	3.56e-07	26.0423
rs62257543	CCL4	A	G	238.941	-0.0064	0.0707	0.065	0.076	0.93	20830.9	3	51463134	0.0238	3.14e-08	32.6529
rs62259754	CCL4	A	G	239.941	0.037	0.9434	0.96	0.099	0.71	22879.9	3	52012613	0.0275	3.36e-09	41.7245
rs62259941	CCL4	A	G	240.941	0.069	0.0739	0.069	0.069	0.31	22879.9	3	49415301	0.0238	4.98e-11	44.4449
rs62260798	CCL4	T	C	241.941	-0.011	0.0752	0.073	0.064	0.86	22879.9	3	50274278	0.0232	1.87e-09	37.0399
rs62261476	CCL4	T	C	242.941	-0.0045	0.1034	0.087	0.091	0.96	14419.9	3	48768586	0.0208	5.06e-12	50.7787
rs62262682	CCL4	A	C	243.941	0.086	0.0635	0.064	0.073	0.24	22880	3	49722761	0.0251	3.37e-11	45.1635
rs62263011	CCL4	T	C	244.941	0.008	0.0736	0.068	0.067	0.91	22880	3	50658211	0.0243	1.26e-08	34.5975
rs6505516	CCL4	A	G	245.941	-0.035	0.3687	0.39	0.043	0.41	16270.6	17	34453442	0.0156	6.76e-08	41.0933
rs72800563	CCL4	T	G	246.941	0.092	0.9693	0.98	0.11	0.39	22880	16	79338459	0.0374	2.37e-06	27.3773
rs73089379	CCL4	C	G	247.941	0.0078	0.9233	0.89	0.053	0.88	22879.9	3	45183414	0.0234	1.88e-24	116.389
rs7638388	CCL4	T	C	248.941	0.018	0.0971	0.097	0.055	0.74	22880	3	47914974	0.0204	2.1e-28	128.595
rs76475180	CCL4	T	C	249.941	0.02	0.0271	0.032	0.12	0.87	21988	17	34042403	0.04	1.65e-06	28.6227
rs77481436	CCL4	A	G	250.941	0.052	0.1037	0.1	0.057	0.37	22879.9	3	47506230	0.0202	9.19e-32	150.696
rs78206331	CCL4	T	C	251.941	0.059	0.0438	0.031	0.16	0.71	14420	3	48272659	0.0311	6.13e-07	29.7652
rs80163550	CCL4	A	G	252.941	-0.011	0.9195	0.9	0.059	0.84	22880	3	45551393	0.0225	4.8e-42	200.527
rs8064426	CCL4	A	G	253.941	-0.0045	0.1459	0.14	0.052	0.93	22880	17	34819750	0.0173	2.11e-124	626.262
rs10903115	CD244	A	G	254.941	-0.012	0.4429	0.46	0.032	0.72	22879.7	1	25261696	0.0122	4.61e-06	22.0604
rs11020961	CD244	A	G	255.941	-0.065	0.8167	0.81	0.046	0.16	22880	11	94575608	0.0161	1.84e-06	25.2712
rs11065822	CD244	T	G	256.941	-0.12	0.361	0.36	0.036	0.00089	22879.6	12	111600134	0.0127	1.57e-08	34.0566
rs11220506	CD244	A	G	257.941	-0.0077	0.1876	0.18	0.042	0.85	22879.9	11	126335329	0.0147	1.79e-06	22.1551
rs11265488	CD244	A	G	258.941	0.015	0.4675	0.48	0.031	0.62	22880	1	160773957	0.0118	1.24e-07	27.7475
rs11265493	CD244	A	G	259.941	0.0036	0.4066	0.38	0.032	0.91	22880	1	160803802	0.0119	3.99e-71	317.29
rs114758826	CD244	A	G	260.941	-0.18	0.0393	0.032	0.092	0.046	22880	4	174530615	0.0337	8.65e-08	36.2775
rs139676653	CD244	A	G	261.941	0.18	0.0116	0.015	0.17	0.29	21988	2	74883750	0.0673	4.07e-06	31.5692
rs139924614	CD244	A	G	262.941	0.15	0.9666	0.98	0.14	0.28	18320	22	17214005	0.0348	3.33e-06	24.9294
rs1434219	CD244	T	C	263.941	0.038	0.4388	0.43	0.033	0.25	22879.8	2	79554556	0.0123	1.68e-06	24.4494
rs147033439	CD244	A	G	264.941	-0.16	0.0249	0.022	0.11	0.15	22880	1	88677329	0.0411	5.88e-07	30.2078
rs149458216	CD244	A	C	265.941	-0.096	0.0182	0.027	0.11	0.39	22880	16	48902293	0.047	4.97e-06	24.2714
rs1574847	CD244	C	G	266.941	-0.017	0.2366	0.23	0.037	0.64	22880	4	27611759	0.0139	4.59e-06	20.9697
rs2013002	CD244	T	C	267.941	-0.098	0.4157	0.41	0.035	0.0048	19915.8	12	112200150	0.0121	2.02e-12	50.4331
rs2554697	CD244	A	G	268.941	0.047	0.6347	0.66	0.033	0.15	22880.1	8	3921805	0.0134	2.88e-06	21.514
rs34826779	CD244	T	G	269.941	0.092	0.248	0.24	0.036	0.011	22880	8	106570964	0.0138	4.99e-06	21.1789
rs3828139	CD244	T	C	270.941	0.017	0.4677	0.46	0.031	0.58	22880	1	44253015	0.0119	4.05e-10	39.4774
rs41270009	CD244	T	C	271.941	-0.016	0.8792	0.9	0.056	0.78	22879.9	1	161058927	0.0183	2.47e-06	22.5822
rs4672486	CD244	A	G	272.941	-0.029	0.4329	0.43	0.033	0.38	22880	2	62495209	0.0117	1.61e-08	31.6418
rs56272634	CD244	T	C	273.941	0.012	0.6994	0.71	0.034	0.73	22880	2	111846068	0.0126	2.31e-08	30.7546
rs6928352	CD244	A	G	274.941	0.0042	0.0794	0.066	0.064	0.95	22880	6	614064	0.0215	5.87e-07	24.8792
rs72837690	CD244	T	C	275.941	0.031	0.6405	0.65	0.034	0.36	22879.7	17	7088423	0.0125	5.37e-10	39.7244
rs78142752	CD244	T	C	276.941	0.33	0.0184	0.013	0.22	0.13	14420	5	96078542	0.0497	4.15e-06	27.9112
rs7953257	CD244	A	T	277.941	-0.06	0.4094	0.41	0.035	0.085	19915.8	12	112684221	0.0122	1.72e-13	56.0495
rs117356774	CD40	A	G	278.941	-0.093	0.0155	0.019	0.14	0.5	22880	20	43766894	0.0499	6.56e-07	27.7536
rs12152184	CD40	A	G	279.941	0.044	0.8849	0.9	0.055	0.42	22879.9	22	45002809	0.0205	1.21e-07	29.8074
rs12624433	CD40	A	G	280.941	-0.0087	0.2558	0.25	0.037	0.81	22880	20	44680853	0.0133	1e-200	1020.61
rs138739860	CD40	T	G	281.941	-0.085	0.9648	0.96	0.092	0.36	22880	21	18103398	0.0351	3.33e-06	21.7062
rs138897138	CD40	A	G	282.941	0.043	0.914	0.93	0.068	0.52	22880	2	122731427	0.0216	4.5e-07	26.7332
rs2745015	CD40	T	C	283.941	-0.035	0.326	0.32	0.038	0.36	22880	20	44076853	0.0121	5.02e-11	41.0309
rs3967170	CD40	A	G	284.941	-0.023	0.1353	0.13	0.049	0.64	22880	3	3773438	0.017	3.46e-06	21.4713
rs404842	CD40	A	G	285.941	0.0036	0.6433	0.64	0.034	0.92	22880	16	84304113	0.0123	1.12e-06	23.5611
rs4278412	CD40	C	G	286.941	-0.049	0.0203	0.028	0.11	0.65	22880	1	211450157	0.0413	1.67e-06	22.948
rs45456397	CD40	A	C	287.941	0.069	0.0763	0.09	0.06	0.25	22879.9	20	44981692	0.023	4.89e-07	27.0074
rs4664334	CD40	T	C	288.941	-0.02	0.5003	0.5	0.032	0.53	22880	2	161368905	0.0118	4.55e-06	20.9368
rs7250371	CD40	T	C	289.941	-0.02	0.3648	0.36	0.032	0.54	22880	19	57861085	0.0116	3.34e-09	32.1736
rs73116859	CD40	T	C	290.941	0.059	0.9318	0.92	0.063	0.34	22880	20	44340636	0.0238	2.78e-21	92.8472
rs75626299	CD40	C	G	291.941	0.047	0.9638	0.95	0.077	0.55	22880	9	29426599	0.0316	3.95e-06	21.8761
rs76265892	CD40	T	C	292.941	-0.091	0.0192	0.022	0.13	0.47	22879.9	20	44967062	0.0498	3.73e-11	56.622
rs8024256	CD40	A	G	293.941	0.0048	0.3092	0.3	0.034	0.89	22880	15	26829521	0.0121	3.41e-06	19.9068
rs9526031	CD40	A	C	294.941	0.072	0.4882	0.44	0.035	0.04	22879.8	13	45595067	0.012	9.64e-08	29.3014
rs9993874	CD40	A	G	295.941	-0.053	0.4883	0.49	0.031	0.091	22880	4	55046724	0.0125	3.22e-06	21.0267
rs11065822	CD5	T	G	296.941	-0.12	0.3608	0.36	0.036	0.00089	22879.6	12	111600134	0.0126	5.16e-10	40.5104
rs11066188	CD5	A	G	297.941	-0.064	0.4167	0.4	0.035	0.068	19915.8	12	112610714	0.0136	1.08e-19	84.6632
rs111563612	CD5	A	T	298.941	0.029	0.9237	0.93	0.066	0.66	18320	6	32963608	0.0241	8.07e-07	25.6078
rs11622090	CD5	T	C	299.941	-0.014	0.3206	0.32	0.034	0.68	22880	14	93329692	0.0128	4.35e-06	19.9627
rs117276991	CD5	A	G	300.941	0.093	0.0751	0.049	0.11	0.39	17427.9	10	6251691	0.0256	8.4e-07	31.6254
rs117516652	CD5	A	G	301.941	0.22	0.9826	0.98	0.15	0.15	19916	13	39003323	0.0476	6.12e-07	27.5073
rs11756659	CD5	A	T	302.941	-0.031	0.8765	0.86	0.046	0.49	22879.9	6	25933932	0.0173	4.83e-06	19.9677
rs12416520	CD5	A	G	303.941	-0.012	0.7492	0.74	0.036	0.73	22880	10	71211945	0.0132	1.89e-06	21.8991
rs1259355	CD5	A	G	304.941	0.0066	0.4361	0.46	0.031	0.83	22880	12	31688535	0.0119	1.74e-06	22.7832
rs138861398	CD5	A	C	305.941	-0.059	0.2321	0.22	0.038	0.12	22879.9	4	77211819	0.0151	1.05e-07	27.5647
rs17345759	CD5	A	C	306.941	-0.15	0.9301	0.93	0.067	0.029	22880	7	97499410	0.0245	3.68e-06	23.926
rs17769062	CD5	T	C	307.941	0.075	0.9589	0.96	0.099	0.45	22879.9	9	27496604	0.0334	9.38e-07	30.2742
rs180886350	CD5	A	G	308.941	0.24	0.025	0.015	0.23	0.3	15984	11	65646247	0.039	1.31e-06	25.6156
rs2013002	CD5	T	C	309.941	-0.098	0.4155	0.41	0.035	0.0048	19915.8	12	112200150	0.012	3.31e-20	85.2263
rs2237450	CD5	T	C	310.941	0.048	0.6389	0.6	0.033	0.14	22880	7	50716017	0.0124	5.06e-07	25.6286
rs2471960	CD5	A	G	311.941	0.0036	0.305	0.29	0.037	0.92	15356	6	31580539	0.0125	9.39e-07	23.4938
rs3018731	CD5	A	G	312.941	0.096	0.257	0.25	0.043	0.025	22879.8	11	61248776	0.0143	4.06e-10	43.7356
rs3104373	CD5	T	C	313.941	-0.05	0.1469	0.19	0.044	0.26	18320	6	32600375	0.0165	3.7e-09	35.0429
rs4073745	CD5	A	G	314.941	0.014	0.7003	0.67	0.034	0.67	22879.9	5	176733341	0.0131	1.85e-07	28.0268
rs470501	CD5	T	C	315.941	0.061	0.5044	0.46	0.033	0.064	22879.7	12	121185769	0.012	4.22e-06	21.795
rs4893	CD5	A	G	316.941	-0.025	0.9627	0.96	0.084	0.77	22880	19	48833608	0.0313	2.61e-06	22.9309
rs4939490	CD5	C	G	317.941	-0.0031	0.6328	0.61	0.033	0.92	22880	11	60793651	0.012	1.8e-19	80.746
rs60562286	CD5	A	T	318.941	-0.0003	0.0327	0.026	0.14	1	14420	10	114454187	0.0352	1.79e-06	26.368
rs61747728	CD5	T	C	319.941	-0.03	0.0399	0.048	0.083	0.72	22880	1	179526214	0.0313	4.06e-09	37.1909
rs61768480	CD5	A	G	320.941	-0.0064	0.2776	0.29	0.053	0.9	13473	1	1103150	0.0147	2.27e-06	26.5304
rs674379	CD5	C	G	321.941	-0.0054	0.6395	0.58	0.032	0.87	22879.9	11	60922561	0.0126	2.85e-21	84.7704
rs7242462	CD5	A	G	322.941	-0.035	0.8853	0.88	0.049	0.47	22880	18	45545720	0.0187	1.44e-10	41.8285
rs72821405	CD5	T	C	323.941	0.16	0.0833	0.095	0.06	0.007	22879.9	6	4714797	0.0217	2.97e-06	23.1588
rs887464	CD5	T	C	324.941	-0.004	0.4525	0.45	0.033	0.9	15356	6	31145920	0.0114	1.71e-07	25.9765
rs9267106	CD5	T	C	325.941	-0.036	0.4245	0.19	0.049	0.46	15355.8	6	31415506	0.0137	1.51e-06	24.5302
rs9268118	CD5	T	C	326.941	0.0014	0.1485	0.21	0.043	0.97	18320	6	32249987	0.0166	3.93e-07	26.4628
rs10792322	CD6	T	C	327.941	-0.029	0.3002	0.3	0.034	0.39	22880	11	61761552	0.0126	1.49e-07	27.1765
rs10849918	CD6	T	C	328.941	-0.017	0.4568	0.44	0.032	0.59	22880.1	12	111376921	0.0125	6.25e-10	38.0366
rs11230553	CD6	T	C	329.941	-0.035	0.2477	0.24	0.037	0.35	22880	11	60760530	0.0132	1e-200	1510.85
rs11513729	CD6	T	C	330.941	-0.096	0.4117	0.41	0.035	0.0065	19915.7	12	112273499	0.0122	1.38e-10	42.5506
rs117682923	CD6	T	C	331.941	-0.15	0.0429	0.038	0.091	0.096	22880	11	61445440	0.0294	5.53e-12	49.8221
rs12074680	CD6	A	G	332.941	-0.011	0.0301	0.058	0.076	0.89	22879.9	1	194299592	0.0392	2.22e-06	24.9676
rs12288280	CD6	T	G	333.941	0.085	0.0794	0.091	0.057	0.14	22880	11	60756356	0.0213	2.68e-62	275.933
rs1265564	CD6	A	C	334.941	0.13	0.5518	0.58	0.035	0.00016	22879.7	12	111708458	0.0133	4.85e-12	49.4256
rs139441314	CD6	T	C	335.941	-0.21	0.0198	0.018	0.16	0.18	21988	11	61058263	0.0497	1.52e-06	29.7188
rs143374617	CD6	T	C	336.941	0.046	0.0397	0.028	0.11	0.67	22880	1	4327524	0.0329	7.97e-08	35.1136
rs148374672	CD6	C	G	337.941	0.17	0.0244	0.032	0.14	0.22	22880	11	61051151	0.0487	1.37e-10	66.769
rs149337064	CD6	T	G	338.941	-0.021	0.0256	0.021	0.13	0.87	18320	11	61073691	0.0443	5.4e-15	85.9802
rs35086654	CD6	T	C	339.941	-0.041	0.017	0.018	0.14	0.77	22879.9	2	173467755	0.0517	2.97e-06	26.9706
rs35634144	CD6	C	G	340.941	0.04	0.9711	0.97	0.097	0.68	22880	22	37638221	0.0376	3.17e-06	24.5678
rs4939458	CD6	A	G	341.941	0.017	0.6131	0.61	0.032	0.61	22880	11	60564804	0.0128	4.31e-07	25.4489
rs60988380	CD6	T	C	342.941	-0.062	0.1058	0.11	0.053	0.24	22880	9	33117954	0.0193	7.49e-07	25.4682
rs7138688	CD6	T	G	343.941	0.023	0.8858	0.85	0.068	0.73	16974.9	12	112978204	0.0222	1.92e-06	32.3627
rs72969761	CD6	A	T	344.941	0.093	0.97	0.97	0.11	0.39	22880	2	227938476	0.0376	1.78e-06	27.6634
rs74886615	CD6	A	T	345.941	-0.042	0.6149	0.62	0.032	0.2	22879.9	4	83099601	0.0129	9.64e-08	27.8645
rs76519292	CD6	T	C	346.941	0.1	0.9462	0.95	0.093	0.27	21987.9	11	60274808	0.0299	4.12e-07	33.415
rs7953257	CD6	A	T	347.941	-0.06	0.4091	0.41	0.035	0.085	19915.8	12	112684221	0.0122	3.43e-12	49.9557
rs8051133	CD6	A	G	348.941	0.071	0.0691	0.064	0.068	0.3	22880	16	86486037	0.0236	4.83e-06	22.0912
rs841332	CD6	A	G	349.941	0.12	0.8286	0.83	0.043	0.0043	22880	1	95171460	0.0154	2.84e-06	21.7748
rs9691968	CD6	A	C	350.941	0.025	0.2505	0.26	0.036	0.49	22880.1	7	153635380	0.0134	1.43e-06	23.1231
rs1002985	CDCP1	T	C	351.941	0.045	0.0535	0.062	0.07	0.52	18320	6	32852448	0.0253	1.7e-09	34.7343
rs10044847	CDCP1	C	G	352.941	0.03	0.8283	0.86	0.046	0.53	22879.9	5	2103391	0.0156	5.55e-07	25.5778
rs1048709	CDCP1	A	G	353.941	-0.037	0.2027	0.24	0.038	0.33	15356	6	31914935	0.0142	1.88e-07	26.1216
rs10964983	CDCP1	C	G	354.941	-0.029	0.5862	0.6	0.032	0.37	22880	9	21413803	0.0114	6.53e-08	27.1516
rs111476793	CDCP1	A	G	355.941	0.024	0.1339	0.12	0.051	0.64	22879.9	4	53951496	0.0182	8.76e-07	23.8032
rs114026897	CDCP1	A	G	356.941	-0.011	0.0273	0.026	0.12	0.92	22880	3	44187674	0.0371	1.96e-06	24.4042
rs118116993	CDCP1	A	T	357.941	-0.067	0.0969	0.093	0.056	0.23	22880	6	162326838	0.0197	1.19e-06	22.933
rs12290068	CDCP1	A	G	358.941	0.013	0.3187	0.33	0.034	0.7	22880.1	11	126261564	0.0122	1.4e-23	95.9463
rs12928188	CDCP1	A	T	359.941	0.014	0.2312	0.23	0.038	0.72	22880	16	79183747	0.0134	9.09e-07	22.6805
rs140751247	CDCP1	T	G	360.941	0.026	0.0386	0.035	0.09	0.78	22880	3	44624700	0.0321	2.22e-06	23.4109
rs143891133	CDCP1	C	G	361.941	-0.029	0.9726	0.96	0.092	0.75	22880	3	44496315	0.0396	2.84e-07	28.5482
rs17078000	CDCP1	A	G	362.941	0.036	0.7179	0.68	0.034	0.28	22880	13	84915900	0.0128	1.96e-06	21.4899
rs191929998	CDCP1	A	G	363.941	-0.15	0.9581	0.98	0.2	0.43	17428	22	31852311	0.0409	2.15e-06	29.7685
rs2276862	CDCP1	C	G	364.941	-0.05	0.8212	0.84	0.043	0.24	22879.9	3	45187785	0.0146	1.14e-95	408.08
rs2288544	CDCP1	T	C	365.941	0.02	0.228	0.21	0.039	0.62	22879.9	19	17337025	0.014	3.56e-06	20.2965
rs2530714	CDCP1	A	G	366.941	-0.021	0.2952	0.32	0.038	0.59	15356	6	30934451	0.0127	2.61e-07	25.4678
rs28535751	CDCP1	T	C	367.941	0.036	0.6294	0.61	0.032	0.27	22880	14	59010649	0.0118	4.55e-06	20.1411
rs2990246	CDCP1	C	G	368.941	0.0066	0.4028	0.39	0.033	0.84	22879.8	1	155197602	0.012	2.4e-06	22.0491
rs3115669	CDCP1	T	G	369.941	-0.055	0.1399	0.16	0.044	0.22	18320	6	31619024	0.0167	2.67e-06	21.824
rs34027772	CDCP1	T	C	370.941	0.022	0.2607	0.11	0.062	0.72	22879.9	3	43423959	0.0143	1.2e-07	27.4537
rs35478654	CDCP1	T	C	371.941	0.061	0.0367	0.039	0.082	0.45	22880	3	58453757	0.0312	2.1e-06	22.8376
rs4804148	CDCP1	T	C	372.941	-0.099	0.7187	0.72	0.035	0.0041	22880	19	11270867	0.0125	7.35e-07	22.8593
rs59872649	CDCP1	A	G	373.941	0.028	0.0652	0.059	0.065	0.67	22880	2	148430383	0.0232	2.46e-06	21.4848
rs61782461	CDCP1	T	C	374.941	-0.097	0.9829	0.98	0.11	0.36	22880	1	101804329	0.0471	3.84e-06	22.7717
rs6452820	CDCP1	A	G	375.941	0.016	0.8367	0.83	0.043	0.72	22880	5	72411335	0.0159	3.46e-06	21.291
rs672806	CDCP1	A	G	376.941	-0.038	0.4097	0.4	0.032	0.23	22880	11	126188405	0.0116	2e-12	46.153
rs6991332	CDCP1	T	C	377.941	0.036	0.6455	0.65	0.033	0.27	22879.9	8	61937553	0.0119	1.14e-06	21.9491
rs74811341	CDCP1	T	C	378.941	-0.15	0.0513	0.045	0.097	0.12	22880	17	38720826	0.0277	1.79e-06	25.1419
rs7506429	CDCP1	A	C	379.941	-0.0095	0.7965	0.79	0.041	0.81	22879.9	18	19991319	0.0144	3.09e-07	25.1959
rs7618923	CDCP1	T	C	380.941	0.013	0.1811	0.17	0.044	0.78	22880	3	45130725	0.0151	1.18e-30	129.133
rs78464041	CDCP1	A	G	381.941	-0.059	0.0674	0.072	0.064	0.36	22880	5	2501111	0.0232	1.87e-06	22.6603
rs79939301	CDCP1	A	G	382.941	-0.049	0.0716	0.058	0.072	0.5	22879.9	3	45553090	0.0229	2.14e-14	58.395
rs9272226	CDCP1	T	C	383.941	-0.017	0.6505	0.62	0.036	0.65	15356	6	32602396	0.0118	2.64e-15	58.5386
rs10042665	CSF-1	C	G	384.941	0.038	0.3043	0.29	0.035	0.28	22880.1	5	78775099	0.0122	1.76e-06	21.2213
rs115370595	CSF-1	A	G	385.941	-0.16	0.9815	0.98	0.13	0.24	22880	2	140484970	0.0496	4.42e-06	26.0268
rs116443177	CSF-1	T	C	386.941	0.093	0.1595	0.16	0.043	0.031	22880	2	27764122	0.0173	1.75e-06	22.7821
rs11685487	CSF-1	T	C	387.941	0.035	0.1197	0.11	0.067	0.6	20830.6	2	8775320	0.0196	1.46e-06	26.876
rs117591817	CSF-1	C	G	388.941	-0.018	0.0348	0.028	0.21	0.93	13527.9	19	58875573	0.0435	4.82e-06	38.0629
rs142421172	CSF-1	A	G	389.941	-0.003	0.044	0.046	0.084	0.97	22879.9	1	179682087	0.031	3.45e-06	22.4035
rs1605333	CSF-1	C	G	390.941	-0.0018	0.6484	0.63	0.032	0.95	22879.9	12	58388232	0.0124	1.25e-06	21.8329
rs17610659	CSF-1	T	C	391.941	0.0043	0.4821	0.47	0.032	0.89	22880	1	110503296	0.0118	3.31e-46	205.183
rs17734417	CSF-1	T	C	392.941	-0.14	0.9466	0.95	0.08	0.085	22879.9	14	58461604	0.0265	3.79e-06	22.3669
rs2523992	CSF-1	T	G	393.941	0.065	0.8323	0.85	0.051	0.2	15356	6	30075103	0.0152	8.05e-07	23.1691
rs34687393	CSF-1	A	G	394.941	0.054	0.0146	0.019	0.14	0.69	19916	12	52396112	0.0556	4.1e-06	26.0867
rs7227917	CSF-1	A	G	395.941	-0.036	0.8823	0.88	0.05	0.46	22880	18	45546185	0.0185	2.43e-06	22.5939
rs72783071	CSF-1	T	C	396.941	-0.033	0.0231	0.032	0.11	0.76	22880	16	60437963	0.0414	1.53e-06	25.5057
rs74849049	CSF-1	T	G	397.941	-0.019	0.8992	0.9	0.053	0.72	22879.9	3	171430935	0.02	4.88e-06	21.6644
rs7538029	CSF-1	A	C	398.941	0.02	0.2211	0.21	0.039	0.61	22880	1	110474695	0.0165	2.64e-06	23.4935
rs75869070	CSF-1	A	G	399.941	-0.075	0.936	0.93	0.064	0.24	22880	14	78693608	0.0239	1.47e-06	23.3899
rs76421506	CSF-1	A	G	400.941	-0.022	0.853	0.84	0.047	0.64	22880	3	115295680	0.0168	3.64e-06	21.7153
rs78652121	CSF-1	C	G	401.941	0.0062	0.0697	0.044	0.086	0.94	22880	4	13713646	0.026	4.81e-06	23.5763
rs11054069	CST5	T	C	402.941	0.013	0.7421	0.72	0.035	0.71	22880	12	11058117	0.013	6.07e-38	159.627
rs113642949	CST5	C	G	403.941	0.21	0.9779	0.98	0.13	0.12	22880	20	23328966	0.0424	2.91e-06	25.0854
rs115545200	CST5	A	G	404.941	-0.15	0.0227	0.022	0.11	0.16	22880	20	24088337	0.0393	3.79e-09	35.1493
rs117068418	CST5	T	C	405.941	0.0017	0.961	0.97	0.095	0.99	22880	20	24176153	0.0311	1.54e-07	29.4345
rs117828697	CST5	T	C	406.941	-0.046	0.9715	0.96	0.088	0.6	22880	20	24505894	0.036	5.68e-18	79.3345
rs12294339	CST5	T	C	407.941	0.0009	0.3671	0.37	0.032	0.98	22880	11	34860199	0.0118	2.7e-09	33.7944
rs13127297	CST5	A	G	408.941	0.026	0.4095	0.44	0.032	0.42	22880	4	23899510	0.0117	3.19e-06	21.1868
rs13397003	CST5	T	G	409.941	0.013	0.7748	0.76	0.039	0.73	22879.9	2	62640887	0.0141	6.64e-07	25.303
rs1376742	CST5	C	G	410.941	-0.029	0.2445	0.27	0.036	0.41	22879.9	12	11308829	0.0133	1.04e-35	151.252
rs141192864	CST5	T	C	411.941	0.021	0.0812	0.074	0.061	0.74	22880	12	31381343	0.0213	1.84e-06	22.7169
rs141641930	CST5	A	G	412.941	-0.096	0.9686	0.96	0.087	0.27	22880	20	23083963	0.0359	7.98e-09	36.2493
rs145313608	CST5	A	G	413.941	0.038	0.025	0.034	0.091	0.68	22880	20	24812869	0.0431	2.82e-09	45.8242
rs147988763	CST5	C	G	414.941	0.03	0.969	0.96	0.087	0.73	22880	20	23404778	0.0356	3.82e-12	54.2582
rs150547	CST5	A	C	415.941	-0.027	0.4071	0.42	0.032	0.41	22879.9	5	59193431	0.0119	4.12e-06	20.7403
rs1536565	CST5	A	G	416.941	0.13	0.9481	0.95	0.08	0.11	22880	1	102420542	0.0264	2.45e-06	22.4722
rs17154027	CST5	A	G	417.941	-0.052	0.6302	0.62	0.034	0.12	19916	8	11713852	0.0121	4e-06	20.7628
rs1797042	CST5	T	C	418.941	0.11	0.8749	0.88	0.049	0.021	22880	20	23900945	0.018	1.04e-36	164.144
rs2359245	CST5	A	G	419.941	-0.042	0.7758	0.79	0.039	0.29	22880	1	109737090	0.0136	4.32e-06	20.0474
rs3889401	CST5	A	G	420.941	-0.039	0.8624	0.86	0.045	0.38	22880	6	7051402	0.0191	3.6e-06	21.8952
rs4507745	CST5	T	C	421.941	-0.005	0.6482	0.66	0.033	0.88	22880	8	56143053	0.0122	2.98e-06	20.5739
rs4640452	CST5	A	G	422.941	0.001	0.3939	0.37	0.032	0.97	22880	20	23756613	0.0117	1e-200	914.156
rs470841	CST5	T	C	423.941	0.05	0.6369	0.62	0.032	0.12	22880	18	24286681	0.0119	1.81e-06	22.0188
rs4756151	CST5	A	C	424.941	0.011	0.1273	0.13	0.045	0.81	22880	11	34495358	0.0172	4.63e-08	28.9837
rs4766797	CST5	A	G	425.941	0.013	0.4935	0.51	0.031	0.69	22880	12	117050587	0.0117	9.3e-07	23.5693
rs6037004	CST5	A	G	426.941	-0.099	0.028	0.037	0.094	0.29	22880	20	24979869	0.0383	1.59e-06	26.3181
rs60586299	CST5	T	C	427.941	-0.0074	0.3077	0.3	0.038	0.85	22879.9	18	3479423	0.0134	1.06e-06	26.0801
rs62436191	CST5	A	G	428.941	0.031	0.0762	0.073	0.064	0.63	22879.9	6	146809314	0.0234	3.35e-07	28.7313
rs67020211	CST5	T	G	429.941	0.0034	0.4609	0.46	0.033	0.92	22879.8	15	63639644	0.0115	6.44e-12	45.8322
rs697699	CST5	A	C	430.941	0.059	0.0675	0.069	0.064	0.35	22880	20	51363052	0.0237	3.61e-06	21.7149
rs7275493	CST5	T	C	431.941	-0.048	0.6243	0.65	0.035	0.17	22880	21	18049996	0.0119	1.53e-06	22.6349
rs72980022	CST5	A	G	432.941	-0.033	0.2813	0.28	0.035	0.34	22880	2	233853187	0.0126	1.45e-06	21.9609
rs74893814	CST5	C	G	433.941	0.06	0.9773	0.97	0.1	0.56	22880	20	23209333	0.0396	2.57e-11	45.7049
rs76147669	CST5	T	C	434.941	-0.15	0.0238	0.024	0.11	0.16	22880.1	20	24323985	0.0408	5.86e-19	87.9622
rs76729883	CST5	T	G	435.941	-0.059	0.0366	0.052	0.08	0.46	22880	20	24083855	0.0346	2.53e-24	126.001
rs77121303	CST5	A	G	436.941	0.11	0.983	0.98	0.14	0.42	21988	22	37630079	0.0532	2.25e-06	28.3702
rs78916169	CST5	T	G	437.941	0.084	0.0526	0.055	0.081	0.3	22880	20	23405904	0.0287	6.57e-13	60.8561
rs78958589	CST5	T	C	438.941	0.0011	0.0267	0.038	0.087	0.99	22880	20	23490713	0.0364	4.14e-22	95.4446
rs79359257	CST5	T	C	439.941	0.012	0.8152	0.82	0.044	0.79	22879.9	5	109366574	0.0156	2.88e-06	22.9747
rs930735	CST5	A	G	440.941	-0.0093	0.547	0.54	0.031	0.77	22880	1	202185979	0.0114	3.8e-07	24.5164
rs9327707	CST5	T	C	441.941	0.031	0.3955	0.38	0.033	0.33	22880.1	5	134512655	0.0118	5.73e-07	24.5219
rs9455923	CST5	A	G	442.941	0.025	0.4261	0.41	0.032	0.43	22880	6	168345756	0.0115	3.02e-06	20.8066
rs962720	CST5	T	C	443.941	-0.038	0.5837	0.59	0.032	0.23	22880	9	109490400	0.0119	2.74e-06	21.6487
rs113436108	CTACK	C	G	444.941	0.0008	0.02658	0.03	0.095	0.99	22880	3	60018183	0.1119	3.42e-06	52.4882
rs115348265	CTACK	T	A	445.941	0.16	0.04806	0.05	0.099	0.1	21988	2	25818009	0.0675	2.14e-06	34.3024
rs116303454	CTACK	A	G	446.941	0.013	0.02863	0.02	0.13	0.92	22880	3	27253164	0.0816	3.27e-06	29.8523
rs117500816	CTACK	T	A	447.941	0.096	0.03988	0.04	0.095	0.31	22880	9	33730119	0.0451	9.58e-07	13.5623
rs12438356	CTACK	C	T	448.941	-0.039	0.1196	0.12	0.048	0.42	22880	15	69287238	0.0337	4.46e-06	18.4063
rs135564	CTACK	A	G	449.941	-0.0065	0.2597	0.33	0.035	0.86	22880	22	46140060	0.0268	2.43e-12	50.7018
rs145902143	CTACK	G	A	450.941	-0.017	0.03885	0.06	0.073	0.82	22880	12	20791973	0.0581	1.03e-06	21.9606
rs2070074	CTACK	G	A	451.941	-0.037	0.1022	0.09	0.054	0.48	22880	9	34649445	0.0374	1.79e-32	137.937
rs2731674	CTACK	G	T	452.941	-0.034	0.7761	0.75	0.036	0.35	22880	5	177412889	0.0267	5.64e-07	22.5496
rs3766110	CTACK	C	A	453.941	-0.081	0.2342	0.25	0.035	0.023	22880	1	169545945	0.0278	3.86e-06	21.6902
rs41314567	CTACK	A	G	454.941	-0.13	0.03681	0.029	0.1	0.23	22880	9	34253824	0.0906	4.66e-06	45.6587
rs55764737	CTACK	C	T	455.941	-0.046	0.02352	0.04	0.085	0.58	22880	15	61031215	0.0972	4.62e-08	47.6722
rs57338032	CTACK	G	A	456.941	-0.047	0.18	0.16	0.042	0.26	22880	15	78506597	0.0317	6.23e-07	27.0452
rs72733124	CTACK	C	T	457.941	0.018	0.01534	0.02	0.12	0.88	22880	9	34328677	0.068	6.36e-08	14.7857
rs7333764	CTACK	T	C	458.941	-0.03	0.02658	0.025	0.1	0.77	22880	13	33634664	0.0593	2.85e-06	14.4978
rs76378954	CTACK	G	A	459.941	-0.23	0.02352	0.03	0.11	0.036	22880	9	33414863	0.0836	2.43e-06	26.8684
rs76395525	CTACK	A	G	460.941	-0.056	0.01431	0.014	0.14	0.7	19916	15	79449049	0.1083	9.55e-07	28.734
rs10778675	CX3CL1	A	C	461.941	0.053	0.1687	0.17	0.042	0.2	22879.9	12	79905558	0.0158	5.37e-07	25.1908
rs111443964	CX3CL1	A	G	462.941	-0.012	0.0544	0.059	0.069	0.86	22880	16	57536443	0.0259	3.39e-07	26.5034
rs111472651	CX3CL1	C	G	463.941	-0.11	0.9355	0.94	0.069	0.1	22880	2	44117788	0.0248	1.57e-06	25.2514
rs114359340	CX3CL1	A	G	464.941	0.033	0.9747	0.97	0.1	0.75	22880	1	6532317	0.0405	3.41e-06	23.8593
rs11682107	CX3CL1	A	G	465.941	0.033	0.5568	0.55	0.031	0.29	22880	2	113835522	0.0126	8.45e-08	27.9696
rs117698194	CX3CL1	A	G	466.941	0.066	0.0224	0.022	0.13	0.62	22880	15	85657494	0.0432	3.83e-06	24.2208
rs12331618	CX3CL1	A	G	467.941	-0.0048	0.4914	0.51	0.031	0.88	22880	4	187139939	0.0114	3.3e-07	24.9769
rs13167439	CX3CL1	T	C	468.941	-0.025	0.89	0.9	0.055	0.64	22879.9	5	120396066	0.0193	2.89e-06	22.8563
rs1976172	CX3CL1	C	G	469.941	-0.044	0.3525	0.33	0.033	0.18	22880	3	1260482	0.012	2.12e-06	21.8021
rs2517617	CX3CL1	A	G	470.941	-0.099	0.1143	0.1	0.058	0.089	15356	6	30161536	0.0185	2.25e-06	22.8865
rs2731674	CX3CL1	T	G	471.941	0.034	0.274	0.25	0.036	0.35	22880	5	176839890	0.0128	1.04e-07	27.2428
rs28771425	CX3CL1	A	C	472.941	-0.05	0.4247	0.44	0.034	0.14	15356	6	31315220	0.0123	1.08e-10	39.7339
rs3118357	CX3CL1	A	G	473.941	-0.074	0.0981	0.092	0.059	0.21	15356	6	28802149	0.0208	2.58e-06	22.4555
rs35026817	CX3CL1	T	G	474.941	0.01	0.3327	0.37	0.033	0.76	22880	3	70136592	0.0122	2.12e-07	26.2678
rs3732378	CX3CL1	A	G	475.941	-0.035	0.1671	0.17	0.041	0.4	22880	3	39307162	0.0154	9.94e-10	36.4157
rs56397903	CX3CL1	A	G	476.941	0.074	0.9744	0.98	0.14	0.59	22880	8	26741279	0.0424	3.46e-06	28.5381
rs62253001	CX3CL1	A	G	477.941	0.072	0.9217	0.92	0.059	0.22	22880	3	69767057	0.0217	3.4e-06	21.6358
rs6937696	CX3CL1	T	C	478.941	0.012	0.651	0.64	0.037	0.75	15356	6	32418018	0.012	1.4e-11	44.1851
rs712137	CX3CL1	A	C	479.941	-0.01	0.6601	0.65	0.033	0.76	22880	12	41381284	0.012	2.71e-06	20.9882
rs74949885	CX3CL1	A	C	480.941	0.14	0.0341	0.03	0.1	0.18	22880	4	182267341	0.0338	2.51e-06	24.5861
rs77915710	CX3CL1	A	G	481.941	0.0053	0.0402	0.039	0.08	0.95	22880	1	172099857	0.0304	2.32e-06	23.4928
rs78912466	CX3CL1	A	T	482.941	0.069	0.0096	0.018	0.17	0.68	19024	5	118880310	0.0661	3.05e-06	25.0309
rs8052631	CX3CL1	A	G	483.941	0.037	0.9463	0.94	0.071	0.6	22880	16	57167230	0.027	2.19e-08	33.2426
rs980364	CX3CL1	A	G	484.941	0.055	0.9343	0.93	0.067	0.41	22880	4	179539497	0.0301	8.94e-07	26.6576
rs10733789	CXCL1	T	C	485.941	0.033	0.6874	0.67	0.034	0.33	22879.7	10	64948684	0.0127	4.87e-07	25.1115
rs10734292	CXCL1	A	G	486.941	0.062	0.067	0.061	0.065	0.35	22880	11	20486401	0.0267	4.09e-06	22.3122
rs11880837	CXCL1	A	G	487.941	0.017	0.3161	0.31	0.034	0.61	22880	19	14808453	0.0127	4.42e-06	21.0249
rs12770839	CXCL1	A	C	488.941	-0.029	0.321	0.32	0.034	0.39	22879.9	10	65297720	0.0126	2.71e-07	26.9971
rs1366946	CXCL1	T	C	489.941	-0.02	0.7638	0.79	0.039	0.6	22880	4	74738469	0.0134	5.65e-121	541.13
rs17469975	CXCL1	T	C	490.941	-0.26	0.0264	0.025	0.16	0.1	14420	4	75161906	0.0389	8.76e-07	27.7704
rs2122155	CXCL1	A	G	491.941	-0.065	0.5637	0.58	0.031	0.039	22880	4	59689961	0.0117	4.26e-06	20.9801
rs2280441	CXCL1	A	G	492.941	0.048	0.0405	0.041	0.088	0.58	22880	15	81240669	0.0312	3.75e-06	23.8813
rs2835916	CXCL1	C	G	493.941	-0.019	0.3876	0.4	0.031	0.54	22880.1	21	39102421	0.012	2.6e-06	22.282
rs4474574	CXCL1	T	C	494.941	-0.062	0.0146	0.038	0.13	0.62	19938.9	13	37854253	0.0779	2.79e-06	36.7611
rs67797811	CXCL1	C	G	495.941	0.0045	0.1691	0.17	0.053	0.93	22879.7	9	4396102	0.0179	4.39e-06	27.177
rs75754617	CXCL1	A	G	496.941	0.061	0.0682	0.065	0.067	0.36	22880	4	74337564	0.0241	1.31e-07	30.3308
rs863004	CXCL1	T	C	497.941	-0.03	0.3809	0.4	0.032	0.35	22880	1	159176831	0.0119	2.78e-08	30.3954
rs10481754	CXCL10	T	C	498.941	0.016	0.4567	0.43	0.032	0.63	22880	9	84196490	0.0119	4.12e-06	21.3336
rs1077965	CXCL10	A	G	499.941	0.03	0.5648	0.57	0.032	0.35	22880	15	80065337	0.0118	3.71e-06	21.6177
rs11065822	CXCL10	T	G	500.941	-0.12	0.3601	0.36	0.036	0.00089	22879.6	12	111600134	0.0126	2.18e-09	37.5492
rs11066188	CXCL10	A	G	501.941	-0.064	0.4161	0.4	0.035	0.068	19915.8	12	112610714	0.0136	2.57e-11	45.5248
rs11066390	CXCL10	A	G	502.941	-0.028	0.3006	0.3	0.037	0.45	19915.8	12	113163766	0.0129	2.63e-06	22.7651
rs112202639	CXCL10	A	G	503.941	-0.017	0.9671	0.97	0.096	0.86	22880	1	44566391	0.0336	1.68e-06	24.3266
rs11513729	CXCL10	T	C	504.941	-0.096	0.4114	0.41	0.035	0.0065	19915.7	12	112273499	0.0121	6.15e-12	48.081
rs115140093	CXCL10	T	C	505.941	0.026	0.9732	0.98	0.12	0.83	22880	4	76910673	0.042	5.02e-35	209.761
rs12155428	CXCL10	T	C	506.941	-0.056	0.0284	0.031	0.1	0.58	22880	7	3425301	0.0375	2.52e-06	25.3691
rs12174864	CXCL10	A	G	507.941	0.0093	0.6254	0.62	0.032	0.77	22879.9	6	88557407	0.0121	1.51e-06	22.7203
rs12476448	CXCL10	T	C	508.941	-0.069	0.4864	0.51	0.031	0.025	22880	2	14400474	0.0115	3.15e-06	21.1813
rs12629593	CXCL10	T	G	509.941	0.036	0.1209	0.1	0.052	0.49	22880	3	54104178	0.0182	1.37e-06	24.2517
rs150519056	CXCL10	T	C	510.941	-0.055	0.9688	0.97	0.1	0.59	22880	22	50774821	0.0376	9.77e-07	28.0437
rs1563171	CXCL10	A	G	511.941	-0.036	0.7042	0.69	0.034	0.29	22880	2	3891773	0.0127	3.14e-06	21.5497
rs17000106	CXCL10	A	G	512.941	-0.028	0.9196	0.93	0.069	0.68	22879.9	4	75954250	0.0222	4.43e-06	21.9814
rs4367871	CXCL10	T	C	513.941	0.011	0.5587	0.58	0.032	0.73	22879.9	10	1845059	0.0119	1.89e-06	22.6961
rs4804148	CXCL10	T	C	514.941	-0.099	0.7227	0.72	0.035	0.0041	22880	19	11270867	0.013	1.31e-06	23.4145
rs55732300	CXCL10	A	G	515.941	0.036	0.929	0.94	0.082	0.66	22879.9	11	73731422	0.025	2.6e-06	26.8729
rs56137165	CXCL10	C	G	516.941	-0.0089	0.0514	0.06	0.075	0.91	22879.9	4	76526649	0.0289	3.42e-06	25.1477
rs56896076	CXCL10	C	G	517.941	-0.063	0.8773	0.91	0.054	0.24	22880	4	77161632	0.0184	7.05e-18	80.123
rs72651343	CXCL10	T	C	518.941	0.31	0.9892	0.98	0.15	0.041	15961	4	76808216	0.0619	6.98e-23	114.093
rs72664594	CXCL10	A	C	519.941	-0.0087	0.091	0.079	0.063	0.89	22880	4	113162398	0.0221	3.22e-06	25.0831
rs72682331	CXCL10	A	G	520.941	-0.064	0.0979	0.087	0.059	0.27	22879.9	4	112904535	0.0209	1.88e-07	30.9177
rs741344	CXCL10	A	G	521.941	0.023	0.7036	0.69	0.034	0.5	22880	12	68597086	0.013	3.92e-06	21.4953
rs10733789	CXCL11	T	C	522.941	0.033	0.6875	0.67	0.034	0.33	22879.7	10	64948684	0.0127	1.39e-10	40.8874
rs10898158	CXCL11	A	G	523.941	0.0038	0.6028	0.6	0.034	0.91	22880	11	83554112	0.0121	4.83e-07	25.4173
rs11065822	CXCL11	T	G	524.941	-0.12	0.3607	0.36	0.036	0.00089	22879.6	12	111600134	0.0126	1.52e-11	47.7616
rs111787182	CXCL11	A	C	525.941	0.068	0.951	0.95	0.087	0.44	22880	7	157911633	0.0314	4.19e-06	25.7801
rs111848253	CXCL11	A	G	526.941	-0.03	0.9044	0.93	0.073	0.68	22880	11	22351553	0.025	3.35e-06	26.998
rs112884138	CXCL11	T	C	527.941	0.053	0.0892	0.082	0.059	0.37	22880	4	134362360	0.0209	3.01e-06	22.8284
rs12433317	CXCL11	A	G	528.941	-0.089	0.4282	0.41	0.032	0.0052	22880	14	50775476	0.012	1.95e-06	22.8453
rs189435310	CXCL11	T	G	529.941	0.049	0.035	0.047	0.089	0.58	22879.9	7	101335143	0.035	2.2e-06	27.3294
rs191536201	CXCL11	A	G	530.941	-0.073	0.0117	0.012	0.17	0.66	22880	20	17839484	0.0684	1.18e-06	28.6539
rs2013002	CXCL11	T	C	531.941	-0.098	0.4155	0.41	0.035	0.0048	19915.8	12	112200150	0.012	1.04e-12	50.9065
rs2078854	CXCL11	A	C	532.941	0.043	0.7031	0.71	0.036	0.23	22879.8	12	111297080	0.0131	3.15e-07	27.6432
rs224091	CXCL11	T	C	533.941	-0.017	0.8856	0.9	0.055	0.75	22880	10	64541373	0.0194	5.73e-07	27.2883
rs2245786	CXCL11	A	G	534.941	0.023	0.6525	0.67	0.041	0.58	22879.7	20	4795382	0.0131	4.82e-06	23.9886
rs2893923	CXCL11	T	C	535.941	-0.029	0.313	0.32	0.034	0.4	22879.9	10	65261184	0.0126	6.97e-10	38.3551
rs2894233	CXCL11	A	G	536.941	0.18	0.9724	0.98	0.15	0.23	18320	6	32011678	0.047	1.96e-06	32.0619
rs4748380	CXCL11	T	C	537.941	-0.036	0.1188	0.13	0.051	0.48	22880	10	17590681	0.019	2.12e-06	25.0791
rs56371028	CXCL11	T	C	538.941	0.072	0.1303	0.12	0.049	0.14	22880	4	77173476	0.0175	2.61e-09	36.3274
rs60141220	CXCL11	A	G	539.941	0.0001	0.1703	0.16	0.042	1	22880	1	26395741	0.0165	2.49e-06	22.5917
rs62291421	CXCL11	C	G	540.941	-0.15	0.9763	0.98	0.16	0.34	18320	3	188015332	0.0518	2.44e-07	40.8446
rs6827617	CXCL11	A	G	541.941	0.055	0.6041	0.61	0.032	0.084	22880	4	76916146	0.0118	2.42e-48	212.23
rs7009937	CXCL11	T	C	542.941	0.086	0.9321	0.95	0.083	0.3	22880	8	96176796	0.025	2.6e-06	25.0097
rs7222922	CXCL11	T	C	543.941	0.075	0.1205	0.1	0.053	0.16	22880	17	34335694	0.0182	1.26e-06	24.3183
rs72747175	CXCL11	A	G	544.941	-0.051	0.9608	0.97	0.1	0.61	18320	5	18009856	0.0326	2.49e-06	26.1867
rs72925566	CXCL11	A	G	545.941	0.055	0.1651	0.16	0.045	0.22	22879.9	6	89498971	0.0185	1.44e-07	29.6615
rs7475335	CXCL11	A	C	546.941	0.0041	0.3172	0.31	0.034	0.9	22880	10	104343428	0.0124	1.89e-07	26.6808
rs78632565	CXCL11	T	C	547.941	-0.043	0.9152	0.92	0.062	0.49	22880	8	70982905	0.0214	4.28e-07	26.7975
rs9351133	CXCL11	T	C	548.941	0.016	0.6437	0.64	0.033	0.62	22880	6	88561651	0.0122	4.26e-06	20.652
rs10403201	CXCL5	A	G	549.941	0.041	0.2925	0.3	0.034	0.22	22880	19	14764810	0.0127	2.22e-06	22.0508
rs10821552	CXCL5	A	C	550.941	0.026	0.3353	0.33	0.033	0.43	22880	9	136939992	0.0156	3.97e-13	56.5224
rs11734099	CXCL5	A	G	551.941	0.012	0.1845	0.18	0.046	0.79	22880	4	6891435	0.0153	5e-07	26.2573
rs12499197	CXCL5	T	C	552.941	0.11	0.1162	0.1	0.051	0.035	22880	4	75392696	0.0189	2.1e-08	34.0015
rs140343011	CXCL5	A	G	553.941	0.053	0.0687	0.081	0.059	0.37	22880	4	74314141	0.0241	1.98e-08	34.5549
rs140828666	CXCL5	A	G	554.941	-0.051	0.9544	0.95	0.075	0.5	22880	13	53109423	0.0322	4.7e-06	23.4925
rs144757763	CXCL5	A	G	555.941	0.29	0.0279	0.031	0.11	0.0075	21987.9	4	75136300	0.0419	6.75e-09	47.2639
rs146553494	CXCL5	A	G	556.941	0.069	0.0265	0.029	0.095	0.47	22880	3	183850210	0.0377	1e-06	25.8898
rs2004100	CXCL5	T	C	557.941	-0.042	0.2492	0.25	0.039	0.28	22879.8	8	144554731	0.0147	4.39e-06	22.5813
rs2647400	CXCL5	C	G	558.941	0.036	0.2784	0.29	0.034	0.28	22880	6	76351999	0.013	1.21e-06	23.6054
rs3183927	CXCL5	A	G	559.941	0.066	0.6436	0.64	0.032	0.042	22880	9	100684757	0.0121	3.13e-07	25.9254
rs425535	CXCL5	T	C	560.941	0.051	0.1127	0.13	0.047	0.28	22880	4	74863997	0.0181	3.52e-172	795.92
rs4279906	CXCL5	T	C	561.941	-0.044	0.0209	0.024	0.1	0.67	22880	1	211477063	0.042	7.15e-07	26.1515
rs56191017	CXCL5	T	C	562.941	0.043	0.0622	0.079	0.061	0.48	22880	4	73978565	0.0273	2.23e-10	44.9179
rs59312158	CXCL5	A	G	563.941	0.018	0.0309	0.025	0.14	0.9	22880	16	88582345	0.0385	8.01e-07	29.6192
rs6993770	CXCL5	A	T	564.941	-0.082	0.7312	0.74	0.035	0.021	22879.9	8	106581528	0.0135	4.61e-15	63.1383
rs7068145	CXCL5	A	G	565.941	0.011	0.3963	0.4	0.032	0.74	22879.9	10	64827663	0.012	1.39e-10	40.6444
rs74451052	CXCL5	A	G	566.941	-0.047	0.929	0.93	0.069	0.5	22880	4	74586608	0.0246	7e-15	69.4478
rs7636889	CXCL5	A	G	567.941	-0.0085	0.7593	0.77	0.037	0.82	22880	3	56874033	0.0137	2.07e-08	31.8282
rs77305666	CXCL5	A	T	568.941	-0.057	0.9339	0.94	0.084	0.5	22880	4	75169084	0.0262	1.92e-23	121.544
rs79649467	CXCL5	T	G	569.941	-0.043	0.0605	0.061	0.088	0.62	21987.9	4	74880852	0.0276	4.5e-10	48.2636
rs10021230	CXCL6	A	T	570.941	-0.0007	0.2293	0.21	0.039	0.99	22880	4	74745550	0.0138	1.3e-17	72.7851
rs10031141	CXCL6	A	G	571.941	-0.037	0.594	0.59	0.031	0.24	22880	4	74594043	0.0119	1e-200	1144.23
rs111241368	CXCL6	A	G	572.941	-0.047	0.1193	0.13	0.05	0.34	22879.9	4	74216725	0.0186	2.12e-24	108.798
rs113112297	CXCL6	T	C	573.941	-0.031	0.1011	0.1	0.055	0.58	22880	4	73861272	0.0201	1.14e-18	82.1395
rs113948964	CXCL6	A	G	574.941	0.059	0.0659	0.07	0.08	0.46	21987.9	4	74977237	0.0255	1.88e-09	41.4225
rs11547311	CXCL6	T	C	575.941	0.039	0.0649	0.069	0.074	0.6	22879.9	16	2222286	0.0272	2.31e-06	26.5687
rs117109857	CXCL6	C	G	576.941	-0.11	0.0242	0.019	0.13	0.37	22880	21	39099887	0.0415	4.85e-06	25.0961
rs12075	CXCL6	A	G	577.941	-0.013	0.5554	0.58	0.032	0.68	22880	1	159175354	0.0115	1.29e-12	48.6277
rs149900441	CXCL6	T	C	578.941	0.13	0.0204	0.015	0.16	0.43	21988	4	72602493	0.0569	1.58e-06	41.3111
rs184103539	CXCL6	T	C	579.941	-0.12	0.039	0.02	0.13	0.34	22880	1	222149663	0.0351	4.95e-06	24.7773
rs34080302	CXCL6	T	G	580.941	0.05	0.715	0.72	0.036	0.16	22879.9	14	89402542	0.0131	3.87e-06	21.3547
rs35096759	CXCL6	T	C	581.941	-0.076	0.0308	0.019	0.18	0.67	15379	4	75172482	0.0427	7.85e-07	38.0589
rs4877818	CXCL6	T	G	582.941	-0.0063	0.5188	0.6	0.034	0.85	22879.7	9	86683575	0.0134	3.1e-06	22.5434
rs10850071	CXCL9	C	G	583.941	-0.025	0.3124	0.29	0.036	0.49	19916	12	113165852	0.0121	9.15e-07	22.356
rs11065822	CXCL9	T	G	584.941	-0.12	0.3586	0.36	0.036	0.00089	22879.6	12	111600134	0.0122	8.68e-08	28.0756
rs11066309	CXCL9	A	G	585.941	-0.049	0.4163	0.4	0.035	0.16	19916	12	112883476	0.0135	6.5e-10	38.4391
rs114033894	CXCL9	T	G	586.941	0.057	0.981	0.98	0.14	0.68	15356	2	86977227	0.0488	4.22e-06	26.8895
rs11513729	CXCL9	T	C	587.941	-0.096	0.4102	0.41	0.035	0.0065	19915.7	12	112273499	0.0117	1.92e-10	38.4672
rs12191307	CXCL9	A	G	588.941	0.069	0.098	0.094	0.054	0.2	22880	6	161256529	0.0197	1.7e-13	53.4439
rs142119726	CXCL9	T	C	589.941	-0.028	0.9851	0.97	0.12	0.82	18033	7	48859798	0.0551	9.14e-07	29.7017
rs145607633	CXCL9	T	C	590.941	0.029	0.1625	0.18	0.041	0.48	22880	5	19287867	0.0154	2.28e-06	20.6366
rs1530297	CXCL9	A	G	591.941	-0.0061	0.4133	0.39	0.032	0.85	22880	4	77202861	0.0114	6e-07	23.1676
rs17630235	CXCL9	A	G	592.941	-0.065	0.4159	0.4	0.035	0.065	19915.8	12	112591686	0.0134	4.01e-10	38.8027
rs181816009	CXCL9	A	G	593.941	0.12	0.0378	0.033	0.1	0.25	15356	6	31423412	0.0342	2.77e-06	22.4405
rs182152471	CXCL9	T	C	594.941	0.044	0.028	0.04	0.093	0.63	22880	16	1803589	0.0385	1.34e-06	25.8093
rs2501879	CXCL9	A	G	595.941	0.049	0.7399	0.75	0.037	0.18	22880	1	161234965	0.0131	2.77e-06	20.7568
rs3119311	CXCL9	T	C	596.941	-0.055	0.8738	0.89	0.048	0.26	22880	6	160693107	0.017	1.01e-08	30.8881
rs35435997	CXCL9	A	G	597.941	-0.11	0.1125	0.1	0.077	0.13	15379	2	242665455	0.02	4.76e-06	21.4169
rs4241577	CXCL9	A	C	598.941	0.0048	0.2629	0.24	0.036	0.9	22880	4	76930776	0.0128	1.47e-28	115.793
rs4888966	CXCL9	C	G	599.941	0.02	0.9683	0.97	0.13	0.88	14420	16	79431853	0.0343	4.71e-06	21.6489
rs61875680	CXCL9	A	G	600.941	0.054	0.1611	0.19	0.043	0.21	22879.9	10	107966626	0.0158	1.61e-06	22.2192
rs62200304	CXCL9	A	C	601.941	0.1	0.9336	0.92	0.062	0.1	22879.9	20	20119931	0.0244	2.44e-06	23.4611
rs62272916	CXCL9	A	G	602.941	-0.044	0.1182	0.14	0.046	0.34	22880	3	151541803	0.0176	2.15e-06	21.3567
rs6426915	CXCL9	C	G	603.941	0.0054	0.7252	0.71	0.039	0.89	22879.8	1	154729627	0.0133	3.02e-06	21.9905
rs656739	CXCL9	A	G	604.941	-0.0016	0.6566	0.67	0.033	0.96	22880	7	29049949	0.0119	2.33e-06	21.0143
rs73194812	CXCL9	A	G	605.941	0.039	0.9758	0.98	0.12	0.74	22879.9	21	18734554	0.0391	3.2e-06	23.1021
rs73606147	CXCL9	A	C	606.941	0.26	0.0133	0.012	0.17	0.14	19024	20	2538467	0.059	2.22e-06	27.4249
rs7600322	CXCL9	T	C	607.941	-0.0025	0.5214	0.54	0.031	0.94	22880	2	204754353	0.0118	1.36e-06	22.4897
rs80348644	CXCL9	T	C	608.941	-0.046	0.0336	0.025	0.1	0.65	22880	4	160574480	0.0332	3.21e-06	22.9024
rs10191831	DNER	T	C	609.941	-0.023	0.4361	0.43	0.031	0.46	22880	2	41864408	0.0125	2.27e-06	21.3401
rs10892466	DNER	C	G	610.941	-0.0067	0.1236	0.13	0.048	0.89	22880	11	119661317	0.0175	3.89e-06	20.8637
rs1133851	DNER	A	G	611.941	-0.048	0.2533	0.26	0.042	0.25	22879.6	18	3722038	0.0142	2.92e-06	23.8628
rs116179073	DNER	T	C	612.941	-0.024	0.0138	0.021	0.13	0.86	19916	12	31458615	0.0537	3.84e-06	23.1565
rs11695483	DNER	A	G	613.941	0.0072	0.5311	0.53	0.031	0.82	22880	2	230524733	0.0114	6.73e-15	58.0481
rs117343254	DNER	C	G	614.941	-0.013	0.942	0.94	0.084	0.87	22880	7	152385669	0.0274	2.94e-06	25.6606
rs13415396	DNER	T	C	615.941	0.042	0.5643	0.57	0.032	0.19	22879.9	2	230229659	0.0117	5.8e-13	50.0902
rs194746	DNER	T	C	616.941	-0.044	0.4849	0.5	0.032	0.16	22879.9	14	69282887	0.0112	2.43e-06	20.5298
rs2837988	DNER	A	C	617.941	-0.041	0.3578	0.4	0.032	0.21	22880	21	42619544	0.0118	1.05e-06	22.4947
rs28689968	DNER	T	C	618.941	-0.093	0.1074	0.09	0.054	0.086	22880	17	47247257	0.0184	6.07e-07	23.8403
rs35392774	DNER	T	C	619.941	0.016	0.3552	0.36	0.033	0.62	22879.9	2	230847090	0.0121	1.75e-44	190.047
rs35565740	DNER	C	G	620.941	0.02	0.2368	0.22	0.041	0.63	22879.8	2	230309810	0.0142	5.64e-28	126.279
rs62193248	DNER	A	T	621.941	-0.049	0.6507	0.66	0.033	0.14	22879.8	2	230596917	0.0123	3.5e-67	300.815
rs6440623	DNER	A	G	622.941	-0.055	0.942	0.95	0.079	0.49	22880	3	149275619	0.0326	4.45e-06	28.8716
rs6517655	DNER	C	G	623.941	-0.039	0.289	0.29	0.035	0.27	22880	21	42536246	0.0129	4.41e-09	33.7205
rs75685422	DNER	T	C	624.941	-0.037	0.1139	0.1	0.055	0.5	22880	14	95752666	0.0186	2.29e-06	22.3137
rs9289590	DNER	T	C	625.941	0.06	0.7033	0.79	0.042	0.15	22879.9	3	139639117	0.0142	4.4e-06	22.0418
rs9636860	DNER	T	C	626.941	0.049	0.1029	0.11	0.051	0.34	22880	21	33319014	0.0187	1.27e-06	22.3337
rs9967959	DNER	T	G	627.941	0.0063	0.1718	0.17	0.046	0.89	22880	21	28101979	0.0152	2.32e-06	21.6395
rs112956934	EN-RAGE	T	C	628.941	-0.11	0.0246	0.022	0.11	0.35	22880	12	96571503	0.0407	3.67e-06	25.142
rs112988802	EN-RAGE	T	C	629.941	0.029	0.9492	0.95	0.071	0.68	22880	14	59990514	0.0293	1.89e-06	24.1941
rs117094746	EN-RAGE	C	G	630.941	0.013	0.9548	0.95	0.081	0.87	22880	16	8702137	0.0329	4.77e-06	23.0852
rs13384799	EN-RAGE	T	C	631.941	-0.024	0.7266	0.7	0.034	0.48	22880	2	125135589	0.0133	2.92e-06	22.0037
rs138439507	EN-RAGE	C	G	632.941	0.064	0.191	0.13	0.057	0.26	21987.9	19	4247567	0.0183	2.28e-06	26.7342
rs147302029	EN-RAGE	A	G	633.941	0.12	0.0379	0.038	0.095	0.21	22880	16	4602209	0.0345	1.65e-07	32.5384
rs150015576	EN-RAGE	A	C	634.941	-0.093	0.0217	0.021	0.12	0.43	22880	3	174824333	0.0423	4.51e-06	23.5884
rs174344	EN-RAGE	A	G	635.941	0.021	0.6296	0.62	0.035	0.54	22879.6	22	18032226	0.0125	7.97e-07	25.4233
rs191808657	EN-RAGE	A	C	636.941	-0.43	0.983	0.99	0.21	0.04	12415	7	75133433	0.0665	4.22e-06	38.9335
rs2056031	EN-RAGE	T	C	637.941	-0.0032	0.613	0.6	0.032	0.92	22880	4	12920594	0.0119	3.86e-07	25.5527
rs2425640	EN-RAGE	A	G	638.941	0.034	0.3511	0.35	0.033	0.31	22880	20	43028037	0.0123	2.14e-06	22.8621
rs3014874	EN-RAGE	A	G	639.941	0.045	0.2623	0.25	0.042	0.28	22879.5	1	153337943	0.0137	2.15e-36	166.694
rs3802266	EN-RAGE	A	G	640.941	-0.0018	0.5633	0.56	0.032	0.95	22880	8	123985708	0.0118	2.56e-06	22.3685
rs55783131	EN-RAGE	T	C	641.941	0.22	0.0239	0.023	0.12	0.066	22880	22	17406250	0.0425	1.19e-06	29.3285
rs56268787	EN-RAGE	T	C	642.941	-0.061	0.0955	0.098	0.053	0.24	22880	3	152573197	0.0203	4.01e-06	22.3358
rs59538998	EN-RAGE	C	G	643.941	-0.2	0.0622	0.063	0.072	0.0058	22879.9	1	245480237	0.0258	4.13e-06	23.5723
rs61803119	EN-RAGE	T	G	644.941	0.053	0.1069	0.1	0.059	0.36	21987.9	1	153390202	0.0194	1.02e-14	61.754
rs78800546	EN-RAGE	A	G	645.941	0.14	0.0156	0.015	0.15	0.34	21988	11	31879143	0.0534	2.18e-06	28.132
rs10777251	FGF-19	A	G	646.941	-0.043	0.1923	0.15	0.048	0.37	22879.9	12	91080475	0.0166	3.83e-06	22.7186
rs112126444	FGF-19	A	G	647.941	-0.028	0.1012	0.094	0.055	0.61	22880	3	132162249	0.0199	3.19e-06	23.0677
rs11244038	FGF-19	C	G	648.941	0.035	0.0898	0.079	0.064	0.59	22879.9	9	136095770	0.0247	1.21e-06	27.7585
rs117398067	FGF-19	T	C	649.941	0.018	0.0178	0.025	0.13	0.89	21988	15	59188192	0.0564	4.65e-06	34.4722
rs12110436	FGF-19	T	C	650.941	0.036	0.0418	0.048	0.075	0.63	22880	6	168606201	0.0297	4.67e-06	21.8731
rs12407505	FGF-19	A	G	651.941	0.087	0.9664	0.97	0.094	0.35	22880	1	85295202	0.0352	4.53e-06	24.9666
rs12520287	FGF-19	T	C	652.941	0.039	0.9175	0.91	0.057	0.5	22880	5	54847098	0.0221	4.47e-06	22.2842
rs13103023	FGF-19	A	G	653.941	-0.002	0.3415	0.31	0.033	0.95	22880	4	39457617	0.0124	1.48e-11	45.1806
rs142067135	FGF-19	A	G	654.941	-0.019	0.0198	0.016	0.16	0.9	19916	12	76644195	0.0492	3.09e-06	28.2855
rs145274424	FGF-19	T	C	655.941	0.18	0.9777	0.98	0.11	0.087	22880	7	17445553	0.0421	2.23e-06	25.5366
rs1671812	FGF-19	T	C	656.941	-0.034	0.6316	0.63	0.033	0.31	22880.1	11	114495920	0.0132	2.54e-06	22.3114
rs17326790	FGF-19	T	C	657.941	-0.014	0.0209	0.015	0.14	0.92	22880	13	85357827	0.0471	4.47e-06	28.2236
rs191522330	FGF-19	T	C	658.941	0.28	0.9812	0.98	0.14	0.055	22880	11	5610048	0.0488	1.89e-06	29.4468
rs2306969	FGF-19	A	G	659.941	0.053	0.2338	0.21	0.043	0.22	22880	19	5851801	0.0141	1.75e-06	24.0244
rs2906655	FGF-19	T	C	660.941	-0.018	0.2503	0.24	0.036	0.63	22880	7	101569302	0.0135	3.93e-06	21.5038
rs35836706	FGF-19	A	G	661.941	0.12	0.0203	0.026	0.12	0.35	21988	9	84435749	0.0456	2.39e-06	27.162
rs7005978	FGF-19	A	G	662.941	0.0055	0.3458	0.33	0.033	0.87	22880	8	59382715	0.0123	9.72e-18	74.6138
rs76708593	FGF-19	T	C	663.941	0.015	0.9158	0.91	0.057	0.79	22879.9	12	108147245	0.0222	3.98e-06	23.1526
rs79110990	FGF-19	A	G	664.941	-0.08	0.1762	0.18	0.042	0.053	22880	9	18148302	0.0156	2.88e-06	22.1462
rs834971	FGF-19	A	G	665.941	-0.0049	0.3002	0.28	0.035	0.89	22880	1	100098055	0.0128	1.61e-06	23.3628
rs10495032	FGF-21	T	G	666.941	-0.029	0.0383	0.035	0.084	0.73	22880	1	216837226	0.0318	9.77e-07	26.3312
rs12290350	FGF-21	T	C	667.941	0.034	0.2168	0.23	0.037	0.36	22880	11	76480255	0.0145	2.02e-06	23.0794
rs142603673	FGF-21	T	C	668.941	0.0002	0.0232	0.021	0.12	1	19916	21	33860969	0.0455	2.35e-07	35.8182
rs145127946	FGF-21	A	G	669.941	0.052	0.037	0.037	0.1	0.61	22880	1	203746507	0.036	1.22e-06	31.1539
rs1659689	FGF-21	A	G	670.941	-0.03	0.2957	0.31	0.034	0.38	22880	2	27393030	0.0131	2.11e-08	32.144
rs17759746	FGF-21	T	C	671.941	0.017	0.9019	0.9	0.052	0.75	22880	2	28394293	0.0198	5.03e-07	25.8539
rs2305929	FGF-21	A	G	672.941	0.019	0.8224	0.83	0.043	0.66	22880	2	28113911	0.0156	1.3e-08	32.925
rs2429473	FGF-21	A	C	673.941	-0.032	0.795	0.81	0.04	0.42	22880	12	47198899	0.0147	3.32e-08	30.7837
rs2430940	FGF-21	T	C	674.941	-0.07	0.0789	0.086	0.055	0.2	22880	12	46944794	0.0248	3.84e-07	27.2258
rs4700382	FGF-21	T	C	675.941	0.047	0.2698	0.29	0.037	0.2	22880	5	55882435	0.0136	3.62e-06	22.3871
rs60277384	FGF-21	T	C	676.941	-0.044	0.8922	0.9	0.052	0.39	22880	5	84356011	0.019	3.54e-06	22.0399
rs72965996	FGF-21	A	G	677.941	-0.17	0.031	0.026	0.18	0.34	12414.9	18	72826607	0.0444	6.08e-07	40.8143
rs74907602	FGF-21	T	C	678.941	-0.02	0.0347	0.036	0.12	0.86	21987.9	2	33655482	0.0362	2.62e-06	27.7585
rs7610704	FGF-21	T	C	679.941	0.016	0.4644	0.46	0.032	0.61	22880	3	11689679	0.012	2.21e-06	22.9763
rs838131	FGF-21	A	C	680.941	0.016	0.501	0.5	0.043	0.71	14365	19	49260677	0.013	6.15e-36	191.7
rs11150539	FGF-23	T	C	681.941	-0.0068	0.4938	0.48	0.031	0.83	22880	16	83137317	0.0119	2.53e-06	22.4306
rs118177380	FGF-23	A	G	682.941	-0.12	0.0187	0.012	0.2	0.55	15961	11	106531034	0.0507	3.18e-06	29.3092
rs11930290	FGF-23	A	T	683.941	0.081	0.9748	0.97	0.098	0.41	22880	4	124325226	0.0389	2.11e-06	21.5196
rs12195292	FGF-23	A	G	684.941	0.022	0.8634	0.86	0.046	0.63	22879.9	6	81343345	0.0166	3.72e-06	20.4915
rs181409232	FGF-23	A	C	685.941	-0.099	0.0191	0.026	0.14	0.49	15356	6	31175118	0.0479	3.43e-06	23.8486
rs33921462	FGF-23	A	G	686.941	-0.04	0.2766	0.28	0.035	0.25	22880	5	176814656	0.0135	1.32e-06	24.4179
rs34551523	FGF-23	A	G	687.941	-0.09	0.0295	0.026	0.1	0.38	22880	5	146629145	0.0348	9.75e-07	24.5275
rs35590112	FGF-23	T	C	688.941	0.0001	0.1851	0.19	0.04	1	22880	22	22238107	0.0166	1.32e-06	24.1367
rs3811621	FGF-23	C	G	689.941	0.0095	0.2897	0.29	0.035	0.79	22880	2	190446541	0.0131	6.82e-19	79.9565
rs6127099	FGF-23	A	T	690.941	0.053	0.706	0.72	0.038	0.17	22879.7	20	52731402	0.0134	1.3e-11	48.9511
rs671205	FGF-23	T	C	691.941	-0.013	0.7502	0.76	0.037	0.74	22880	1	146522722	0.0136	1.93e-07	26.8883
rs6753743	FGF-23	T	G	692.941	0.062	0.8733	0.89	0.053	0.24	22880	2	121962947	0.0185	3.65e-07	28.0467
rs794007	FGF-23	T	C	693.941	0.03	0.2406	0.49	0.042	0.48	18924.9	4	40142535	0.0144	1.97e-06	22.0575
rs7955866	FGF-23	A	G	694.941	0.01	0.1141	0.12	0.049	0.84	22880	12	4479549	0.0178	7.14e-08	27.4135
rs11120686	FGF-5	T	C	695.941	0.0047	0.6038	0.58	0.032	0.88	22880	1	216050785	0.0127	2.4e-06	20.2642
rs111292917	FGF-5	A	G	696.941	-0.15	0.0146	0.012	0.31	0.61	11479	4	81483998	0.0744	4e-10	71.0805
rs11674185	FGF-5	A	G	697.941	0.0018	0.364	0.39	0.032	0.96	22880	2	45095097	0.0128	4.69e-06	18.7674
rs117253850	FGF-5	T	C	698.941	-0.031	0.0223	0.024	0.11	0.77	22880	9	7476426	0.0453	5.67e-07	26.4327
rs12005489	FGF-5	T	C	699.941	0.019	0.0458	0.037	0.089	0.83	22880	9	133305614	0.0322	2.78e-06	21.3843
rs13124775	FGF-5	A	G	700.941	0.091	0.1759	0.17	0.042	0.029	22880.1	4	89826360	0.0177	3.32e-06	22.3102
rs1412253	FGF-5	A	G	701.941	0.0026	0.8798	0.87	0.047	0.96	22880	9	1354486	0.0192	2.2e-06	20.616
rs148332905	FGF-5	T	C	702.941	-0.04	0.0166	0.014	0.22	0.86	14420	2	144875473	0.0608	2.12e-06	30.8541
rs148797749	FGF-5	A	G	703.941	-0.098	0.036	0.032	0.097	0.31	22880	6	89057163	0.0361	2.32e-06	23.8227
rs150524893	FGF-5	A	G	704.941	0.029	0.9848	0.99	0.15	0.84	19916	8	106471400	0.0552	3.71e-06	22.1023
rs189846846	FGF-5	T	C	705.941	0.17	0.0146	0.023	0.14	0.2	19916	2	229871311	0.0659	3.91e-06	26.6388
rs1902859	FGF-5	T	C	706.941	0.044	0.6404	0.67	0.034	0.19	22879.9	4	81157703	0.0125	1e-200	1147.87
rs192746810	FGF-5	A	G	707.941	0.18	0.0464	0.027	0.17	0.28	15378.9	18	14708913	0.0395	3.11e-06	34.1487
rs305897	FGF-5	T	C	708.941	-0.041	0.0828	0.11	0.056	0.47	22879.9	6	39710570	0.0249	1.95e-06	24.2361
rs4326078	FGF-5	A	C	709.941	0.0023	0.2193	0.22	0.038	0.95	18320	4	70058335	0.015	1.21e-06	21.4293
rs56373850	FGF-5	A	T	710.941	-0.044	0.918	0.94	0.068	0.52	22880	4	81152002	0.0244	7.01e-14	59.4568
rs56391958	FGF-5	A	G	711.941	0.018	0.0816	0.074	0.061	0.76	22880	16	62005709	0.0249	1.53e-06	24.4033
rs62298642	FGF-5	A	G	712.941	-0.02	0.8677	0.89	0.056	0.72	22879.9	4	80968240	0.0207	4.66e-08	33.3993
rs624605	FGF-5	T	G	713.941	-0.043	0.4196	0.41	0.034	0.2	22879.9	11	75754620	0.0133	3.25e-06	21.2012
rs66613644	FGF-5	T	C	714.941	-0.011	0.1699	0.17	0.041	0.79	22880	13	62078600	0.0165	5.56e-07	22.7238
rs72661744	FGF-5	T	C	715.941	0.088	0.0507	0.052	0.088	0.32	22879.9	4	81873383	0.035	7.37e-07	32.8754
rs77192228	FGF-5	C	G	716.941	0.12	0.0629	0.059	0.1	0.23	19938.9	4	81975798	0.0306	6.9e-11	53.5065
rs77210320	FGF-5	A	T	717.941	0.096	0.9648	0.97	0.091	0.29	22880	8	143464103	0.0356	2.61e-06	22.4451
rs78695532	FGF-5	A	T	718.941	-0.043	0.9351	0.93	0.083	0.61	21987.9	4	81558336	0.0303	6.94e-15	77.1093
rs80162199	FGF-5	A	G	719.941	0.19	0.0124	0.016	0.17	0.27	15379	4	81591122	0.068	1.86e-08	39.1061
rs9433760	FGF-5	A	G	720.941	-0.011	0.0841	0.075	0.063	0.86	22880	1	101733215	0.0224	4.95e-06	19.0324
rs10164255	FIt3L	T	G	721.941	-0.064	0.408	0.38	0.035	0.067	22879.5	18	70532840	0.0121	4.33e-06	22.0254
rs11212636	FIt3L	A	G	722.941	0.042	0.4171	0.4	0.032	0.19	22880	11	108311965	0.0117	4.16e-11	42.7855
rs11570785	FIt3L	A	T	723.941	-0.16	0.0467	0.036	0.084	0.057	22880	14	50862057	0.0286	1.98e-06	24.2981
rs12338549	FIt3L	T	C	724.941	-0.022	0.1096	0.11	0.05	0.66	22880	9	94348687	0.0186	4.76e-06	20.8314
rs1379304	FIt3L	T	C	725.941	0.026	0.3741	0.35	0.037	0.49	22879.8	5	6289394	0.0127	2.05e-06	24.3639
rs141117375	FIt3L	T	C	726.941	0.027	0.0364	0.042	0.095	0.78	22880	11	62294309	0.0331	4.45e-06	23.1578
rs144317085	FIt3L	A	T	727.941	-0.043	0.9647	0.97	0.096	0.65	22880	4	105806108	0.0324	9.85e-12	48.9506
rs17212524	FIt3L	A	G	728.941	0.02	0.0328	0.034	0.088	0.82	22880	4	105516831	0.034	1.31e-06	25.3252
rs17272847	FIt3L	A	G	729.941	0.012	0.0907	0.08	0.063	0.85	22880	19	49979398	0.022	8.36e-08	30.3809
rs185979634	FIt3L	T	C	730.941	-0.07	0.9513	0.95	0.08	0.38	22880	10	101403323	0.0306	1.26e-06	26.2288
rs1866051	FIt3L	T	C	731.941	-0.034	0.4771	0.47	0.031	0.27	22880	2	65602149	0.0115	8.76e-11	41.0153
rs186975	FIt3L	C	G	732.941	0.045	0.382	0.39	0.032	0.15	22879.9	2	8442736	0.0119	3.23e-06	21.3343
rs192857133	FIt3L	T	C	733.941	0.081	0.026	0.02	0.12	0.51	22880	9	243950	0.0386	2.68e-06	24.5277
rs218265	FIt3L	T	C	734.941	-0.0062	0.8361	0.85	0.046	0.89	22879.9	4	55408999	0.016	1.93e-07	28.0645
rs2296187	FIt3L	C	G	735.941	0.097	0.0503	0.048	0.11	0.37	16270.9	13	28893341	0.0313	1.5e-10	55.0724
rs28533776	FIt3L	A	G	736.941	0.047	0.1924	0.2	0.039	0.23	22880	7	3914756	0.0147	3.48e-07	25.7233
rs293721	FIt3L	T	C	737.941	-0.043	0.0677	0.071	0.064	0.5	22880	20	32029439	0.025	2.31e-06	25.1935
rs55633025	FIt3L	A	G	738.941	0.0046	0.4738	0.49	0.033	0.89	22880	1	159890969	0.0129	1.91e-08	32.5899
rs57191857	FIt3L	A	G	739.941	-0.02	0.9571	0.96	0.079	0.8	22880	9	10640144	0.0299	1.76e-06	24.7457
rs61792394	FIt3L	A	G	740.941	-0.08	0.9624	0.96	0.1	0.43	22879.9	3	170851052	0.0338	3.45e-06	25.4943
rs6453962	FIt3L	T	C	741.941	-0.02	0.4699	0.47	0.031	0.52	22879.9	6	77907355	0.0117	1.77e-06	22.9666
rs6925032	FIt3L	A	C	742.941	0.0024	0.326	0.33	0.034	0.94	22879.8	6	91008027	0.0128	1.28e-07	28.7424
rs7129527	FIt3L	A	G	743.941	-0.045	0.584	0.6	0.032	0.16	22879.9	11	108044995	0.0117	2.68e-10	39.172
rs72681653	FIt3L	A	G	744.941	0.078	0.9447	0.95	0.074	0.3	22880	14	51156734	0.0266	9.84e-07	26.1398
rs73000965	FIt3L	A	T	745.941	-0.015	0.3111	0.32	0.034	0.65	22880	11	113982321	0.0125	2.55e-06	21.8604
rs7624160	FIt3L	T	G	746.941	0.021	0.6093	0.59	0.032	0.52	22879.9	3	128381886	0.0119	4.84e-19	79.3028
rs7625643	FIt3L	A	G	747.941	-0.059	0.5605	0.56	0.032	0.061	22880	3	141150026	0.0129	2.18e-06	22.8527
rs7726159	FIt3L	A	C	748.941	-0.0016	0.3326	0.35	0.038	0.97	18319.6	5	1282319	0.0128	1.34e-20	93.355
rs78429945	FIt3L	T	G	749.941	-0.037	0.1818	0.18	0.042	0.37	22879.9	20	30439298	0.016	3.29e-08	33.285
rs7905021	FIt3L	T	C	750.941	-0.024	0.8102	0.81	0.039	0.54	22880	10	103786392	0.015	4.5e-06	21.4749
rs80056983	FIt3L	T	C	751.941	-0.049	0.1187	0.12	0.048	0.32	22880	10	105509902	0.0181	2.13e-06	22.0343
rs9381118	FIt3L	T	C	752.941	-0.035	0.2577	0.26	0.035	0.33	22879.9	6	41985436	0.0136	2.27e-06	22.6283
rs951902	FIt3L	A	T	753.941	0.011	0.9443	0.94	0.07	0.88	18320	13	22820299	0.0267	1.63e-06	24.6612
rs9554186	FIt3L	A	T	754.941	-0.059	0.3602	0.35	0.035	0.093	22879.5	13	28455266	0.0128	1.42e-10	44.5149
rs115256310	GCSF	G	A	755.941	0.015	0.01943	0.02	0.18	0.93	14420	5	72103864	0.136	6.73e-07	142.621
rs11903143	GCSF	G	A	756.941	-0.029	0.2618	0.26	0.035	0.41	22880	2	29369594	0.0176	6.35e-07	23.1858
rs139692213	GCSF	A	T	757.941	0.15	0.02045	0.029	0.11	0.17	22880	1	70311168	0.1336	4.8e-06	116.735
rs145756094	GCSF	G	C	758.941	0.14	0.01125	0.01	0.22	0.52	11456	9	29106807	0.1479	5.53e-07	97.6659
rs147128865	GCSF	T	C	759.941	-0.17	0.01329	0.011	0.35	0.64	11479	9	34972769	0.0587	4.92e-06	15.137
rs1817411	GCSF	T	C	760.941	-0.039	0.3282	0.24	0.037	0.29	22880	8	97586100	0.0191	3.1e-06	27.6978
rs2671444	GCSF	A	G	761.941	-0.0001	0.635	0.63	0.032	1	22880	12	101158297	0.0166	2.48e-06	22.579
rs74148555	GCSF	T	C	762.941	0.12	0.05317	0.028	0.12	0.32	22880	10	90320085	0.0755	1.55e-06	111.353
rs76287671	GCSF	T	C	763.941	-0.077	0.1933	0.18	0.043	0.073	22880	19	43618144	0.0189	6.92e-07	21.7425
rs77318030	GCSF	C	T	764.941	-0.059	0.05215	0.06	0.083	0.48	22879.9	19	54544688	0.0428	2.21e-06	32.8055
rs112594435	hGDNF	T	C	765.941	-0.13	0.0371	0.033	0.096	0.17	22880	6	134688249	0.0333	4.27e-06	24.6912
rs11740708	hGDNF	A	G	766.941	-0.033	0.0906	0.098	0.053	0.53	22880	5	37868088	0.0198	7.56e-86	375.729
rs12329721	hGDNF	A	G	767.941	0.049	0.8974	0.89	0.051	0.34	22880	21	22101949	0.0188	4.54e-06	20.1839
rs138691533	hGDNF	A	G	768.941	0.072	0.0148	0.013	0.29	0.8	12371	12	98629454	0.0539	1.63e-06	28.7356
rs185497198	hGDNF	T	C	769.941	-0.068	0.0509	0.049	0.083	0.41	22880	5	37418570	0.0275	2.93e-08	33.1478
rs2093446	hGDNF	C	G	770.941	-0.031	0.3	0.3	0.035	0.37	22880	9	5230371	0.0129	2.63e-06	22.0686
rs2194229	hGDNF	A	T	771.941	-0.032	0.1296	0.13	0.051	0.53	22879.8	5	37918839	0.0179	5.34e-21	91.8791
rs2453338	hGDNF	A	T	772.941	-0.032	0.352	0.36	0.034	0.34	22879.6	5	38094871	0.0124	2.3e-11	46.3321
rs2455281	hGDNF	T	C	773.941	0.0028	0.5893	0.61	0.035	0.94	22879.5	5	36465332	0.0123	1.9e-06	23.7842
rs2973061	hGDNF	T	C	774.941	0.14	0.0475	0.044	0.079	0.087	22880	5	37789212	0.0278	1.65e-09	37.5459
rs35740453	hGDNF	A	G	775.941	-0.04	0.7373	0.77	0.064	0.53	13473	17	1490782	0.0154	3.13e-06	26.4575
rs56104118	hGDNF	C	G	776.941	-0.1	0.0648	0.071	0.069	0.14	22879.9	5	37349780	0.0251	1.98e-35	170.341
rs57104839	hGDNF	A	G	777.941	-0.069	0.903	0.91	0.057	0.23	22880	13	28147359	0.0196	3.04e-06	21.6416
rs62243355	hGDNF	T	C	778.941	-0.022	0.0997	0.12	0.05	0.66	22880	3	36072052	0.0196	5.58e-07	25.4903
rs62356400	hGDNF	A	G	779.941	-0.095	0.0561	0.058	0.084	0.26	20830.9	5	36856961	0.0276	1.37e-25	127.136
rs77671113	hGDNF	A	C	780.941	-0.028	0.0859	0.076	0.06	0.65	22880	10	87694408	0.0208	9.45e-09	33.0366
rs79953230	hGDNF	T	C	781.941	0.35	0.0254	0.024	0.17	0.039	14420	13	67293674	0.042	4.96e-06	26.8533
rs9303102	hGDNF	T	G	782.941	0.19	0.0231	0.018	0.16	0.24	20831	17	14221290	0.0453	3.71e-06	25.6942
rs11631440	HGF	A	T	783.941	-0.023	0.6021	0.62	0.035	0.51	22879.8	15	101649383	0.012	1.06e-07	28.7399
rs150498795	HGF	A	T	784.941	0.13	0.9642	0.97	0.09	0.14	22880	18	76506666	0.0327	1.68e-06	24.9806
rs183596950	HGF	A	G	785.941	0.15	0.6438	0.17	0.06	0.014	17427.8	4	31819358	0.0152	4.25e-06	25.9095
rs1986719	HGF	T	C	786.941	0.072	0.9572	0.98	0.17	0.68	14420	17	45959996	0.039	5.44e-07	46.1824
rs2281532	HGF	T	C	787.941	-0.057	0.7983	0.81	0.042	0.18	22879.7	20	6103587	0.0151	3.79e-06	22.4463
rs2737756	HGF	A	G	788.941	0.0031	0.0276	0.024	0.11	0.98	22880	3	128064791	0.0391	1.65e-07	33.1732
rs34219417	HGF	T	C	789.941	-0.048	0.8959	0.9	0.068	0.49	22879.6	1	38949303	0.0217	4.84e-06	26.2671
rs4290523	HGF	T	C	790.941	-0.062	0.0942	0.099	0.054	0.25	22880	17	7014969	0.0217	4.84e-06	21.6056
rs57193877	HGF	T	C	791.941	-0.23	0.9611	0.97	0.1	0.023	22880	14	65654346	0.0311	4.31e-07	27.2554
rs5745687	HGF	T	C	792.941	-0.13	0.0608	0.069	0.064	0.045	22880	7	81359051	0.0242	9.83e-16	63.789
rs5745692	HGF	C	G	793.941	-0.012	0.964	0.96	0.092	0.89	22880	7	81358266	0.0332	3.26e-06	24.4184
rs6709159	HGF	A	G	794.941	-0.047	0.4434	0.45	0.031	0.13	22880	2	108946178	0.0114	7.52e-07	23.1671
rs7620568	HGF	A	G	795.941	0.027	0.1397	0.13	0.046	0.55	22880	3	171934440	0.0179	1.73e-06	22.6616
rs8106345	HGF	A	G	796.941	-0.0039	0.5179	0.52	0.031	0.9	22880	19	58888317	0.0127	3.14e-06	21.7425
rs851612	HGF	A	G	797.941	0.07	0.9405	0.94	0.07	0.31	22880	19	42769693	0.0257	4.24e-06	22.3702
rs140562194	IFN-gamma	T	C	798.941	-0.15	0.0122	0.02	0.15	0.31	17428	11	110972327	0.0897	1.97e-07	39.0043
rs146527076	IFN-gamma	C	G	799.941	-0.061	0.9683	0.96	0.09	0.5	22880	13	90334795	0.0384	4.68e-07	27.1374
rs4810686	IFN-gamma	T	C	800.941	0.049	0.5585	0.55	0.032	0.12	22879.8	20	46408844	0.0137	9.69e-07	25.2397
rs61863416	IFN-gamma	A	G	801.941	-0.18	0.9427	0.96	0.092	0.055	22880	10	130545142	0.0283	1.54e-06	23.5697
rs62230781	IFN-gamma	A	G	802.941	-0.16	0.0412	0.028	0.13	0.22	17428	21	37335521	0.0403	5.98e-08	42.907
rs6442763	IFN-gamma	A	C	803.941	0.065	0.4253	0.42	0.034	0.056	22880	3	2921515	0.014	3.68e-06	23.3312
rs67101138	IFN-gamma	T	G	804.941	0.051	0.9482	0.96	0.076	0.5	22880	2	19234534	0.0307	1.95e-06	24.7755
rs10233998	IL-1 alpha	T	G	805.941	0.011	0.0604	0.077	0.063	0.87	22880	7	89060931	0.0286	4.64e-06	22.9962
rs114014905	IL-1 alpha	A	C	806.941	0.073	0.0291	0.019	0.14	0.61	15356	6	32270222	0.041	7.33e-13	57.8822
rs115494443	IL-1 alpha	A	G	807.941	-0.25	0.0186	0.019	0.13	0.066	20831	1	116784131	0.0565	2.55e-06	28.0602
rs115602471	IL-1 alpha	T	C	808.941	0.15	0.0311	0.021	0.19	0.44	13528	2	170964850	0.0469	2.33e-06	33.6232
rs117537822	IL-1 alpha	T	C	809.941	-0.031	0.9755	0.98	0.14	0.82	22880	17	32073614	0.0439	7.17e-07	26.7357
rs11878153	IL-1 alpha	A	G	810.941	-0.041	0.9015	0.9	0.054	0.45	22880	18	308555	0.0221	4.42e-07	26.1247
rs12047801	IL-1 alpha	T	C	811.941	0.017	0.174	0.17	0.041	0.69	22880	1	105113404	0.0171	4.67e-06	20.802
rs16886503	IL-1 alpha	A	T	812.941	-0.059	0.9824	0.98	0.14	0.68	14420	8	89744017	0.0524	3.28e-06	24.2708
rs183380408	IL-1 alpha	T	G	813.941	-0.012	0.0313	0.045	0.09	0.89	15356	6	32836852	0.0427	1.4e-07	30.4531
rs34451538	IL-1 alpha	A	G	814.941	-0.036	0.042	0.052	0.077	0.64	15356	6	31487454	0.0331	1.76e-09	37.7554
rs4767214	IL-1 alpha	T	C	815.941	0.0096	0.5326	0.54	0.031	0.76	22880	12	114539621	0.013	1.85e-06	22.569
rs523604	IL-1 alpha	A	G	816.941	0.0021	0.5264	0.54	0.033	0.95	22880	11	118755738	0.0142	1.1e-07	29.2458
rs61098036	IL-1 alpha	A	G	817.941	0.022	0.8232	0.83	0.042	0.61	22879.9	17	53509585	0.0187	4.7e-06	21.1371
rs707931	IL-1 alpha	A	G	818.941	-0.11	0.9305	0.93	0.062	0.078	15356	6	31740003	0.0254	3.09e-07	25.8187
rs7138836	IL-1 alpha	A	T	819.941	-0.024	0.1141	0.1	0.054	0.66	22880	12	103893601	0.0207	2.1e-06	22.9963
rs79249676	IL-1 alpha	A	G	820.941	0.038	0.0282	0.036	0.096	0.69	15356	6	32006791	0.0413	3.54e-11	48.5036
rs10067443	IL-10	T	C	821.941	-0.022	0.8011	0.78	0.039	0.57	22880	5	19244332	0.0149	4.33e-07	25.875
rs1130592	IL-10	T	G	822.941	-0.067	0.3308	0.37	0.036	0.063	15355.8	6	31236690	0.0125	2.58e-07	27.0898
rs12123181	IL-10	A	G	823.941	-0.015	0.2042	0.21	0.041	0.71	22879.7	1	206954566	0.0151	4.22e-11	46.2343
rs138203589	IL-10	T	G	824.941	-0.072	0.0455	0.027	0.11	0.5	22880	2	125939274	0.0418	3.59e-06	48.1546
rs138753323	IL-10	T	C	825.941	0.071	0.974	0.96	0.1	0.48	14464	6	32173599	0.0387	1.84e-07	30.4566
rs148332061	IL-10	C	G	826.941	0.085	0.1005	0.12	0.079	0.28	17427.6	7	590757	0.0239	3.28e-06	29.6441
rs150408090	IL-10	A	G	827.941	-0.3	0.9898	0.99	0.21	0.14	16975	6	122709508	0.0761	1.45e-06	33.4993
rs17654493	IL-10	T	C	828.941	-0.27	0.014	0.011	0.21	0.21	17428	6	18825879	0.0626	2.43e-06	29.6696
rs188535859	IL-10	T	C	829.941	0.0048	0.0174	0.023	0.12	0.97	22880	2	201728383	0.0486	1.32e-06	27.9094
rs3135932	IL-10	A	G	830.941	0.048	0.823	0.83	0.042	0.25	22880	11	117864063	0.0154	3.39e-25	110.359
rs34982703	IL-10	A	T	831.941	0.06	0.9534	0.96	0.1	0.56	15356	6	30415661	0.0293	2.28e-06	25.1464
rs3769274	IL-10	A	G	832.941	-0.063	0.8403	0.85	0.046	0.17	22880	2	173757986	0.0162	1.94e-06	23.5542
rs385697	IL-10	T	C	833.941	0.0041	0.6126	0.62	0.032	0.9	22880	6	7880027	0.0119	3.1e-06	21.5597
rs389239	IL-10	A	G	834.941	-0.04	0.6162	0.61	0.035	0.26	22879.6	6	169465075	0.0125	4.39e-06	22.3106
rs398518	IL-10	A	G	835.941	0.087	0.9146	0.91	0.059	0.14	22880	3	8954959	0.0218	3.01e-09	37.4288
rs41352644	IL-10	T	G	836.941	0.018	0.045	0.052	0.071	0.8	22880	2	202064736	0.0292	4.99e-06	22.5444
rs4148872	IL-10	T	C	837.941	0.058	0.1587	0.14	0.046	0.2	18320	6	32802807	0.0161	1.9e-08	32.3119
rs4330681	IL-10	T	C	838.941	0.15	0.984	0.98	0.14	0.29	17428	8	58737495	0.0584	2.19e-06	32.3843
rs4655953	IL-10	A	G	839.941	-0.038	0.3683	0.38	0.032	0.23	22879.9	1	87832695	0.0121	3.02e-06	21.8974
rs66624860	IL-10	T	C	840.941	-0.061	0.2791	0.27	0.037	0.096	22879.8	8	61861039	0.0143	1.91e-06	23.9265
rs67037615	IL-10	T	C	841.941	0.026	0.8893	0.9	0.061	0.67	18320	6	32453163	0.0196	6.39e-15	66.0127
rs72701782	IL-10	A	G	842.941	0.015	0.0999	0.12	0.058	0.79	22879.9	4	185304872	0.0211	3.33e-06	24.7817
rs76932862	IL-10	T	C	843.941	0.2	0.1028	0.12	0.087	0.025	16270.3	14	20318041	0.0291	1.48e-06	45.0958
rs10091841	IL-10RA	T	G	844.941	-0.056	0.4945	0.49	0.033	0.094	19916	8	9104264	0.0135	2.13e-06	23.2753
rs17832137	IL-10RA	A	G	845.941	-0.082	0.0481	0.051	0.071	0.25	22880	14	55005535	0.0343	1.03e-06	26.5291
rs286605	IL-10RA	T	G	846.941	0.036	0.5891	0.61	0.032	0.27	22880	5	154443639	0.0131	1.98e-06	22.1972
rs3135932	IL-10RA	A	G	847.941	0.048	0.8171	0.83	0.042	0.25	22880	11	117864063	0.0168	5.07e-07	25.1582
rs41272625	IL-10RA	T	G	848.941	0.048	0.1526	0.14	0.044	0.28	22880.1	3	158540291	0.0179	4.63e-06	20.5246
rs6670799	IL-10RA	A	G	849.941	0.001	0.0839	0.069	0.065	0.99	22880	1	56566352	0.0252	7.48e-07	27.1791
rs80137559	IL-10RA	T	C	850.941	0.11	0.9822	0.98	0.15	0.45	14420	10	18335103	0.0511	4.37e-06	22.7505
rs111850948	IL10RB	A	G	1186.94	-0.067	0.1348	0.15	0.049	0.17	22880	7	25740142	0.0181	3.2e-06	23.7171
rs112798338	IL10RB	T	C	1187.94	-0.1	0.026	0.028	0.12	0.39	21988	1	228433772	0.0411	2.78e-06	26.8869
rs114288486	IL10RB	T	C	1188.94	0.0058	0.0363	0.03	0.098	0.95	22880	1	212796908	0.0311	3.17e-06	21.6669
rs1153572	IL10RB	T	C	1189.94	0.0042	0.5866	0.58	0.031	0.89	22880	3	4275803	0.0119	4.12e-06	20.8347
rs116315732	IL10RB	T	C	1190.94	-0.11	0.0212	0.022	0.13	0.38	22880	2	176630651	0.0402	7.6e-07	24.2029
rs11702633	IL10RB	T	C	1191.94	-0.25	0.9808	0.97	0.12	0.029	22879.9	21	34975850	0.0445	3.67e-07	28.4445
rs117641308	IL10RB	T	G	1192.94	0.19	0.9786	0.99	0.18	0.3	19938.9	21	34979774	0.0491	3.02e-07	36.649
rs117932060	IL10RB	T	C	1193.94	-0.041	0.0422	0.041	0.087	0.64	22880	21	35274135	0.0306	1.77e-06	25.4991
rs12738267	IL10RB	A	C	1194.94	0.035	0.3554	0.36	0.034	0.29	22879.8	1	216732362	0.0125	3.35e-06	22.1265
rs141462891	IL10RB	T	C	1195.94	0.089	0.0297	0.029	0.11	0.4	22880	21	34976385	0.0365	8.5e-08	32.4844
rs142421172	IL10RB	A	G	1196.94	-0.003	0.0438	0.046	0.084	0.97	22879.9	1	179682087	0.031	1.95e-11	46.6932
rs144250847	IL10RB	A	C	1197.94	0.03	0.0169	0.015	0.16	0.85	22880	21	34982140	0.0477	3.46e-06	24.0347
rs149156511	IL10RB	A	G	1198.94	-0.13	0.0323	0.029	0.14	0.34	17427.9	20	39437913	0.0444	3.27e-06	38.2159
rs1605333	IL10RB	C	G	1199.94	-0.0018	0.6484	0.63	0.032	0.95	22879.9	12	58388232	0.0124	1.25e-06	21.8329
rs192325200	IL10RB	A	G	1200.94	-0.14	0.9827	0.98	0.15	0.35	22879.9	10	71477178	0.0505	4.07e-06	25.5747
rs192861632	IL10RB	T	G	1201.94	0.071	0.976	0.96	0.086	0.4	22879.9	21	34901770	0.0399	1.27e-07	30.7284
rs34361138	IL10RB	A	G	1202.94	0.022	0.5488	0.58	0.032	0.49	22880	6	41174158	0.0113	2.5e-06	20.6751
rs55780441	IL10RB	T	C	1203.94	-0.068	0.9674	0.97	0.11	0.54	22880	16	13209083	0.0348	3e-07	29.5999
rs6517157	IL10RB	T	C	1204.94	-0.097	0.9258	0.93	0.07	0.17	22879.9	21	34634808	0.0251	1.83e-09	44.8271
rs6517187	IL10RB	T	C	1205.94	-0.002	0.0366	0.045	0.079	0.98	22880	21	35018867	0.0324	2.6e-10	42.3754
rs6584485	IL10RB	T	C	1206.94	0.014	0.8362	0.82	0.042	0.74	22880	10	103937244	0.0161	3.93e-06	21.6341
rs75710908	IL10RB	A	G	1207.94	0.065	0.9665	0.96	0.089	0.46	22880	21	34510084	0.0341	3.3e-06	23.9931
rs7574167	IL10RB	A	G	1208.94	0.021	0.2684	0.24	0.038	0.57	22879.9	2	43150924	0.0135	2.38e-06	20.4778
rs76387608	IL10RB	A	G	1209.94	0.062	0.0193	0.014	0.14	0.66	19916	21	35006457	0.05	3.91e-09	42.5656
rs76650739	IL10RB	C	G	1210.94	0.19	0.9689	0.98	0.12	0.11	22880	21	34914702	0.0346	1.01e-10	44.5358
rs7855466	IL10RB	T	C	1211.94	0.023	0.1723	0.15	0.045	0.61	22879.9	9	136121303	0.0169	3.49e-07	24.963
rs8128359	IL10RB	A	G	1212.94	0.26	0.026	0.023	0.13	0.05	22880	21	35110447	0.0387	3.88e-07	28.8257
rs8178484	IL10RB	T	C	1213.94	0.044	0.5452	0.55	0.033	0.19	22879.6	21	34651253	0.0117	1e-200	1412.64
rs9685374	IL10RB	A	G	1214.94	-0.0066	0.2721	0.27	0.036	0.85	22879.9	4	119751261	0.0134	3.99e-06	21.6429
rs10042061	IL-12B	A	G	851.941	0.0095	0.9473	0.96	0.087	0.91	22880	5	158044539	0.0284	7.39e-07	29.1372
rs10043720	IL-12B	A	G	852.941	0.0061	0.3025	0.33	0.033	0.86	22880	5	158767333	0.0132	1e-200	1450.05
rs10850076	IL-12B	T	C	853.941	-0.021	0.3	0.28	0.036	0.57	19915.9	12	113183486	0.0127	1.11e-07	28.1618
rs11039216	IL-12B	T	C	854.941	-0.038	0.5207	0.49	0.033	0.25	22879.9	11	47406592	0.0116	4e-07	25.4609
rs11065822	IL-12B	T	G	855.941	-0.12	0.3608	0.36	0.036	0.00089	22879.6	12	111600134	0.0126	1.21e-09	38.7657
rs11066309	IL-12B	A	G	856.941	-0.049	0.4176	0.4	0.035	0.16	19916	12	112883476	0.0137	8.55e-15	62.6405
rs11130215	IL-12B	A	G	857.941	0.019	0.8154	0.82	0.041	0.65	22880	3	5026008	0.0151	2.36e-11	45.2846
rs117888068	IL-12B	T	C	858.941	0.012	0.9787	0.98	0.12	0.92	22880	8	4597842	0.0472	3.49e-06	23.6047
rs1233385	IL-12B	T	C	859.941	0.064	0.8932	0.91	0.058	0.27	15356	6	29559238	0.0192	1.18e-08	33.7803
rs12588969	IL-12B	C	G	860.941	0.0009	0.6875	0.68	0.034	0.98	22879.9	14	103230758	0.0127	1.74e-24	104.007
rs12766137	IL-12B	C	G	861.941	0.086	0.8109	0.8	0.04	0.03	22879.9	10	94525783	0.0149	1.95e-06	22.7341
rs13168903	IL-12B	T	G	862.941	0.024	0.5956	0.58	0.032	0.46	22879.8	5	158517233	0.0119	4.84e-26	112.742
rs1398590	IL-12B	A	G	863.941	0.068	0.0298	0.033	0.092	0.46	22880	12	17314071	0.0363	5.73e-08	33.1163
rs142965311	IL-12B	T	C	864.941	-0.06	0.095	0.081	0.059	0.31	22880	6	27989252	0.0217	4.3e-07	26.6431
rs148549227	IL-12B	T	C	865.941	0.043	0.0889	0.086	0.06	0.47	22880	3	171348710	0.0228	1.82e-06	23.8257
rs17056751	IL-12B	A	G	866.941	-0.19	0.9592	0.96	0.1	0.062	21988	5	158852200	0.0325	1.87e-07	33.1661
rs17630235	IL-12B	A	G	867.941	-0.065	0.4172	0.4	0.035	0.065	19915.8	12	112591686	0.0136	4.57e-15	62.9849
rs17722688	IL-12B	T	C	868.941	-0.029	0.7246	0.72	0.035	0.41	22880	5	158907737	0.0131	6.07e-11	43.2955
rs1950897	IL-12B	T	C	869.941	-0.071	0.7151	0.71	0.034	0.037	22880	14	68760141	0.0128	4.54e-10	38.3279
rs2013002	IL-12B	T	C	870.941	-0.098	0.4155	0.41	0.035	0.0048	19915.8	12	112200150	0.012	3.64e-16	66.6754
rs2097442	IL-12B	A	G	871.941	-0.044	0.2504	0.22	0.042	0.29	18320	6	32422191	0.0135	6.12e-11	43.2493
rs2523978	IL-12B	T	C	872.941	-0.083	0.1138	0.1	0.058	0.15	15356	6	30083708	0.0187	2.57e-09	36.9704
rs3094703	IL-12B	T	C	873.941	-0.1	0.1244	0.11	0.057	0.075	15356	6	30358957	0.018	2.01e-11	46.9075
rs3129683	IL-12B	C	G	874.941	0.045	0.8493	0.86	0.049	0.36	15356	6	29286670	0.0166	4.88e-10	40.351
rs3130349	IL-12B	A	G	875.941	-0.024	0.1833	0.17	0.044	0.58	15356	6	32147696	0.0152	9.56e-11	42.8348
rs3130510	IL-12B	A	G	876.941	-0.045	0.2275	0.22	0.04	0.25	15355.9	6	31154493	0.014	1.58e-16	69.4075
rs3132604	IL-12B	T	C	877.941	-0.031	0.1816	0.17	0.049	0.53	15356	6	30741226	0.016	1.19e-11	46.4818
rs3135461	IL-12B	A	G	878.941	0.0017	0.7637	0.74	0.038	0.96	18319.9	6	32680122	0.0138	1.2e-06	23.8944
rs35984974	IL-12B	A	G	879.941	-0.071	0.1006	0.086	0.058	0.22	19916	6	27410422	0.0196	4.28e-07	26.2136
rs539598	IL-12B	T	C	880.941	0.0028	0.2822	0.27	0.036	0.94	22880	11	96026074	0.0129	1.9e-07	26.9959
rs61289879	IL-12B	A	G	881.941	0.015	0.1975	0.18	0.042	0.72	19915.9	6	28419162	0.0149	1.03e-07	29.421
rs6750065	IL-12B	T	C	882.941	-0.021	0.7333	0.72	0.036	0.55	22879.8	2	64889908	0.0134	2.78e-06	22.0686
rs6968201	IL-12B	T	G	883.941	0.0045	0.5425	0.54	0.032	0.89	22879.9	7	6408796	0.0119	1.72e-07	27.4863
rs705705	IL-12B	C	G	884.941	0.11	0.323	0.33	0.033	0.00068	22879.9	12	56435504	0.0133	3.59e-09	34.6947
rs72845070	IL-12B	A	C	885.941	0.038	0.9035	0.92	0.058	0.51	22880	6	27668300	0.0219	3.74e-06	23.0133
rs72993671	IL-12B	A	G	886.941	0.17	0.0216	0.019	0.13	0.18	19916	11	115767583	0.0435	2.74e-06	25.099
rs73416208	IL-12B	A	G	887.941	0.089	0.0654	0.059	0.069	0.2	22880	22	37881211	0.0246	1.92e-09	39.3793
rs780679	IL-12B	T	C	888.941	0.024	0.2389	0.24	0.037	0.51	22880	10	73114509	0.0139	5.73e-07	25.914
rs78087274	IL-12B	T	C	889.941	0.035	0.9706	0.97	0.13	0.78	22880	5	158476425	0.04	3.88e-14	77.3966
rs8026767	IL-12B	A	G	890.941	-0.014	0.2595	0.26	0.035	0.7	22880	15	80260554	0.0132	1.81e-08	31.3223
rs9815073	IL-12B	A	C	891.941	0.014	0.3539	0.33	0.037	0.69	22879.8	3	188115682	0.013	2.43e-107	555.514
rs9965402	IL-12B	A	G	892.941	0.033	0.9081	0.91	0.055	0.55	22880	18	26624891	0.0201	4.94e-06	20.7439
rs10948472	IL-12p70	C	A	893.941	-0.0051	0.59	0.63	0.032	0.87	22879.9	6	49015804	0.0157	2.16e-06	22.3811
rs113600793	IL-12p70	A	C	894.941	0.076	0.0409	0.078	0.076	0.32	21987.9	17	47384095	0.0361	6.43e-07	21.4001
rs12770839	IL-12p70	A	C	895.941	-0.029	0.3395	0.32	0.034	0.39	22879.9	10	63537960	0.0172	2.92e-07	29.1446
rs13209117	IL-12p70	A	G	896.941	0.055	0.2863	0.27	0.039	0.16	22879.7	6	44184028	0.0186	5.57e-08	34.0634
rs17229494	IL-12p70	G	A	897.941	0.03	0.08793	0.08	0.061	0.63	22880	21	37555798	0.0257	4.93e-06	18.2561
rs200751	IL-12p70	C	G	898.941	-0.019	0.1207	0.12	0.049	0.7	22880	20	15618856	0.0214	3.98e-06	17.0972
rs282258	IL-12p70	C	T	899.941	-0.016	0.5736	0.56	0.031	0.61	22880	2	224050083	0.0156	3.21e-06	21.6091
rs41282644	IL-12p70	A	G	900.941	0.18	0.06339	0.042	0.11	0.11	21987.9	6	43785985	0.0304	1.05e-06	21.3568
rs4349809	IL-12p70	G	T	901.941	-0.0039	0.4499	0.48	0.032	0.9	22880	6	43957093	0.0159	2.56e-124	628.182
rs6993770	IL-12p70	T	A	902.941	0.082	0.2975	0.26	0.035	0.021	22879.9	8	105569300	0.0189	1.12e-06	29.2268
rs71361173	IL-12p70	G	T	903.941	-0.022	0.1166	0.13	0.046	0.63	22880	18	76000450	0.0239	3.06e-06	21.0395
rs72831623	IL-12p70	A	G	904.941	0.075	0.05419	0.091	0.069	0.28	21987.9	17	47644927	0.037	2.42e-07	31.1326
rs782107	IL-12p70	A	G	905.941	-0.022	0.5562	0.54	0.031	0.48	22880	12	58439747	0.0156	1.6e-06	23.0239
rs78731865	IL-12p70	G	A	906.941	-0.012	0.09407	0.1	0.058	0.84	22879.9	17	48722113	0.0271	4.7e-06	21.8657
rs79121401	IL-12p70	C	T	907.941	-0.027	0.0184	0.01	0.14	0.85	19916	11	78986084	0.1206	4.24e-06	92.9633
rs9472183	IL-12p70	G	A	908.941	-0.02	0.4857	0.49	0.034	0.55	22879.8	6	43972465	0.0157	8.61e-11	43.1144
rs10446322	IL-13	A	G	909.941	-0.037	0.3961	0.39	0.032	0.25	22880	3	143068250	0.0132	1.24e-06	23.1192
rs10893042	IL-13	C	G	910.941	-0.0012	0.6744	0.65	0.035	0.97	22879.8	11	123332970	0.015	2.87e-06	24.6001
rs10917637	IL-13	A	G	911.941	0.0062	0.3447	0.35	0.033	0.85	22880	1	162878651	0.0136	3.61e-07	25.5176
rs11251952	IL-13	A	G	912.941	0.11	0.0751	0.018	0.14	0.44	22880	10	3623961	0.0397	3.36e-06	53.8897
rs13119159	IL-13	A	G	913.941	-0.0021	0.4958	0.5	0.031	0.95	22880.1	4	40938582	0.0132	2.16e-08	31.0531
rs141726773	IL-13	T	C	914.941	-0.037	0.9682	0.98	0.14	0.79	17427.9	13	41810092	0.0446	2.69e-06	30.6777
rs149979178	IL-13	A	G	915.941	0.016	0.9229	0.93	0.094	0.87	12414.9	7	61999529	0.039	2.63e-06	33.1097
rs183684201	IL-13	C	G	916.941	0.08	0.9858	0.99	0.27	0.77	12371	5	9974643	0.0628	2.29e-06	29.1241
rs55924857	IL-13	T	C	917.941	0.035	0.8535	0.84	0.043	0.41	22880	15	57830694	0.0183	3.33e-07	25.7767
rs59235092	IL-13	A	G	918.941	0.11	0.0274	0.024	0.1	0.3	22880	16	79977921	0.0439	1.34e-06	28.3445
rs76219628	IL-13	A	G	919.941	-0.043	0.0397	0.032	0.092	0.64	22880	7	154418309	0.0357	2.2e-06	24.7535
rs9881117	IL-13	A	G	920.941	0.057	0.3094	0.3	0.034	0.097	22880	3	123702960	0.0141	3.28e-06	21.7201
rs12302980	IL-15RA	A	G	921.941	-0.016	0.4205	0.44	0.034	0.63	22879.7	12	111360290	0.0138	4.99e-06	21.9817
rs181360955	IL-15RA	T	C	922.941	0.07	0.9705	0.96	0.086	0.42	22880	10	5747966	0.0397	3.06e-12	51.9589
rs192538756	IL-15RA	A	T	923.941	-0.076	0.8743	0.9	0.062	0.22	22879.8	20	2629394	0.0241	1.52e-06	28.0106
rs2228059	IL-15RA	T	G	924.941	0.0006	0.5146	0.52	0.031	0.98	22880	10	6002368	0.0127	8.39e-186	828.784
rs2836464	IL-15RA	A	G	925.941	0.047	0.8384	0.83	0.041	0.26	22880	21	39896592	0.0169	2.48e-06	20.2755
rs4459616	IL-15RA	T	C	926.941	0.031	0.0658	0.073	0.064	0.63	22880	18	12175379	0.0294	1.92e-06	23.9058
rs6845172	IL-15RA	C	G	927.941	0.13	0.8203	0.8	0.04	0.0016	22880	4	140657353	0.0162	1.57e-06	21.0408
rs7898286	IL-15RA	T	G	928.941	-0.011	0.3975	0.4	0.032	0.73	22880	10	6009462	0.0135	4.34e-48	214.164
rs7953257	IL-15RA	A	T	929.941	-0.06	0.4168	0.41	0.035	0.085	19915.8	12	112684221	0.0138	1.16e-06	24.8806
rs9270551	IL-15RA	A	G	930.941	0.032	0.7077	0.71	0.037	0.39	15355.9	6	32560501	0.0153	9.81e-07	26.3858
rs115981497	IL-16	A	T	931.941	0.32	0.0184	0.018	0.12	0.0076	22880	9	117754086	0.1681	3.59e-06	88.9673
rs117217798	IL-16	T	C	932.941	-0.018	0.07055	0.076	0.062	0.78	22880	17	33156215	0.0444	4.15e-06	19.0274
rs117916513	IL-16	A	G	933.941	-0.13	0.02147	0.016	0.14	0.33	22880	11	121393565	0.0986	3.79e-07	37.2538
rs1255143	IL-16	T	C	934.941	0.011	0.5665	0.54	0.032	0.72	22880	10	128253936	0.0242	7.1e-08	29.4078
rs12765671	IL-16	A	G	935.941	0.12	0.01636	0.024	0.11	0.28	22880	10	104924411	0.1318	4.84e-06	41.1225
rs144691581	IL-16	A	G	936.941	0.11	0.01534	0.011	0.18	0.55	22880	15	96410095	0.0967	4.2e-07	25.2452
rs4253283	IL-16	C	T	937.941	-0.038	0.6994	0.66	0.033	0.25	22879.9	4	186244057	0.0262	1.75e-08	31.4822
rs4513633	IL-16	A	C	938.941	-0.051	0.8742	0.85	0.044	0.25	22880	4	112649483	0.0453	7.44e-07	38.8105
rs4778636	IL-16	A	G	939.941	-0.0092	0.07464	0.082	0.056	0.87	22880	15	81299298	0.0633	1.11e-30	274.327
rs9706053	IL-16	T	C	940.941	0.057	0.01636	0.017	0.14	0.68	22880	12	65982530	0.0932	7.01e-07	23.6814
rs115193412	IL-17A	T	C	941.941	-0.0005	0.0418	0.032	0.091	1	22880	3	63484616	0.0349	1.32e-06	26.94
rs12599620	IL-17A	T	C	942.941	-0.044	0.7391	0.77	0.037	0.23	22879.9	16	8011846	0.0153	2.08e-06	23.0859
rs1462017	IL-17A	C	G	943.941	0.056	0.1776	0.17	0.041	0.18	22880	8	70106392	0.017	1.5e-07	27.4867
rs17448036	IL-17A	A	G	944.941	-0.049	0.5609	0.56	0.031	0.12	22880	3	189579511	0.0128	4.87e-06	19.8932
rs2429911	IL-17A	T	C	945.941	-0.032	0.0251	0.031	0.1	0.75	22880	17	2272057	0.0486	2.02e-06	29.5405
rs28852438	IL-17A	A	G	946.941	0.011	0.2897	0.29	0.035	0.76	22880	7	6380998	0.0148	4.34e-06	21.6097
rs33998516	IL-17A	A	C	947.941	0.015	0.7781	0.79	0.041	0.72	22879.8	1	96622380	0.0164	1.01e-06	25.2302
rs34557923	IL-17A	T	G	948.941	0.14	0.9819	0.98	0.15	0.36	14420	10	67955765	0.0517	2.23e-06	23.2529
rs4877075	IL-17A	A	G	949.941	-0.036	0.1411	0.14	0.044	0.41	22880	9	91976386	0.0192	2.25e-06	22.6946
rs6985810	IL-17A	T	C	950.941	-0.032	0.977	0.98	0.11	0.77	22880	8	73429848	0.0449	1.1e-06	25.3867
rs75788494	IL-17A	T	C	951.941	-0.1	0.021	0.03	0.15	0.49	12415	2	13468626	0.0525	3.61e-06	25.7735
rs77529534	IL-17A	T	C	952.941	0.093	0.9323	0.94	0.07	0.19	22880	9	27215497	0.0272	2.57e-06	24.3613
rs77595989	IL-17A	T	G	953.941	-0.12	0.9648	0.97	0.1	0.23	22880	12	118130693	0.0371	4.84e-06	23.0305
rs79982350	IL-17A	C	G	954.941	-0.12	0.0555	0.048	0.076	0.12	22880	9	31560030	0.0295	6.6e-07	25.63
rs1072074	IL-17C	A	G	955.941	0.019	0.5847	0.58	0.045	0.67	18925	4	24758319	0.0141	4.17e-06	24.1524
rs10870773	IL-17C	A	G	956.941	0.015	0.8025	0.82	0.041	0.71	22880	13	44396409	0.0171	1.82e-06	23.9921
rs114882743	IL-17C	A	T	957.941	-0.11	0.9804	0.98	0.18	0.54	14420	1	176930254	0.0548	2.73e-09	46.4903
rs11931996	IL-17C	T	C	958.941	0.052	0.9068	0.91	0.064	0.42	22879.7	4	152291909	0.0262	3.28e-06	28.5618
rs12092228	IL-17C	T	G	959.941	-0.14	0.0512	0.045	0.081	0.079	22880	1	242536005	0.0327	4e-06	21.8995
rs12445031	IL-17C	C	G	960.941	-0.017	0.1382	0.13	0.05	0.74	22879.9	16	76626873	0.0195	3.92e-06	21.9163
rs12863903	IL-17C	T	C	961.941	-0.14	0.1597	0.16	0.042	0.0011	22880	13	96638651	0.018	1.93e-06	22.4035
rs12895022	IL-17C	T	C	962.941	0.016	0.0906	0.08	0.064	0.8	22880	14	102333234	0.0236	3.78e-06	23.1348
rs149756404	IL-17C	A	C	963.941	0.12	0.9809	0.98	0.12	0.34	22880	2	239715033	0.0524	1.55e-07	32.0884
rs17387645	IL-17C	C	G	964.941	-0.0074	0.8417	0.83	0.042	0.86	22880	5	107674927	0.0176	3.45e-06	20.9802
rs17700884	IL-17C	T	G	965.941	0.063	0.3783	0.37	0.034	0.063	22880	16	88684495	0.0136	1.16e-14	61.3721
rs1920106	IL-17C	T	C	966.941	0.038	0.3948	0.39	0.032	0.23	22880.1	7	21240100	0.0132	1.62e-06	22.6183
rs2814092	IL-17C	C	G	967.941	-0.021	0.6437	0.66	0.032	0.52	22880	6	66547346	0.0135	3.8e-06	21.0954
rs39779	IL-17C	C	G	968.941	-0.02	0.1032	0.093	0.056	0.72	22879.9	16	8393906	0.0227	2.09e-06	24.4061
rs59356989	IL-17C	A	G	969.941	0.0005	0.8432	0.84	0.042	0.99	22880	5	107423766	0.0177	6.26e-07	24.2984
rs72815428	IL-17C	T	C	970.941	-0.096	0.0423	0.034	0.099	0.33	22880	5	174836306	0.0366	4.85e-06	26.7587
rs75246422	IL-17C	T	C	971.941	0.026	0.1233	0.12	0.051	0.61	22880	5	174179760	0.0201	2.23e-06	23.0997
rs77654242	IL-17C	T	G	972.941	-0.0029	0.9707	0.98	0.14	0.98	19916	2	136675328	0.0469	3.56e-06	27.7441
rs8015296	IL-17C	C	G	973.941	-0.027	0.0991	0.098	0.053	0.61	22880	14	92763907	0.0253	4.37e-06	22.8605
rs111228562	IL-18	A	G	974.941	0.11	0.095	0.095	0.06	0.063	22879.9	2	33126051	0.0205	1.88e-06	24.2048
rs112338272	IL-18	A	C	975.941	0.1	0.0236	0.03	0.1	0.33	22880	9	20069041	0.0425	4.27e-06	25.9455
rs11605127	IL-18	C	G	976.941	0.0037	0.7543	0.75	0.037	0.92	22880	11	268430	0.0137	4.41e-06	21.6303
rs12201187	IL-18	A	T	977.941	-0.011	0.2767	0.26	0.035	0.76	22880	6	162785078	0.0138	9.65e-07	24.2679
rs12470196	IL-18	T	C	978.941	0.0061	0.5592	0.59	0.032	0.85	22880	2	31763752	0.0117	7.28e-37	161.733
rs12648080	IL-18	A	G	979.941	-0.02	0.8077	0.78	0.039	0.61	22879.9	4	121893301	0.0146	8.16e-07	23.7767
rs12681624	IL-18	C	G	980.941	0.018	0.8179	0.84	0.043	0.67	22880	8	144606172	0.0157	2.59e-09	35.6523
rs12711729	IL-18	T	C	981.941	0.018	0.7336	0.75	0.036	0.62	22880	2	126751021	0.0153	4.47e-06	21.8909
rs138299597	IL-18	T	C	982.941	-0.058	0.082	0.083	0.073	0.43	22879.9	5	68377614	0.0243	2.55e-06	28.1701
rs139760701	IL-18	A	T	983.941	0.047	0.989	0.99	0.19	0.8	14420	3	115001900	0.0604	4.46e-07	27.9842
rs1403742	IL-18	A	T	984.941	-0.063	0.371	0.38	0.032	0.05	22880	20	51289816	0.0124	4.82e-06	21.4796
rs148504635	IL-18	A	C	985.941	0.059	0.9857	0.99	0.16	0.71	22880	16	54161464	0.0525	1.42e-06	26.6793
rs17229943	IL-18	A	C	986.941	-0.072	0.9351	0.93	0.082	0.38	18320	5	68682536	0.0267	2.07e-09	45.9495
rs1901355	IL-18	A	G	987.941	-0.035	0.6602	0.71	0.035	0.31	22880	2	32835664	0.0125	1.71e-17	72.9756
rs206800	IL-18	A	G	988.941	0.046	0.7679	0.77	0.037	0.22	22880	2	31627947	0.0138	3.52e-06	21.5337
rs2108621	IL-18	T	C	989.941	-0.031	0.3565	0.37	0.033	0.35	22880	19	5344989	0.0126	4.01e-06	22.1726
rs28751879	IL-18	A	T	990.941	-0.025	0.8774	0.9	0.074	0.73	15378.9	5	70305553	0.0217	1.11e-06	34.4018
rs2954016	IL-18	T	C	991.941	-0.034	0.3451	0.36	0.056	0.55	18033	8	126402485	0.0156	1.14e-06	35.0337
rs35495214	IL-18	T	C	992.941	0.03	0.0465	0.042	0.08	0.7	22880	11	112433719	0.0291	2.34e-06	24.7056
rs385076	IL-18	T	C	993.941	-0.0001	0.3734	0.33	0.035	1	22879.8	2	32489851	0.0123	1.68e-51	234.443
rs4140444	IL-18	A	G	994.941	-0.022	0.0204	0.02	0.12	0.86	22879.9	6	38300402	0.0461	2.88e-06	27.4591
rs56836641	IL-18	T	C	995.941	0.11	0.0477	0.041	0.084	0.19	22880	7	155637974	0.0301	6.12e-08	35.6676
rs5744249	IL-18	A	C	996.941	0.0047	0.7618	0.73	0.036	0.9	22880	11	112025306	0.0135	1.53e-51	225.812
rs60235102	IL-18	T	C	997.941	-0.11	0.9237	0.92	0.059	0.068	22880	11	105060888	0.0225	2.91e-07	27.6835
rs61399065	IL-18	A	G	998.941	0.036	0.2946	0.25	0.036	0.33	22880	2	32208554	0.0129	1.24e-37	164.384
rs67424072	IL-18	T	G	999.941	-0.076	0.8341	0.82	0.042	0.07	22880	7	11104167	0.0165	6.71e-07	26.6492
rs76785871	IL-18	A	G	1000.94	0.025	0.0991	0.1	0.056	0.65	22880	11	112387246	0.0206	5.85e-13	56.4304
rs77994606	IL-18	A	G	1001.94	-0.14	0.9814	0.98	0.17	0.42	14420.1	18	28763724	0.0472	9.46e-07	28.873
rs113001933	IL-18R1	A	G	1002.94	-0.026	0.0407	0.035	0.094	0.78	22880	2	102613673	0.0333	7.59e-45	256.077
rs113840147	IL-18R1	T	C	1003.94	-0.16	0.9516	0.95	0.081	0.043	22880	2	103580226	0.0286	3.37e-12	53.9215
rs114669207	IL-18R1	A	G	1004.94	-0.027	0.0924	0.08	0.062	0.66	22879.9	2	101923696	0.0222	2.51e-06	26.227
rs115932256	IL-18R1	A	G	1005.94	-0.038	0.014	0.021	0.15	0.8	21988	2	103181918	0.0595	1.27e-18	109.218
rs116183439	IL-18R1	C	G	1006.94	0.0087	0.0432	0.018	0.13	0.95	22880	2	104362015	0.043	3.82e-06	48.2405
rs116935210	IL-18R1	A	G	1007.94	0.24	0.9848	0.98	0.16	0.14	14420	22	34904594	0.0512	3.13e-06	25.171
rs117195704	IL-18R1	A	G	1008.94	-0.07	0.0389	0.035	0.092	0.45	22880	10	61379709	0.0313	1.52e-06	24.9863
rs117599131	IL-18R1	A	C	1009.94	-0.0089	0.0536	0.039	0.1	0.93	18320	16	87926882	0.0317	2.89e-06	29.5835
rs139715626	IL-18R1	T	C	1010.94	-0.28	0.9774	0.98	0.15	0.062	22880	2	101821749	0.0491	2.44e-09	56.0671
rs145887041	IL-18R1	T	C	1011.94	-0.17	0.9791	0.98	0.14	0.2	21988	2	101711014	0.0598	3.64e-07	55.9828
rs148426143	IL-18R1	A	C	1012.94	0.11	0.9664	0.97	0.098	0.28	22880	2	102303982	0.0348	1.06e-29	149.913
rs17344616	IL-18R1	A	G	1013.94	0.07	0.9557	0.97	0.11	0.52	22879.9	2	104537088	0.0325	1.03e-09	49.2964
rs17415405	IL-18R1	A	T	1014.94	-0.017	0.0225	0.029	0.11	0.87	22880	2	104285554	0.0422	1.47e-11	52.7944
rs1760941	IL-18R1	A	C	1015.94	-0.017	0.7591	0.74	0.04	0.67	22880	14	20930038	0.0142	3.71e-06	22.5999
rs192713913	IL-18R1	T	C	1016.94	-0.011	0.0142	0.013	0.22	0.96	19939	2	104362733	0.0594	6.53e-07	32.8856
rs2192758	IL-18R1	C	G	1017.94	0.027	0.2359	0.22	0.037	0.47	22880	2	103132269	0.0129	1e-200	2182.85
rs2230400	IL-18R1	A	C	1018.94	0.11	0.012	0.013	0.2	0.58	11456	2	102626148	0.0576	1.58e-07	29.922
rs2463509	IL-18R1	T	C	1019.94	0.12	0.9633	0.98	0.12	0.34	22879.9	2	103672986	0.0378	5.65e-20	109.183
rs2732865	IL-18R1	A	C	1020.94	-0.1	0.0405	0.039	0.085	0.22	22880	2	103401780	0.0303	3.7e-33	152.95
rs28385676	IL-18R1	A	G	1021.94	0.11	0.0409	0.026	0.1	0.29	22880	2	102624761	0.0349	2.96e-10	56.1213
rs34174304	IL-18R1	A	G	1022.94	0.09	0.8157	0.8	0.039	0.02	22880	20	51193977	0.0149	9.62e-07	23.6279
rs35021151	IL-18R1	A	G	1023.94	0.11	0.0317	0.034	0.088	0.21	22880	3	58414784	0.0342	1.49e-06	24.5456
rs55664027	IL-18R1	T	C	1024.94	0.034	0.7695	0.77	0.038	0.37	22879.9	2	102235949	0.0139	3.38e-18	76.7651
rs55871806	IL-18R1	C	G	1025.94	-0.015	0.1737	0.14	0.046	0.75	22880	2	102880806	0.0152	1e-200	1293.06
rs61081423	IL-18R1	A	G	1026.94	-0.24	0.0307	0.023	0.12	0.043	19916	2	102282593	0.0394	5.96e-07	32.9883
rs62257659	IL-18R1	A	G	1027.94	0.12	0.9745	0.98	0.12	0.33	22880	3	79589418	0.042	1.61e-06	29.7738
rs6742007	IL-18R1	A	C	1028.94	0.04	0.1233	0.12	0.049	0.41	22880	2	104759119	0.0182	1.25e-07	29.5503
rs72814938	IL-18R1	T	C	1029.94	0.083	0.0489	0.039	0.09	0.36	22880	2	101396524	0.0297	4.3e-08	35.2805
rs73176827	IL-18R1	T	C	1030.94	0.033	0.0762	0.065	0.065	0.62	22880	7	156048777	0.022	2.03e-06	22.6828
rs7512350	IL-18R1	A	G	1031.94	-0.043	0.1213	0.11	0.049	0.39	22880	1	15404794	0.0201	4.6e-06	21.3195
rs76062377	IL-18R1	T	C	1032.94	0.014	0.0262	0.026	0.12	0.9	22880	2	103716268	0.0436	7.71e-07	35.0149
rs7642750	IL-18R1	A	C	1033.94	-0.028	0.8764	0.88	0.048	0.57	22880	3	10580281	0.02	2.94e-06	22.3647
rs77639062	IL-18R1	T	C	1034.94	-0.31	0.0182	0.016	0.13	0.019	22880	2	102621855	0.0475	6.08e-24	114.525
rs77916398	IL-18R1	A	G	1035.94	0.02	0.0618	0.058	0.073	0.78	22880	2	101654390	0.0261	7.64e-08	32.6998
rs78035061	IL-18R1	A	C	1036.94	0.15	0.0787	0.069	0.066	0.026	22880	6	801754	0.0222	2.87e-06	22.4099
rs78199195	IL-18R1	A	G	1037.94	0.067	0.8928	0.9	0.054	0.21	22879.9	3	146882115	0.0196	1.07e-06	25.0483
rs78357146	IL-18R1	A	G	1038.94	0.015	0.9715	0.97	0.11	0.89	22880	17	64305051	0.0378	3.65e-19	93.9618
rs78714574	IL-18R1	C	G	1039.94	-0.16	0.0198	0.015	0.16	0.33	22880	2	102637685	0.0474	2.01e-23	128.901
rs79097546	IL-18R1	T	C	1040.94	-0.046	0.9865	0.98	0.16	0.78	19916	22	19662319	0.056	8.75e-07	28.8538
rs79841636	IL-18R1	A	T	1041.94	-0.0094	0.0112	0.014	0.23	0.97	14420	2	104007774	0.0717	2.29e-08	49.4694
rs80317525	IL-18R1	A	G	1042.94	0.0082	0.0468	0.038	0.091	0.93	22880	7	47517191	0.0299	2.49e-06	26.0962
rs80339564	IL-18R1	T	C	1043.94	0.041	0.9806	0.98	0.12	0.74	22880	2	103587917	0.0467	3.88e-07	29.6962
rs115242021	IL-1b	T	G	1044.94	-0.0003	0.92025	0.081	0.064	1	22879.9	1	146045033	0.0414	5.07e-07	26.4718
rs143319329	IL-1b	T	C	1045.94	0.046	0.02249	0.03	0.1	0.66	22879.9	7	128499405	0.0715	2e-06	11.4473
rs4786740	IL-1b	A	C	1046.94	-0.029	0.408	0.43	0.034	0.39	22879.9	16	5625197	0.0202	4.67e-06	11.4462
rs9898641	IL-1b	C	T	1047.94	0.0046	0.3579	0.08	0.07	0.95	22879.9	17	59493672	0.0454	3.59e-06	63.973
rs1054402	IL1ra	C	T	1215.94	-0.013	0.7342	0.76	0.036	0.72	22880	9	116401230	0.027	1.13e-06	24.5557
rs11627423	IL1ra	C	A	1216.94	0.011	0.3855	0.4	0.033	0.74	22879.9	14	32731417	0.0247	2.12e-06	23.7763
rs12121840	IL1ra	T	C	1217.94	0.016	0.08691	0.057	0.073	0.83	22880	1	165572405	0.0571	2.43e-06	42.3069
rs147747784	IL1ra	C	G	1218.94	-0.016	0.04703	0.032	0.11	0.88	22880	19	54606728	0.0757	1.46e-06	43.9696
rs2809154	IL1ra	T	C	1219.94	0.0054	0.1616	0.17	0.042	0.9	22880	13	84153389	0.0388	3.74e-06	31.7015
rs56134659	IL1ra	G	A	1220.94	-0.046	0.4734	0.39	0.034	0.18	22879.6	3	129340142	0.0237	2.44e-06	22.7604
rs9623661	IL1ra	T	C	1221.94	0.034	0.09202	0.081	0.06	0.57	22880	22	42697370	0.0426	3.86e-06	23.6371
rs10996419	IL-2	T	C	1048.94	-0.032	0.9188	0.92	0.059	0.59	22880.1	10	67202938	0.0259	2.38e-06	26.311
rs142641125	IL-2	T	C	1049.94	0.036	0.0287	0.027	0.11	0.73	22879.9	3	12396234	0.0419	5.73e-07	28.9135
rs150301768	IL-2	T	C	1050.94	-0.35	0.0108	0.01	0.22	0.11	13912	4	147485512	0.0696	3.93e-06	26.0406
rs1671226	IL-2	C	G	1051.94	-0.011	0.2053	0.2	0.041	0.79	22880	19	55502846	0.017	5.91e-07	26.7322
rs28515912	IL-2	A	C	1052.94	-0.019	0.6969	0.7	0.037	0.6	22879.9	17	103299	0.0149	1.22e-06	23.7279
rs36006983	IL-2	T	C	1053.94	-0.03	0.7384	0.75	0.036	0.4	22880	16	77431739	0.0153	1.95e-06	23.2641
rs4703508	IL-2	T	C	1054.94	0.023	0.9334	0.93	0.062	0.71	22880	5	35188802	0.026	2.91e-06	21.7091
rs6535212	IL-2	T	G	1055.94	0.055	0.6861	0.67	0.037	0.14	22879.6	4	138235156	0.0139	3.36e-06	21.2165
rs74852566	IL-2	T	G	1056.94	0.034	0.0244	0.028	0.1	0.74	22880	10	2293803	0.0431	3.52e-06	22.4671
rs75739108	IL-2	T	C	1057.94	0.15	0.039	0.037	0.098	0.14	22880	3	137247468	0.038	4.85e-06	25.7025
rs7638939	IL-2	A	T	1058.94	0.045	0.8293	0.81	0.042	0.28	22879.9	3	125991040	0.0174	9.2e-07	24.3475
rs77832761	IL-2	A	G	1059.94	0.0082	0.0318	0.025	0.1	0.94	22880	13	85868678	0.0414	3.44e-06	26.8642
rs77853517	IL-2	T	C	1060.94	-0.043	0.8961	0.91	0.055	0.43	22880	3	64865615	0.0217	1.37e-06	24.1515
rs79419497	IL-2	A	G	1061.94	0.0054	0.9733	0.97	0.096	0.95	22880	2	192579384	0.0424	1.99e-06	24.9512
rs79925007	IL-2	T	G	1062.94	-0.013	0.9036	0.91	0.075	0.86	17427.9	4	34713434	0.0255	3.99e-06	27.3855
rs114209791	IL-20	A	G	1063.94	0.024	0.9756	0.97	0.11	0.82	22880	2	52215130	0.046	3.5e-06	25.6001
rs114363239	IL-20	T	C	1064.94	0.073	0.0189	0.018	0.12	0.55	22880	1	41433965	0.0487	1.11e-06	24.6313
rs117977288	IL-20	T	G	1065.94	0.1	0.9553	0.96	0.094	0.28	22880	16	80689313	0.0316	9.96e-07	24.0992
rs12498781	IL-20	A	G	1066.94	0.054	0.3202	0.31	0.033	0.1	22880	4	133183457	0.0137	3.57e-06	20.6817
rs143181662	IL-20	T	C	1067.94	0.0091	0.5043	0.51	0.033	0.78	22879.8	7	17753237	0.0156	4.05e-06	22.2464
rs188205021	IL-20	T	C	1068.94	-0.037	0.0255	0.028	0.1	0.72	22880	11	100596026	0.0427	2e-07	28.905
rs28542561	IL-20	T	C	1069.94	-0.025	0.965	0.97	0.11	0.81	18320	15	23769949	0.0372	2.45e-06	24.4874
rs72633862	IL-20	T	G	1070.94	-0.022	0.0444	0.04	0.088	0.8	22880	1	9746065	0.0376	4.65e-06	29.6961
rs72659995	IL-20	T	C	1071.94	-0.026	0.9142	0.92	0.072	0.71	22879.9	14	21169862	0.0267	3.95e-06	27.0519
rs113153423	IL-20RA	A	G	0.1913	0.096	0.972	0.97	0.091	0.29	22880	8	139987300	0.0407	2.6e-06	23.5323
rs113563938	IL-20RA	A	T	0.3176	0.062	0.9871	0.99	0.19	0.75	14419.9	7	12560554	0.0676	2.62e-06	29.2111
rs11987533	IL-20RA	A	G	0.1171	-0.056	0.1374	0.13	0.05	0.26	22880	8	35154239	0.0198	3.34e-09	36.9865
rs12056343	IL-20RA	T	G	-0.0761	-0.031	0.7494	0.78	0.039	0.42	22879.8	8	79840734	0.0166	4.55e-06	21.5637
rs12138611	IL-20RA	C	G	0.119	0.14	0.1039	0.11	0.069	0.045	17427.8	1	168180874	0.0256	3.34e-06	29.987
rs149111746	IL-20RA	A	G	0.2357	0.21	0.0208	0.016	0.17	0.22	15379	17	59389022	0.0511	3.98e-06	26.7208
rs4529689	IL-20RA	T	G	0.0617	0.023	0.5277	0.54	0.032	0.47	22880	1	165055882	0.0135	4.87e-06	21.5635
rs59446445	IL-20RA	A	G	0.1741	-0.077	0.0321	0.032	0.098	0.43	22880	5	154577444	0.038	4.61e-06	22.2445
rs6920753	IL-20RA	A	G	-0.0664	0.0035	0.704	0.7	0.034	0.92	22879.9	6	158071161	0.0144	4.01e-06	21.6489
rs72785422	IL-20RA	T	C	0.0897	-0.021	0.8313	0.87	0.061	0.72	22879.6	16	14288564	0.0195	4.22e-06	25.6519
rs12240324	IL-22RA1	A	G	1082.94	-0.1	0.9713	0.98	0.13	0.46	22880	10	44669337	0.047	2.77e-06	31.9905
rs13257574	IL-22RA1	T	C	1083.94	0.21	0.0167	0.013	0.18	0.23	21988	8	87485765	0.0584	3.36e-06	27.4117
rs1473089	IL-22RA1	A	C	1084.94	-0.19	0.0253	0.027	0.11	0.091	22880	4	26143082	0.0561	1.79e-06	38.7696
rs17256492	IL-22RA1	T	C	1085.94	-0.026	0.7694	0.79	0.039	0.5	22879.9	14	62394907	0.0162	3.56e-06	22.7467
rs3181361	IL-22RA1	T	C	1086.94	0.051	0.0163	0.015	0.14	0.72	22880	9	117667449	0.0582	3.5e-06	26.5798
rs4811167	IL-22RA1	T	C	1087.94	0.029	0.5504	0.55	0.032	0.36	22880	20	50001752	0.0134	2.4e-06	23.3549
rs56282088	IL-22RA1	A	G	1088.94	-0.26	0.0165	0.015	0.14	0.061	22880	8	81502336	0.0571	8.23e-07	28.1492
rs7158900	IL-22RA1	A	G	1089.94	0.048	0.6092	0.61	0.032	0.13	22880	14	94197473	0.0138	1.04e-06	24.5864
rs75590335	IL-22RA1	A	G	1090.94	-0.0031	0.0376	0.043	0.09	0.97	22879.9	4	157031745	0.037	3.25e-06	24.395
rs78594373	IL-22RA1	T	C	1091.94	0.023	0.0671	0.083	0.058	0.69	22880	2	85320044	0.0273	3.23e-06	23.8424
rs79229049	IL-22RA1	A	T	1092.94	0.11	0.9695	0.97	0.12	0.34	22880	7	81154741	0.0412	3.36e-07	30.8594
rs11066309	IL-24	A	G	1093.94	-0.049	0.4172	0.4	0.035	0.16	19916	12	112883476	0.0137	1.74e-06	23.6955
rs11256610	IL-24	A	G	1094.94	-0.29	0.0145	0.014	0.19	0.13	19023.9	10	6122343	0.0641	2.76e-06	28.0683
rs116790447	IL-24	T	C	1095.94	-0.0087	0.0521	0.066	0.076	0.91	22880	1	18931322	0.0371	3.16e-06	27.9887
rs143986178	IL-24	A	G	1096.94	-0.15	0.0144	0.014	0.16	0.33	21988	21	26067535	0.0644	4.02e-06	27.2114
rs145295031	IL-24	A	T	1097.94	0.0054	0.014	0.02	0.13	0.97	19916	7	9959098	0.0647	2.2e-06	29.306
rs167018	IL-24	A	G	1098.94	0.045	0.4443	0.44	0.033	0.17	22879.9	7	155623090	0.0136	1.36e-06	24.2096
rs2341294	IL-24	A	G	1099.94	-0.064	0.0716	0.072	0.06	0.29	22880	5	149232308	0.028	2.51e-06	22.9119
rs36183478	IL-24	T	C	1100.94	0.044	0.4915	0.11	0.074	0.55	21987.8	1	236592040	0.0172	2.15e-06	28.5986
rs60306270	IL-24	A	G	1101.94	-0.0099	0.1398	0.14	0.046	0.83	22880	16	49575164	0.0191	3.51e-06	22.2809
rs73169406	IL-24	A	G	1102.94	0.052	0.1327	0.13	0.051	0.31	22879.9	22	48661109	0.0207	8.22e-08	32.2382
rs11241559	IL2ra	G	T	1222.94	0.015	0.7781	0.75	0.037	0.69	22880	5	120641005	0.0266	2e-06	20.3881
rs115360066	IL2ra	G	A	1223.94	-0.08	0.1115	0.11	0.054	0.14	22879.9	5	9823656	0.0379	8.06e-07	25.5575
rs12722497	IL2ra	A	C	1224.94	0.016	0.1452	0.096	0.056	0.78	22879.9	10	6053965	0.0485	1.57e-38	398.685
rs185231391	IL2ra	C	T	1225.94	0.011	0.01329	0.01	0.19	0.95	19024	3	59373953	0.1809	1.47e-06	71.0331
rs4733117	IL2ra	C	A	1226.94	0.048	0.1646	0.15	0.044	0.28	22880	8	32280094	0.0292	2.63e-06	19.0398
rs61705228	IL2ra	T	C	1227.94	-0.13	0.03681	0.05	0.081	0.11	22880	4	100275145	0.0716	3.99e-06	28.652
rs929551	IL2ra	G	C	1228.94	-0.025	0.1186	0.13	0.048	0.6	22880	2	37687787	0.0352	1.61e-06	21.971
rs115890206	IL-2RB	A	G	1103.94	-0.2	0.9786	0.98	0.16	0.2	19024	2	171243489	0.0502	3.81e-06	23.5007
rs116007066	IL-2RB	A	G	1104.94	0.012	0.025	0.025	0.1	0.9	22880	4	136755243	0.0441	1.9e-06	22.1975
rs11630708	IL-2RB	T	C	1105.94	-0.003	0.9766	0.97	0.098	0.98	22879.9	15	84665328	0.0443	2.09e-06	23.8491
rs117538197	IL-2RB	T	C	1106.94	-0.0034	0.0695	0.056	0.079	0.97	22880	17	4507431	0.0261	3.36e-06	22.4456
rs13001788	IL-2RB	T	C	1107.94	0.039	0.9745	0.98	0.19	0.83	19939	2	31896839	0.0557	6.65e-07	31.5236
rs141460846	IL-2RB	T	C	1108.94	0.2	0.9783	0.98	0.16	0.23	22880	11	40470032	0.0535	3.86e-06	29.3758
rs1472270	IL-2RB	C	G	1109.94	0.018	0.346	0.32	0.035	0.61	22879.8	7	98121843	0.0144	1.01e-06	25.4973
rs17549820	IL-2RB	T	C	1110.94	0.039	0.5622	0.57	0.032	0.22	22880	4	108118301	0.0129	1e-06	23.1518
rs2157876	IL-2RB	T	G	1111.94	0.062	0.0879	0.096	0.057	0.27	19916	12	111592380	0.0239	2.13e-06	23.392
rs34246740	IL-2RB	T	C	1112.94	0.006	0.2619	0.26	0.038	0.87	22879.7	11	36198233	0.0156	3.8e-06	22.841
rs4889255	IL-2RB	A	G	1113.94	-0.042	0.0267	0.033	0.12	0.72	18319.9	16	81197117	0.055	2.36e-06	31.2445
rs9321271	IL-2RB	A	C	1114.94	-0.0078	0.9549	0.95	0.074	0.92	22880	6	131393771	0.0325	1.36e-06	25.0566
rs9921181	IL-2RB	A	G	1115.94	0.059	0.4465	0.45	0.032	0.067	22879.8	16	80775714	0.0128	2.2e-06	21.4287
rs1013434	IL-33	T	C	1116.94	-0.062	0.2201	0.22	0.042	0.14	22880	21	40484010	0.0158	3.61e-06	21.7117
rs10415966	IL-33	A	C	1117.94	0.1	0.1177	0.14	0.081	0.2	12414.7	19	14299739	0.0233	3.74e-07	30.0153
rs13336496	IL-33	A	C	1118.94	-0.015	0.8755	0.88	0.05	0.76	22880	16	79491576	0.0203	4.01e-06	22.5377
rs17149396	IL-33	C	G	1119.94	0.019	0.0307	0.024	0.14	0.89	14420	7	24423445	0.04	4.59e-06	23.617
rs62556318	IL-33	C	G	1120.94	0.048	0.9172	0.93	0.073	0.51	22880	9	21663051	0.0277	2.34e-06	29.5527
rs66755903	IL-33	A	G	1121.94	0.039	0.2321	0.23	0.039	0.32	22879.7	8	87995921	0.0162	3.45e-06	22.9113
rs7742625	IL-33	C	G	1122.94	-0.059	0.6997	0.72	0.038	0.12	22879.8	6	38719850	0.0148	3.03e-06	22.8062
rs78455659	IL-33	A	G	1123.94	0.043	0.9273	0.93	0.079	0.59	22879.7	12	96439814	0.0273	3.99e-06	24.2937
rs8042883	IL-33	T	C	1124.94	0.029	0.5496	0.56	0.032	0.37	22880	15	66970271	0.0135	4.55e-07	26.1033
rs10910814	IL-4	C	G	1125.94	0.17	0.0407	0.04	0.096	0.082	22880	1	145427960	0.0417	4.19e-06	22.9298
rs116963481	IL-4	A	G	1126.94	0.11	0.9846	0.98	0.15	0.46	20831	10	34284406	0.0592	2.16e-06	28.201
rs11989681	IL-4	A	G	1127.94	-0.067	0.5982	0.6	0.032	0.038	22880	8	22649912	0.0136	6.19e-07	25.1209
rs12641440	IL-4	C	G	1128.94	0.014	0.9065	0.93	0.064	0.82	22879.9	4	185529634	0.025	2.31e-06	26.8822
rs12900168	IL-4	A	G	1129.94	-0.0079	0.4842	0.49	0.037	0.83	18319.6	15	79066932	0.0152	2.47e-06	26.877
rs13130198	IL-4	A	G	1130.94	-0.037	0.2374	0.25	0.037	0.31	22880	4	40156881	0.0159	1.16e-06	24.5943
rs13418255	IL-4	A	G	1131.94	0.0002	0.7233	0.74	0.035	1	22880	2	107668175	0.0153	4.61e-06	22.3551
rs1490743	IL-4	T	G	1132.94	0.037	0.0752	0.061	0.069	0.59	22880	9	117036047	0.0278	1.49e-06	25.6591
rs2502347	IL-4	T	C	1133.94	-0.029	0.2195	0.25	0.038	0.44	22879.8	1	243071390	0.0167	4.01e-06	23.0903
rs4876407	IL-4	T	G	1134.94	0.016	0.9451	0.95	0.081	0.84	22879.9	8	119274249	0.0299	3.28e-06	23.7123
rs75610895	IL-4	T	C	1135.94	0.14	0.0253	0.025	0.11	0.21	19916	10	6800809	0.045	1.68e-07	32.2963
rs10988407	IL-5	A	G	1136.94	-0.022	0.2002	0.2	0.041	0.59	22880	9	132281601	0.0167	3.28e-06	22.8368
rs114829303	IL-5	T	C	1137.94	-0.036	0.0436	0.051	0.087	0.68	22880	1	37473314	0.0361	4.2e-06	26.1568
rs12592185	IL-5	T	C	1138.94	0.088	0.8068	0.81	0.042	0.034	22880	15	70546132	0.0173	1.27e-06	24.8847
rs132210	IL-5	T	C	1139.94	0.032	0.3408	0.34	0.033	0.33	22880	22	48143913	0.0141	1.14e-06	24.0328
rs17009223	IL-5	A	G	1140.94	0.0037	0.0881	0.081	0.059	0.95	22880	1	208050360	0.0236	7.29e-07	25.9382
rs34639000	IL-5	A	G	1141.94	0.0079	0.7289	0.75	0.036	0.82	22880	5	95530542	0.0147	1.95e-07	27.2879
rs4277106	IL-5	A	G	1142.94	-0.061	0.9858	0.98	0.18	0.74	11456	11	10380223	0.0592	3.48e-06	24.9565
rs7142197	IL-5	A	G	1143.94	0.023	0.1442	0.16	0.044	0.6	22879.9	14	93316119	0.0188	8.88e-07	24.8566
rs7193141	IL-5	C	G	1144.94	0.097	0.0351	0.026	0.19	0.61	12414.9	16	86933894	0.0521	3.84e-06	36.9361
rs10234370	IL-6	T	C	1145.94	-0.032	0.6371	0.67	0.036	0.37	22879.7	7	28486167	0.0127	4.59e-06	22.422
rs1346147	IL-6	A	G	1146.94	0.038	0.7459	0.75	0.035	0.29	22880	8	21260780	0.0135	1.05e-06	23.5681
rs17486819	IL-6	T	G	1147.94	-0.043	0.9152	0.91	0.055	0.43	22880	2	113871806	0.0211	3.82e-06	21.7772
rs187416244	IL-6	T	C	1148.94	0.16	0.0182	0.018	0.15	0.28	18320	7	76792340	0.0469	1.71e-06	26.5447
rs248536	IL-6	T	G	1149.94	0.0092	0.2276	0.22	0.039	0.81	22879.9	5	141146747	0.0143	2.7e-06	22.6621
rs10403201	IL-7	A	G	1150.94	0.041	0.2923	0.3	0.034	0.22	22880	19	14764810	0.0127	4.26e-06	20.8109
rs111066336	IL-7	T	C	1151.94	-0.038	0.3642	0.48	0.035	0.28	22879.6	8	106546447	0.014	1.03e-07	29.7287
rs11742240	IL-7	T	G	1152.94	0.031	0.2796	0.29	0.034	0.35	22880	5	35881376	0.0131	7.86e-07	24.8888
rs12321566	IL-7	A	G	1153.94	0.0044	0.237	0.23	0.039	0.91	22880	12	97807415	0.0139	5.12e-07	25.2151
rs12699881	IL-7	A	G	1154.94	0.012	0.2517	0.25	0.036	0.73	22880	7	2401569	0.0138	8.33e-07	24.9273
rs144728120	IL-7	T	C	1155.94	0.16	0.0436	0.034	0.11	0.13	22880	3	35502404	0.0316	2.23e-06	27.4795
rs7026771	IL-7	A	G	1156.94	-0.044	0.5682	0.72	0.045	0.32	22879.6	9	133854336	0.0148	3.03e-06	29.1236
rs74131483	IL-7	A	G	1157.94	0.034	0.9451	0.94	0.066	0.61	22880	1	194276216	0.0274	5.52e-07	25.9096
rs77315994	IL-7	A	C	1158.94	0.037	0.9455	0.96	0.087	0.67	22880	8	79424305	0.0269	2.28e-07	28.5855
rs77336315	IL-7	A	C	1159.94	0.25	0.9836	0.98	0.15	0.093	22880	1	97287518	0.0531	2.24e-06	28.1491
rs79072837	IL-7	T	C	1160.94	-0.028	0.0497	0.051	0.078	0.72	22880	15	81321256	0.028	1.19e-06	25.7505
rs888678	IL-7	A	G	1161.94	-0.025	0.6358	0.64	0.032	0.43	22879.8	5	134409321	0.0129	2.95e-06	21.6481
rs12075	IL-8	A	G	1162.94	-0.013	0.5552	0.58	0.032	0.68	22880	1	159175354	0.0116	8.92e-09	32.4578
rs12188297	IL-8	A	T	1163.94	0.012	0.2006	0.18	0.04	0.77	22880	5	120608739	0.0147	2.81e-07	26.9931
rs13064825	IL-8	T	C	1164.94	0.0091	0.4104	0.41	0.032	0.78	22879.9	3	16705058	0.012	3.06e-06	21.7262
rs141979722	IL-8	T	C	1165.94	0.18	0.0146	0.013	0.22	0.43	11456	3	172877373	0.0608	3.27e-06	26.9291
rs144815207	IL-8	T	C	1166.94	0.18	0.9879	0.99	0.19	0.33	19024	1	233542010	0.0622	3.02e-07	32.5777
rs1516478	IL-8	T	C	1167.94	-0.068	0.0386	0.032	0.091	0.46	22880	3	76218188	0.0322	4.37e-06	23.968
rs34519991	IL-8	T	C	1168.94	0.055	0.5073	0.5	0.033	0.095	22879.7	18	12258051	0.012	3.75e-06	22.0438
rs6446951	IL-8	A	G	1169.94	-0.049	0.0665	0.059	0.068	0.46	22880	4	74574265	0.0241	3.87e-15	65.8838
rs6585420	IL-8	T	C	1170.94	0.028	0.9598	0.97	0.1	0.78	22880	10	118629449	0.0325	2e-06	27.2051
rs6709159	IL-8	A	G	1171.94	-0.047	0.4424	0.45	0.031	0.13	22880	2	108946178	0.0117	1.56e-06	23.0078
rs7216538	IL-8	A	G	1172.94	0.095	0.0541	0.057	0.07	0.17	22880	17	73572798	0.0279	2.08e-06	24.5695
rs72633250	IL-8	A	C	1173.94	0.0024	0.4025	0.39	0.035	0.94	22879.7	15	101649801	0.0124	3.67e-06	22.6882
rs74696018	IL-8	A	G	1174.94	0.11	0.9785	0.98	0.1	0.29	22880	4	74215450	0.0416	2.72e-07	28.4305
rs8069322	IL-8	A	G	1175.94	-0.026	0.7222	0.73	0.035	0.46	22880	17	54450134	0.0131	3.41e-07	26.4105
rs906401	IL-8	T	C	1176.94	0.013	0.9034	0.91	0.054	0.81	22880	18	73700336	0.02	2.54e-06	22.7957
rs972492	IL-8	A	C	1177.94	0.026	0.1404	0.14	0.05	0.6	22879.9	5	37903927	0.0184	3.64e-07	26.2988
rs117807175	IL-9	C	G	1178.94	0.099	0.0184	0.023	0.11	0.36	22880	14	62139817	0.1113	4.29e-06	35.0373
rs3736858	IL-9	G	C	1179.94	-0.044	0.182	0.17	0.042	0.29	22880	13	75841243	0.0293	2.76e-06	20.5316
rs41294750	IL-9	T	C	1180.94	0.0069	0.02761	0.026	0.11	0.95	22879.9	1	53084968	0.0748	2.37e-06	24.2424
rs4880409	IL-9	T	C	1181.94	0.071	0.97137	0.91	0.073	0.33	22879.8	10	132516716	0.0723	3.5e-06	22.882
rs61867538	IL-9	T	C	1182.94	-0.08	0.02761	0.028	0.13	0.55	16271	11	1503276	0.0774	3.93e-06	24.9701
rs7232268	IL-9	G	A	1183.94	-0.015	0.95297	0.944	0.075	0.85	22879.9	18	70101678	0.0587	2.53e-06	24.9521
rs7242404	IL-9	A	G	1184.94	-0.04	0.3006	0.3	0.035	0.25	22879.9	18	12741268	0.0264	3.27e-06	23.1766
rs76963786	IL-9	T	C	1185.94	-0.028	0.08793	0.086	0.056	0.62	22880	12	31886823	0.0557	4.5e-07	48.4558
rs10403201	LAP TGF-beta-1	A	G	1229.94	0.041	0.292	0.3	0.034	0.22	22880	19	14764810	0.0125	1.79e-06	21.736
rs10508556	LAP TGF-beta-1	T	C	1230.94	-0.0088	0.4627	0.47	0.032	0.78	22880	10	18285342	0.0114	4.48e-06	20.0647
rs114152855	LAP TGF-beta-1	T	C	1231.94	-0.079	0.0112	0.014	0.19	0.68	15984	4	175537640	0.0613	1.07e-06	28.2672
rs143420877	LAP TGF-beta-1	T	C	1232.94	-0.02	0.0388	0.039	0.086	0.81	22879.9	8	51696312	0.0303	1.79e-06	23.0359
rs144612223	LAP TGF-beta-1	T	G	1233.94	0.06	0.0278	0.026	0.12	0.62	22880	19	42103539	0.0409	3.59e-09	45.1425
rs144834546	LAP TGF-beta-1	T	C	1234.94	-0.035	0.0227	0.017	0.17	0.84	19916	12	24809427	0.0526	4.17e-07	40.7912
rs149458216	LAP TGF-beta-1	A	C	1235.94	-0.096	0.0182	0.027	0.11	0.39	22880	16	48902293	0.0472	1.09e-06	27.913
rs1800472	LAP TGF-beta-1	A	G	1236.94	0.11	0.0345	0.032	0.11	0.31	22880	19	41847860	0.0335	2.55e-43	212.813
rs183319799	LAP TGF-beta-1	T	G	1237.94	0.088	0.0182	0.018	0.14	0.53	22880	9	87111083	0.0461	2.14e-06	25.1768
rs1921885	LAP TGF-beta-1	A	C	1238.94	0.088	0.9391	0.95	0.078	0.26	22880	4	84952443	0.0263	1.51e-06	26.1967
rs2231943	LAP TGF-beta-1	T	C	1239.94	0.061	0.029	0.025	0.11	0.57	22880	19	41938222	0.0373	9.94e-07	27.6891
rs2281119	LAP TGF-beta-1	T	C	1240.94	-0.021	0.1204	0.1	0.054	0.69	22880	22	45002724	0.019	4.33e-06	23.092
rs34536806	LAP TGF-beta-1	T	G	1241.94	-0.03	0.9023	0.91	0.057	0.6	22879.9	11	95274487	0.021	2.48e-06	24.679
rs34992551	LAP TGF-beta-1	T	C	1242.94	-0.077	0.1103	0.1	0.059	0.19	22879.9	7	16406570	0.0199	2.89e-06	25.1044
rs60821320	LAP TGF-beta-1	A	C	1243.94	0.054	0.0779	0.086	0.056	0.33	22880	12	95312882	0.0232	3.04e-06	21.6889
rs6753034	LAP TGF-beta-1	T	C	1244.94	-0.047	0.4438	0.45	0.031	0.13	22880	2	108946156	0.0115	4.59e-06	20.2295
rs7013321	LAP TGF-beta-1	A	G	1245.94	0.03	0.4469	0.45	0.034	0.37	22879.6	8	106593558	0.0121	5.04e-07	26.1551
rs73045256	LAP TGF-beta-1	A	G	1246.94	0.087	0.9378	0.95	0.081	0.28	22879.9	19	41811072	0.0276	3.4e-12	61.7689
rs73112514	LAP TGF-beta-1	C	G	1247.94	-0.18	0.9689	0.98	0.14	0.23	17427.9	4	26142254	0.0433	2.12e-06	31.5543
rs7570818	LAP TGF-beta-1	A	G	1248.94	0.0068	0.8857	0.88	0.048	0.89	22880	2	107310081	0.0183	3.5e-06	21.5242
rs7656674	LAP TGF-beta-1	A	T	1249.94	-0.017	0.5957	0.61	0.033	0.61	22880	4	5793052	0.0121	2.3e-07	27.0173
rs7820135	LAP TGF-beta-1	T	C	1250.94	0.11	0.8321	0.83	0.043	0.014	22880.1	8	68719454	0.0155	1.44e-06	22.9995
rs11608349	LIF	A	T	1251.94	0.06	0.0168	0.016	0.2	0.77	16975	12	68026044	0.0661	3.08e-06	29.5021
rs116794364	LIF	C	G	1252.94	0.06	0.9851	0.99	0.16	0.7	18320	2	224292526	0.0631	1.77e-06	29.047
rs11883375	LIF	A	G	1253.94	0.007	0.1385	0.14	0.055	0.9	22879.8	19	54851842	0.0197	2.87e-07	28.7887
rs13264315	LIF	A	T	1254.94	0.066	0.6575	0.64	0.035	0.058	22879.8	8	109432178	0.0158	1.66e-06	24.4737
rs234592	LIF	A	G	1255.94	0.0097	0.5456	0.57	0.032	0.76	22880	14	97087097	0.0136	3.02e-06	22.7241
rs332426	LIF	A	G	1256.94	-0.021	0.0899	0.091	0.062	0.73	22880	19	6801966	0.0238	2.53e-06	24.2443
rs7225483	LIF	T	G	1257.94	-0.0076	0.486	0.47	0.031	0.81	22880	17	28341679	0.0143	2.7e-06	22.2002
rs74992559	LIF	A	G	1258.94	0.017	0.0351	0.033	0.1	0.87	22879.9	10	31490202	0.0367	2.6e-06	23.7954
rs80092539	LIF	A	T	1259.94	0.0009	0.8758	0.87	0.048	0.99	22879.9	2	46125903	0.0213	3.13e-06	24.3846
rs825264	LIF	A	G	1260.94	-0.028	0.0321	0.022	0.12	0.81	22880	2	222585468	0.0453	2.9e-06	28.7882
rs115938660	LIF-R	T	C	1261.94	-0.036	0.0215	0.024	0.13	0.78	22880	5	110784241	0.0467	3.01e-06	23.6001
rs117117000	LIF-R	A	G	1262.94	0.11	0.961	0.96	0.12	0.35	15379	8	119917062	0.0333	1.91e-06	22.2568
rs117405640	LIF-R	A	G	1263.94	-0.08	0.9517	0.95	0.097	0.41	22879.9	9	135891267	0.0345	4.85e-06	26.9719
rs12754806	LIF-R	A	G	1264.94	-0.01	0.4817	0.5	0.031	0.74	22880	1	238821453	0.0122	3.94e-06	18.6518
rs141933232	LIF-R	A	G	1265.94	-0.085	0.0169	0.019	0.12	0.47	22880	17	36964094	0.0546	6.07e-07	28.9736
rs147006060	LIF-R	A	G	1266.94	-0.71	0.0179	0.021	0.29	0.015	11479	21	43780807	0.0566	4.28e-06	28.0915
rs1690678	LIF-R	A	C	1267.94	0.16	0.1109	0.1	0.051	0.0017	22880	10	27930818	0.0192	2.5e-06	19.0182
rs2289779	LIF-R	T	G	1268.94	-0.039	0.5419	0.56	0.031	0.22	22879.9	5	38527228	0.0134	4.09e-09	35.0498
rs41307428	LIF-R	T	C	1269.94	0.033	0.067	0.063	0.086	0.7	22879.9	9	136336804	0.0299	1.21e-11	60.7828
rs62258077	LIF-R	T	C	1270.94	0.017	0.6603	0.66	0.033	0.61	22880	3	58363371	0.013	1.26e-06	20.9763
rs62654645	LIF-R	T	G	1271.94	-0.0026	0.5221	0.42	0.046	0.95	18033	21	34695981	0.0172	2.35e-06	28.3403
rs72730728	LIF-R	A	T	1272.94	0.096	0.9403	0.94	0.084	0.25	22879.9	5	36424241	0.0302	2.84e-06	25.4993
rs73157388	LIF-R	T	C	1273.94	-0.066	0.9229	0.95	0.086	0.44	22879.9	7	79349730	0.0285	4.6e-06	27.5781
rs778016	LIF-R	A	G	1274.94	0.0003	0.2875	0.28	0.035	0.99	22880	6	68918580	0.0145	2.65e-06	18.8093
rs9313148	LIF-R	C	G	1275.94	-0.025	0.1414	0.14	0.044	0.57	22880	5	6378192	0.0173	1.91e-06	19.4447
rs11639226	MCP-1	A	C	1276.94	-0.052	0.4782	0.49	0.04	0.19	22879.6	15	91387220	0.0133	3.76e-06	27.0106
rs117265389	MCP-1	C	G	1277.94	0.0015	0.0256	0.024	0.11	0.99	22880	16	4938452	0.0377	4.24e-06	22.1304
rs11870164	MCP-1	T	C	1278.94	0.012	0.2772	0.31	0.033	0.71	22880	17	32567679	0.013	7.61e-09	33.3685
rs12075	MCP-1	A	G	1279.94	-0.013	0.5552	0.58	0.032	0.68	22880	1	159175354	0.0113	8.39e-51	211.746
rs12133241	MCP-1	T	G	1280.94	0.021	0.8345	0.84	0.043	0.63	22880	1	14260220	0.0157	3.54e-06	21.5673
rs12367122	MCP-1	A	G	1281.94	-0.056	0.1756	0.19	0.041	0.17	22879.9	12	30998369	0.0159	3.35e-06	22.6182
rs146186562	MCP-1	T	G	1282.94	-0.065	0.9789	0.99	0.19	0.74	21988	6	20408729	0.0497	3.96e-06	31.0901
rs148307902	MCP-1	A	G	1283.94	0.18	0.0243	0.02	0.17	0.28	13473	5	2885014	0.0538	2.08e-06	42.7712
rs149604038	MCP-1	C	G	1284.94	-0.043	0.9851	0.98	0.13	0.74	19915.9	3	185463545	0.0556	4.21e-07	32.1218
rs189606623	MCP-1	T	C	1285.94	-0.059	0.9818	0.98	0.15	0.69	21988	3	46432609	0.0563	2.45e-09	57.7908
rs207311	MCP-1	T	C	1286.94	0.042	0.6697	0.67	0.036	0.25	22880	4	19075878	0.0126	4.32e-06	21.2149
rs2228467	MCP-1	T	C	1287.94	-0.0096	0.9288	0.94	0.065	0.88	22880	3	42906116	0.0227	2.01e-13	54.4037
rs34292320	MCP-1	T	C	1288.94	0.034	0.2742	0.28	0.036	0.35	22880	13	43553825	0.0134	3.32e-07	26.6474
rs35728689	MCP-1	A	G	1289.94	0.029	0.0959	0.099	0.053	0.59	22880	3	46390228	0.0198	5.44e-52	234.162
rs3774641	MCP-1	T	G	1290.94	-0.017	0.2	0.2	0.039	0.67	22880	3	45937833	0.0146	2.31e-23	97.2851
rs62248697	MCP-1	C	G	1291.94	0.088	0.032	0.035	0.089	0.32	22880	3	46679467	0.0347	1.48e-09	40.2358
rs7540542	MCP-1	T	G	1292.94	-0.029	0.2596	0.27	0.035	0.41	22880	1	159430327	0.0134	1.97e-09	35.5806
rs7619350	MCP-1	A	G	1293.94	0.025	0.118	0.11	0.049	0.61	22880	3	132269435	0.0201	9.32e-07	23.8504
rs77128226	MCP-1	T	C	1294.94	0.06	0.0875	0.09	0.056	0.29	22880	20	15213518	0.0218	1.08e-06	25.8191
rs77344300	MCP-1	T	C	1295.94	0.058	0.0491	0.052	0.082	0.48	22880	9	78838039	0.0293	2.44e-06	26.2809
rs9855780	MCP-1	A	G	1296.94	0.026	0.6276	0.61	0.032	0.42	22880	3	45905784	0.0121	1.18e-06	23.1206
rs9942602	MCP-1	T	C	1297.94	0.0011	0.4922	0.48	0.032	0.97	22879.9	7	17977054	0.0117	1.28e-07	28.168
rs112168535	MCP-2	T	C	1298.94	0.068	0.9555	0.96	0.091	0.46	22880	16	4704769	0.0316	8.9e-07	28.0905
rs11652256	MCP-2	A	G	1299.94	0.046	0.0323	0.022	0.12	0.69	22880	17	32632378	0.0354	3.48e-144	795.275
rs12075	MCP-2	A	G	1300.94	-0.013	0.5553	0.58	0.032	0.68	22880	1	159175354	0.0116	4.95e-17	69.2019
rs12523126	MCP-2	A	T	1301.94	-0.062	0.0746	0.073	0.062	0.32	22880	5	165649355	0.0232	1.35e-06	24.8299
rs138884871	MCP-2	T	C	1302.94	0.098	0.0188	0.019	0.13	0.46	22880	3	47071457	0.0473	3.37e-06	24.4087
rs144101664	MCP-2	T	C	1303.94	-0.17	0.014	0.017	0.15	0.24	19939	17	32774385	0.0547	1.45e-11	54.023
rs144618566	MCP-2	T	C	1304.94	0.07	0.0169	0.018	0.15	0.63	17867	17	32652307	0.0538	7.15e-22	123.705
rs145516279	MCP-2	A	G	1305.94	-0.2	0.979	0.98	0.16	0.2	21988	5	147351915	0.048	3.56e-06	29.1399
rs1821142	MCP-2	T	C	1306.94	0.017	0.0184	0.022	0.11	0.87	22880	17	32649988	0.0478	4.64e-17	78.5248
rs34202026	MCP-2	A	T	1307.94	0.0085	0.9715	0.97	0.13	0.95	21988	17	32647357	0.0371	6.89e-72	369.671
rs35904471	MCP-2	T	C	1308.94	0.095	0.2662	0.24	0.043	0.027	22879.7	17	76944702	0.0165	3.99e-06	25.7034
rs407595	MCP-2	A	C	1309.94	0.039	0.2073	0.2	0.039	0.32	22880	5	125099527	0.0147	2.12e-06	22.8443
rs4722985	MCP-2	T	C	1310.94	-0.015	0.709	0.71	0.035	0.66	22879.7	7	30472091	0.0133	2.52e-06	23.1383
rs6685547	MCP-2	A	G	1311.94	0.018	0.0505	0.035	0.084	0.83	22880	1	224882124	0.0289	4.22e-07	27.1889
rs72825048	MCP-2	A	G	1312.94	0.0017	0.0508	0.044	0.077	0.98	22880	17	32571230	0.0268	1e-200	1000.36
rs74350159	MCP-2	A	G	1313.94	-0.016	0.012	0.012	0.19	0.93	16975	21	36741897	0.0608	4.19e-06	25.6636
rs7538845	MCP-2	C	G	1314.94	-0.013	0.6032	0.62	0.032	0.69	22880.1	1	238880980	0.0122	3.5e-06	21.9418
rs75573205	MCP-2	C	G	1315.94	-0.021	0.976	0.98	0.12	0.86	22880	11	101424282	0.0408	2.99e-06	25.1
rs75580960	MCP-2	T	C	1316.94	-0.066	0.8703	0.85	0.048	0.17	22879.9	19	2151761	0.0188	1.52e-06	24.4385
rs76263310	MCP-2	A	G	1317.94	0.085	0.0187	0.015	0.14	0.55	21988	17	32645129	0.0455	7.74e-11	47.5019
rs78743764	MCP-2	A	C	1318.94	-0.21	0.019	0.031	0.11	0.066	19916	1	3301962	0.048	3.53e-06	25.2677
rs79965992	MCP-2	A	G	1319.94	0.091	0.0823	0.074	0.061	0.13	22880	2	43748079	0.0233	2.78e-06	23.1861
rs80131163	MCP-2	A	G	1320.94	0.031	0.9686	0.97	0.11	0.77	22880	18	31677370	0.0399	8.77e-07	34.5672
rs80219280	MCP-2	T	G	1321.94	0.1	0.0365	0.042	0.084	0.22	22880	17	32610534	0.0322	2e-173	898.548
rs948962	MCP-2	A	C	1322.94	0.028	0.4764	0.46	0.032	0.39	22879.9	11	76919478	0.0119	4.84e-06	21.7852
rs9889517	MCP-2	A	G	1323.94	-0.034	0.4783	0.5	0.034	0.31	22879.9	17	4704175	0.0121	4.83e-07	26.4912
rs11920996	MCP-3	T	C	1324.94	0.17	0.0354	0.032	0.1	0.083	22880	3	42542761	0.037	3.52e-08	33.5071
rs12075	MCP-3	A	G	1325.94	-0.013	0.5624	0.58	0.032	0.68	22880	1	159175354	0.013	4.67e-12	47.0408
rs12142504	MCP-3	T	C	1326.94	-0.078	0.6951	0.77	0.044	0.077	22879.9	1	192799485	0.0166	2.78e-06	24.2973
rs139796674	MCP-3	A	G	1327.94	-0.044	0.0249	0.027	0.12	0.72	22880	9	110584352	0.0492	2.1e-06	30.0591
rs146174820	MCP-3	A	G	1328.94	-0.075	0.0247	0.025	0.15	0.61	17428	2	68614232	0.0547	1.13e-06	35.8853
rs147793446	MCP-3	A	G	1329.94	-0.11	0.0345	0.022	0.12	0.37	22880	1	201769310	0.0413	2.6e-06	29.6106
rs148859911	MCP-3	A	G	1330.94	-0.13	0.05	0.048	0.086	0.12	22880	11	42245173	0.0328	4.34e-06	25.4465
rs16947053	MCP-3	A	G	1331.94	-0.0056	0.9779	0.98	0.11	0.96	22880	15	93092575	0.0487	3.34e-06	26.1586
rs182239847	MCP-3	T	G	1332.94	0.042	0.9096	0.97	0.11	0.7	21988	4	144892144	0.0359	1.75e-06	45.9906
rs2228467	MCP-3	T	C	1333.94	-0.0096	0.9268	0.94	0.065	0.88	22880	3	42906116	0.0252	2.88e-36	162.733
rs28667091	MCP-3	T	G	1334.94	0.029	0.4117	0.43	0.031	0.35	22880	4	47682997	0.0133	4.05e-06	21.4816
rs4146770	MCP-3	T	C	1335.94	-0.02	0.7978	0.8	0.038	0.6	22880	3	151048544	0.0165	1.56e-08	33.1149
rs481267	MCP-3	A	G	1336.94	-0.0069	0.3263	0.36	0.033	0.83	22880	1	108717820	0.015	4.99e-07	24.7747
rs7116054	MCP-3	T	C	1337.94	-0.035	0.1822	0.16	0.043	0.42	22880	11	68891695	0.0179	2.47e-08	33.7382
rs7213460	MCP-3	A	G	1338.94	-0.043	0.4161	0.42	0.031	0.17	22880	17	32522613	0.0132	9.58e-13	51.0054
rs7327202	MCP-3	C	G	1339.94	-0.031	0.1497	0.16	0.042	0.46	22880	13	58931726	0.0194	5.89e-07	26.1202
rs74157668	MCP-3	T	C	1340.94	-0.048	0.0404	0.041	0.086	0.58	22880	10	121143312	0.0343	4.46e-06	22.6702
rs78848134	MCP-3	T	C	1341.94	-0.071	0.0198	0.017	0.18	0.69	11456	20	41126657	0.0514	2.04e-06	26.1818
rs9968876	MCP-3	T	G	1342.94	-0.069	0.8991	0.9	0.05	0.17	22880	6	100087282	0.0221	2.21e-06	23.4156
rs10908733	MCP-4	A	T	1343.94	0.019	0.1533	0.14	0.045	0.67	22879.9	1	159504054	0.0165	1.71e-13	55.049
rs115511138	MCP-4	A	G	1344.94	-0.017	0.9694	0.98	0.18	0.93	16974.9	4	115566991	0.042	3.21e-06	31.7179
rs12075	MCP-4	A	G	1345.94	-0.013	0.5553	0.58	0.032	0.68	22880	1	159175354	0.0114	9.89e-62	264.552
rs144118870	MCP-4	A	G	1346.94	0.26	0.963	0.98	0.11	0.026	15356	6	31214807	0.0368	2.01e-06	32.1867
rs181250	MCP-4	T	C	1347.94	0.081	0.8805	0.86	0.049	0.097	22879.9	17	56210459	0.0208	6.99e-07	25.9129
rs191825334	MCP-4	T	C	1348.94	-0.011	0.9224	0.96	0.082	0.89	22880	17	56736459	0.0249	4.1e-06	21.7677
rs2497351	MCP-4	T	C	1349.94	-0.09	0.2018	0.2	0.039	0.022	22880	10	94520346	0.0145	4.09e-06	21.211
rs2631360	MCP-4	A	G	1350.94	-0.044	0.5448	0.54	0.031	0.16	22880	5	131707429	0.0131	3.34e-06	21.7095
rs3136676	MCP-4	A	G	1351.94	-0.015	0.9384	0.94	0.065	0.82	22880	17	32683289	0.0251	1.6e-54	263.996
rs3917900	MCP-4	A	G	1352.94	0.032	0.6401	0.66	0.033	0.32	22880	17	32587314	0.012	1.7e-38	166.364
rs55842014	MCP-4	A	G	1353.94	0.039	0.3598	0.34	0.033	0.24	22879.9	3	46289113	0.0131	1.11e-06	23.3
rs62201455	MCP-4	A	C	1354.94	0.18	0.9807	0.99	0.15	0.25	22880	20	12689462	0.0451	2.18e-06	25.4674
rs62336911	MCP-4	T	C	1355.94	-0.07	0.0417	0.03	0.13	0.58	22879.9	4	176433708	0.0332	2.29e-06	28.163
rs72825017	MCP-4	T	G	1356.94	0.023	0.0594	0.05	0.073	0.75	22880	17	32529710	0.0251	1.77e-15	65.9266
rs7612912	MCP-4	T	C	1357.94	-0.094	0.6276	0.63	0.032	0.0032	22880	3	42910621	0.012	1.33e-26	113.72
rs7648947	MCP-4	A	G	1358.94	0.022	0.4575	0.47	0.031	0.48	22880	3	43174229	0.0118	2.12e-08	31.0511
rs8112014	MCP-4	A	G	1359.94	0.04	0.2923	0.3	0.034	0.24	22880	19	14773077	0.0126	4.49e-06	20.3766
rs847767	MCP-4	A	G	1360.94	0.031	0.8533	0.88	0.048	0.51	22880	6	40051588	0.0168	4.58e-06	21.8988
rs926646	MCP-4	T	C	1361.94	-0.2	0.9545	0.96	0.087	0.021	22880	20	20023326	0.0304	2.47e-06	26.2833
rs11551183	MIF	G	C	1362.94	0.029	0.03272	0.04	0.088	0.74	22880	16	8894835	0.0797	2.53e-06	30.775
rs118055855	MIF	C	T	1363.94	-0.067	0.01329	0.02	0.17	0.7	14420	11	29867025	0.15	4.13e-06	44.2452
rs12594190	MIF	G	A	1364.94	-0.025	0.2474	0.24	0.04	0.53	22880	15	24791308	0.0267	3.7e-07	24.0395
rs13142904	MIF	T	C	1365.94	0.043	0.06851	0.067	0.07	0.53	22880	4	53452247	0.0425	2.56e-07	22.3055
rs2330634	MIF	G	C	1366.94	-0.037	0.6207	0.58	0.032	0.24	22880.1	22	23908608	0.0249	4.53e-10	40.2687
rs78098071	MIF	C	T	1367.94	-0.011	0.0184	0.02	0.13	0.93	22880	5	163882733	0.0918	1.78e-07	30.1378
rs10774611	MIP-1 alpha	A	G	1368.94	0.028	0.5689	0.58	0.033	0.39	22879.9	12	111383036	0.0119	3.96e-06	21.1619
rs11066188	MIP-1 alpha	A	G	1369.94	-0.064	0.4156	0.4	0.035	0.068	19915.8	12	112610714	0.0136	3.62e-06	21.9091
rs11066309	MIP-1 alpha	A	G	1370.94	-0.049	0.4165	0.4	0.035	0.16	19916	12	112883476	0.0136	2.11e-06	22.9792
rs111734780	MIP-1 alpha	A	G	1371.94	0.05	0.978	0.98	0.2	0.81	15378.9	17	34042025	0.0623	7.17e-07	51.1333
rs1125560	MIP-1 alpha	T	C	1372.94	0.03	0.632	0.64	0.032	0.35	22880	12	67790676	0.0124	2.06e-07	26.7917
rs113448118	MIP-1 alpha	A	G	1373.94	0.049	0.1528	0.15	0.044	0.27	22879.9	7	1108954	0.0179	4.88e-06	20.4621
rs1143687	MIP-1 alpha	T	C	1374.94	0.029	0.0627	0.075	0.06	0.63	22880	16	81922813	0.024	3.04e-07	26.2167
rs11651338	MIP-1 alpha	T	C	1375.94	-0.015	0.5949	0.62	0.038	0.7	22879.4	17	34816489	0.0122	3.73e-30	134.745
rs1719209	MIP-1 alpha	A	G	1376.94	0.037	0.231	0.23	0.037	0.31	22880	17	34412293	0.0135	1e-200	902.186
rs2847249	MIP-1 alpha	T	C	1377.94	-0.011	0.2605	0.27	0.036	0.77	22879.9	18	12747235	0.0136	4.97e-06	21.2666
rs2853926	MIP-1 alpha	A	G	1378.94	-0.0039	0.7392	0.72	0.039	0.92	15356	6	31263051	0.0133	4.84e-06	21.0404
rs56675286	MIP-1 alpha	A	C	1379.94	-0.0084	0.0383	0.034	0.1	0.94	22880	17	34358060	0.0325	2.75e-08	35.5039
rs5743604	MIP-1 alpha	A	G	1380.94	0.053	0.7503	0.73	0.036	0.14	22880	4	38801285	0.0135	4.98e-08	29.969
rs677925	MIP-1 alpha	T	C	1381.94	-0.028	0.7284	0.77	0.039	0.49	22879.8	17	15741465	0.0143	2.99e-06	21.9476
rs78871521	MIP-1 alpha	T	C	1382.94	0.11	0.0304	0.026	0.098	0.28	22880	16	4774017	0.0371	1.04e-06	25.6846
rs916841	MIP-1 alpha	A	G	1383.94	-0.0087	0.5059	0.55	0.049	0.86	13306.7	17	34477480	0.015	2.25e-17	109.429
rs9540456	MIP-1 alpha	A	G	1384.94	0.042	0.8776	0.89	0.051	0.41	22880	13	66085374	0.0181	3.12e-07	26.3787
rs10978641	MMP-1	A	T	1385.94	-0.037	0.7462	0.76	0.038	0.32	22879.8	9	109554196	0.014	3.56e-06	22.8409
rs10990535	MMP-1	T	C	1386.94	-0.1	0.253	0.25	0.038	0.0068	22880	9	99091009	0.0135	1.91e-07	27.5712
rs111839693	MMP-1	T	C	1387.94	0.018	0.9728	0.98	0.12	0.88	22880	11	103211403	0.0381	6e-18	84.8789
rs111872781	MMP-1	T	C	1388.94	0.063	0.9533	0.95	0.074	0.39	22880	11	103122586	0.0295	3.45e-23	113.218
rs11673125	MMP-1	T	C	1389.94	0.032	0.296	0.31	0.034	0.34	22880	19	14763748	0.0127	4.1e-06	21.052
rs117210823	MMP-1	T	C	1390.94	0.2	0.9772	0.98	0.12	0.11	22880	11	102442773	0.0431	1.97e-06	27.6452
rs117606365	MMP-1	A	G	1391.94	-0.11	0.0257	0.018	0.14	0.43	22879.9	11	103273141	0.0389	3.4e-08	34.0867
rs117995591	MMP-1	T	C	1392.94	-0.083	0.9832	0.98	0.14	0.54	21988	11	103426488	0.0544	1.93e-07	37.9729
rs12141791	MMP-1	A	G	1393.94	-0.027	0.6981	0.71	0.035	0.44	22880	1	156419786	0.013	3.9e-11	44.5968
rs12367368	MMP-1	T	G	1394.94	0.17	0.1146	0.11	0.05	0.0007	22880	12	83594043	0.0186	3.67e-06	22.2111
rs141699001	MMP-1	T	G	1395.94	-0.14	0.0215	0.015	0.14	0.33	22880	11	103331867	0.0474	1.64e-06	32.0644
rs141782294	MMP-1	A	G	1396.94	0.019	0.9777	0.98	0.12	0.87	22880	11	102354473	0.0445	2.56e-17	91.7066
rs143544926	MMP-1	T	C	1397.94	0.026	0.9663	0.96	0.081	0.75	22880	11	103106820	0.0338	2.74e-11	48.7842
rs17101198	MMP-1	A	G	1398.94	0.071	0.9692	0.97	0.1	0.48	22880	11	103466726	0.0354	1.59e-06	25.4499
rs187661973	MMP-1	T	C	1399.94	-0.011	0.0375	0.035	0.094	0.91	22880	11	102838962	0.0333	3.49e-09	38.8306
rs188626385	MMP-1	T	C	1400.94	0.0005	0.0177	0.015	0.14	1	22880	7	120591120	0.053	2.2e-06	28.3726
rs2155053	MMP-1	T	C	1401.94	-0.16	0.9461	0.95	0.076	0.036	22880	11	102604607	0.0264	4.68e-34	156.736
rs2229629	MMP-1	A	G	1402.94	0.21	0.0135	0.02	0.13	0.094	22880	2	75116527	0.0673	2.8e-06	28.8994
rs2926741	MMP-1	T	C	1403.94	-0.0011	0.3436	0.36	0.032	0.97	22880	12	57098597	0.0126	2.31e-08	32.0275
rs4734879	MMP-1	A	G	1404.94	-0.09	0.7422	0.74	0.035	0.011	22880	8	106583124	0.0137	1.11e-16	70.9405
rs6717478	MMP-1	A	T	1405.94	-0.065	0.966	0.96	0.084	0.44	22880	2	63657053	0.0338	4.65e-06	23.2386
rs7219205	MMP-1	A	G	1406.94	-0.0023	0.5023	0.48	0.034	0.94	22879.9	17	4351312	0.0121	2.57e-06	23.1762
rs72976626	MMP-1	A	C	1407.94	-0.066	0.9265	0.94	0.074	0.37	22879.9	11	104392939	0.0241	4.14e-07	29.9102
rs75524134	MMP-1	C	G	1408.94	0.0064	0.9553	0.96	0.081	0.94	22880	11	103007102	0.0304	9.07e-10	42.4501
rs77095316	MMP-1	T	G	1409.94	-0.026	0.0705	0.071	0.062	0.67	22880	11	102572180	0.0238	2.69e-09	38.8413
rs79755767	MMP-1	A	G	1410.94	-0.0041	0.1067	0.092	0.055	0.94	22880	12	54698408	0.0194	1.72e-06	24.2085
rs873675	MMP-1	T	C	1411.94	-0.013	0.0684	0.069	0.061	0.83	22880	3	64991445	0.0234	1.34e-07	28.6607
rs10895533	MMP-10	A	G	1412.94	-0.052	0.4532	0.45	0.032	0.1	22879.9	11	103751736	0.0116	3.67e-06	21.0996
rs112062276	MMP-10	T	G	1413.94	0.067	0.0601	0.06	0.068	0.32	22880	6	134160498	0.0249	1.36e-06	24.1246
rs11224719	MMP-10	C	G	1414.94	-0.022	0.222	0.21	0.038	0.57	22879.9	11	101207925	0.0143	3.79e-06	21.606
rs11225354	MMP-10	T	C	1415.94	0.083	0.879	0.89	0.051	0.11	22880	11	102510046	0.0181	5.38e-60	270.903
rs113958571	MMP-10	A	G	1416.94	-0.12	0.0188	0.015	0.16	0.46	19916	20	20711695	0.0503	4.18e-06	28.3179
rs116763020	MMP-10	A	G	1417.94	-0.15	0.0248	0.022	0.14	0.27	15356	6	30742141	0.0421	1.15e-06	29.9691
rs116845046	MMP-10	T	G	1418.94	0.11	0.0121	0.023	0.13	0.41	17867	11	102216518	0.0554	6.72e-07	26.7599
rs118124532	MMP-10	T	G	1419.94	-0.029	0.0394	0.043	0.082	0.73	22879.9	11	102167545	0.0314	1.17e-11	50.7845
rs12567824	MMP-10	A	C	1420.94	-0.099	0.822	0.82	0.04	0.013	22880	1	159990022	0.0153	4.76e-06	20.5256
rs1356799	MMP-10	T	G	1421.94	0.024	0.7974	0.8	0.038	0.53	22880	2	140567666	0.015	4.22e-06	21.3646
rs17099622	MMP-10	A	G	1422.94	-0.049	0.9296	0.93	0.06	0.41	22880	11	102700352	0.0233	8.12e-19	80.1494
rs17860955	MMP-10	T	C	1423.94	0.15	0.983	0.98	0.14	0.3	19916	11	102649482	0.047	2.6e-129	643.801
rs181816009	MMP-10	A	G	1424.94	0.12	0.0368	0.033	0.1	0.25	15356	6	31423412	0.0358	7.76e-07	26.6428
rs2584662	MMP-10	A	C	1425.94	0.0072	0.585	0.56	0.032	0.82	22879.8	17	47470487	0.0122	9.91e-07	24.7793
rs3742926	MMP-10	T	C	1426.94	-0.09	0.0978	0.096	0.053	0.085	22880	14	33014869	0.0196	3.27e-06	21.6698
rs41285646	MMP-10	A	G	1427.94	0.046	0.2799	0.39	0.042	0.28	15355.6	6	32551603	0.0208	3.47e-07	40.8406
rs4754892	MMP-10	A	G	1428.94	0.0085	0.0302	0.026	0.11	0.94	22880	11	102983984	0.0371	1.03e-12	58.773
rs55804377	MMP-10	A	G	1429.94	0.0097	0.0185	0.017	0.13	0.94	22880	10	1063892	0.0469	3.18e-06	25.5986
rs650634	MMP-10	T	C	1430.94	-0.0035	0.5118	0.51	0.031	0.91	22880	11	103307933	0.0118	5.41e-11	42.9206
rs72699188	MMP-10	C	G	1431.94	-0.048	0.8507	0.85	0.043	0.27	22880	9	6176871	0.0166	2.04e-08	32.5296
rs7966257	MMP-10	C	G	1432.94	-0.059	0.1335	0.13	0.048	0.22	22880	12	111251437	0.0178	4.2e-06	22.215
rs10412462	NRTN	A	C	1433.94	0.059	0.0363	0.046	0.084	0.48	22880	19	14691684	0.0366	2.25e-06	24.7642
rs113580784	NRTN	A	G	1434.94	0.079	0.0208	0.013	0.26	0.76	11456	20	55469957	0.0495	3.8e-06	25.1439
rs148164126	NRTN	A	G	1435.94	0.23	0.022	0.016	0.14	0.11	22880	16	25004804	0.048	3.86e-06	24.9513
rs182274799	NRTN	A	G	1436.94	-0.0043	0.0646	0.066	0.065	0.95	22879.9	11	10358788	0.031	4.46e-07	28.0816
rs29630	NRTN	T	C	1437.94	0.043	0.2493	0.22	0.04	0.28	22879.8	5	171026588	0.0159	3.25e-06	23.293
rs4360502	NRTN	A	G	1438.94	-0.042	0.3445	0.32	0.034	0.21	22880.1	1	214886642	0.0141	3.76e-06	21.814
rs62120726	NRTN	A	G	1439.94	-0.0086	0.8077	0.82	0.04	0.83	22880	2	15734798	0.0172	4.88e-06	21.8067
rs7202385	NRTN	A	T	1440.94	-0.027	0.6725	0.67	0.036	0.45	22879.6	16	26080883	0.0157	2.02e-06	23.2422
rs7712604	NRTN	C	G	1441.94	-0.037	0.6738	0.72	0.042	0.38	18319.7	5	21508959	0.0176	5.9e-07	29.2577
rs77216559	NRTN	T	C	1442.94	0.023	0.958	0.97	0.11	0.83	22880	11	4475910	0.034	9.44e-07	26.422
rs8033310	NRTN	T	C	1443.94	-0.046	0.9133	0.92	0.075	0.53	22879.8	15	24046105	0.0286	3.2e-06	31.9554
rs908372	NRTN	C	G	1444.94	-0.01	0.3324	0.35	0.033	0.75	22880	2	172434373	0.0136	4.8e-06	20.2464
rs10780690	NT-3	T	G	1445.94	0.011	0.5265	0.51	0.032	0.73	22879.9	9	87478172	0.012	3.46e-06	22.1455
rs11225042	NT-3	A	C	1446.94	0.067	0.8737	0.95	0.082	0.42	22880	11	101727684	0.0203	1.64e-06	25.9837
rs112418830	NT-3	T	C	1447.94	-0.093	0.0567	0.057	0.069	0.18	22880	6	151293888	0.0263	2.06e-07	28.5881
rs12517801	NT-3	A	G	1448.94	0.0019	0.3609	0.35	0.034	0.95	22879.8	5	1731054	0.0121	4.5e-06	20.9515
rs145686993	NT-3	C	G	1449.94	0.1	0.0161	0.014	0.14	0.47	22880	2	46306174	0.0539	4.84e-06	27.4721
rs146532158	NT-3	T	C	1450.94	-0.25	0.0249	0.024	0.11	0.023	22880	10	115833862	0.0386	1.46e-06	24.7762
rs17537796	NT-3	A	C	1451.94	0.11	0.9866	0.99	0.2	0.59	13912	7	40026172	0.0553	3.33e-06	24.9526
rs2034246	NT-3	A	C	1452.94	-0.03	0.5677	0.57	0.033	0.37	22880	5	114451587	0.012	1.23e-06	23.8044
rs2107473	NT-3	A	G	1453.94	-0.1	0.0175	0.02	0.16	0.51	21988	7	8762956	0.0507	2.36e-06	26.4233
rs2846299	NT-3	A	G	1454.94	-0.031	0.3022	0.29	0.035	0.37	22879.9	11	123375056	0.0125	3.22e-06	21.0572
rs28735437	NT-3	C	G	1455.94	-0.018	0.1435	0.13	0.047	0.7	22880	15	88514855	0.0164	1.06e-12	49.5797
rs3218587	NT-3	A	G	1456.94	-0.035	0.0429	0.043	0.082	0.67	22880	6	111688927	0.0294	3.49e-06	22.5576
rs5751454	NT-3	T	C	1457.94	-0.11	0.0287	0.022	0.13	0.4	22880	22	43649715	0.0398	4.64e-06	25.3902
rs58399805	NT-3	A	T	1458.94	0.029	0.0799	0.076	0.063	0.65	22880	12	5680104	0.022	4.98e-07	26.5494
rs72652073	NT-3	C	G	1459.94	-0.0019	0.3811	0.37	0.034	0.95	22879.9	8	72031901	0.0125	3.48e-06	22.719
rs73166403	NT-3	T	C	1460.94	0.11	0.1114	0.13	0.055	0.043	22879.8	7	152298228	0.02	4.22e-06	23.9927
rs79759094	NT-3	A	G	1461.94	-0.03	0.0638	0.052	0.079	0.71	22880	4	7533099	0.0251	3.6e-06	23.8323
rs10142466	OPG	A	G	1462.94	-0.04	0.49	0.51	0.031	0.2	22880	14	69271784	0.0109	1.7e-07	23.9403
rs117539242	OPG	A	G	1463.94	0.048	0.0219	0.022	0.12	0.68	22880	12	85858022	0.0397	3.49e-06	21.4423
rs1230164	OPG	C	G	1464.94	0.037	0.7288	0.72	0.035	0.29	22880	4	99986023	0.0129	1.98e-07	25.4663
rs138408096	OPG	A	G	1465.94	-0.3	0.0206	0.016	0.17	0.067	19916	15	84250648	0.0423	2.09e-06	23.9628
rs138557324	OPG	T	C	1466.94	0.24	0.0196	0.024	0.13	0.062	21988	12	119984130	0.0473	1.91e-06	27.9177
rs1437633	OPG	A	C	1467.94	0.014	0.2072	0.28	0.038	0.71	22879.7	11	16272199	0.0147	7.69e-08	26.3997
rs1493936	OPG	T	C	1468.94	-0.021	0.0224	0.013	0.18	0.91	17428	8	119777640	0.046	2.04e-08	41.6465
rs17600346	OPG	T	C	1469.94	0.097	0.9631	0.96	0.084	0.25	22880	3	172223982	0.0299	1.54e-07	25.8031
rs192337992	OPG	A	G	1470.94	0.084	0.962	0.94	0.07	0.23	22880	6	130506773	0.0334	3.23e-06	21.2095
rs2247769	OPG	T	C	1471.94	-0.08	0.5577	0.57	0.032	0.012	22880	8	120081031	0.0114	1.42e-50	207.821
rs2531866	OPG	A	G	1472.94	0.029	0.6329	0.63	0.032	0.37	22880	17	26143164	0.0115	1.81e-06	20.6336
rs271665	OPG	T	C	1473.94	0.0081	0.748	0.75	0.036	0.82	22880	17	47938521	0.0129	1.9e-07	25.0821
rs2970412	OPG	A	G	1474.94	0.028	0.722	0.74	0.035	0.42	22880	8	120367402	0.0124	1.81e-08	28.8653
rs61968587	OPG	A	G	1475.94	-0.086	0.9843	0.98	0.14	0.55	15961	13	109537182	0.0567	2.47e-06	30.4871
rs74111611	OPG	T	C	1476.94	0.082	0.9603	0.96	0.086	0.34	22880	12	85607051	0.0298	7.96e-07	24.3429
rs76124971	OPG	A	G	1477.94	0.17	0.0507	0.052	0.092	0.063	21987.9	8	119828649	0.0268	8.94e-08	29.176
rs77507094	OPG	A	G	1478.94	-0.11	0.9791	0.98	0.12	0.39	22880	10	55029035	0.0429	4.64e-06	23.3046
rs9902833	OPG	A	G	1479.94	0.051	0.3676	0.38	0.033	0.12	22879.9	17	26398130	0.0118	5.06e-08	27.509
rs9946923	OPG	T	C	1480.94	0.14	0.9707	0.97	0.094	0.15	22880	18	76523646	0.0376	4.77e-06	22.298
rs11513729	OSM	T	C	1481.94	-0.096	0.4119	0.41	0.035	0.0065	19915.7	12	112273499	0.0122	1.69e-06	23.6444
rs116928468	OSM	A	G	1482.94	0.12	0.019	0.019	0.15	0.43	21988	17	75178814	0.0536	1.69e-06	28.9558
rs117867445	OSM	C	G	1483.94	0.33	0.0172	0.014	0.19	0.089	14420	9	137876508	0.0621	2.46e-06	30.3904
rs2285179	OSM	A	G	1484.94	-0.062	0.5586	0.59	0.032	0.049	22880	22	38211954	0.0122	5.5e-08	31.0344
rs2511241	OSM	T	C	1485.94	-0.084	0.9163	0.93	0.069	0.22	22880	11	72945341	0.0236	6.38e-14	65.9892
rs28444486	OSM	A	G	1486.94	0.004	0.7378	0.72	0.035	0.91	22880	22	49231540	0.0136	2.92e-06	23.0934
rs3859189	OSM	A	G	1487.94	0.014	0.5367	0.54	0.031	0.64	22879.9	17	38137033	0.0117	4.95e-21	89.318
rs4713429	OSM	C	G	1488.94	0.0099	0.778	0.78	0.043	0.82	14463.9	6	31021017	0.0141	1.48e-07	27.9991
rs4823082	OSM	C	G	1489.94	-0.089	0.0363	0.026	0.11	0.4	22880	22	30600105	0.0346	4.32e-06	26.0861
rs559651	OSM	T	C	1490.94	0.035	0.6496	0.67	0.034	0.3	22879.9	8	41555366	0.0125	2.01e-06	23.6708
rs61897429	OSM	A	G	1491.94	-0.096	0.139	0.15	0.046	0.034	19916	11	47424864	0.017	6.28e-07	25.3427
rs7007281	OSM	A	T	1492.94	0.015	0.9154	0.91	0.058	0.8	22880	8	2621859	0.0243	2e-06	24.3759
rs7102957	OSM	T	C	1493.94	-0.0042	0.8631	0.87	0.049	0.93	22879.8	11	102334152	0.0173	3.46e-06	21.8021
rs7953257	OSM	A	T	1494.94	-0.06	0.4093	0.41	0.035	0.085	19915.8	12	112684221	0.0122	7.71e-07	25.1622
rs80303768	OSM	A	G	1495.94	-0.081	0.0371	0.037	0.092	0.38	22880	21	42594678	0.0327	3.35e-06	24.3387
rs9264931	OSM	T	C	1496.94	-0.028	0.8812	0.87	0.052	0.6	15356	6	31274196	0.0191	4.09e-08	33.9597
rs111996132	PDGFbb	C	A	1514.94	-0.91	0.01125	0.01	0.34	0.0081	11479	2	223731825	0.0562	2.21e-08	18.2026
rs11247305	PDGFbb	G	C	1515.94	0.096	0.03374	0.05	0.098	0.33	20830.9	15	101560007	0.0364	1.9e-06	15.5056
rs116154010	PDGFbb	T	C	1516.94	0.067	0.01943	0.02	0.15	0.66	19024	2	223691927	0.0663	1.23e-06	32.7432
rs116445074	PDGFbb	T	G	1517.94	-0.03	0.01636	0.019	0.12	0.8	22880	5	52238766	0.0587	3.11e-07	22.9874
rs11766649	PDGFbb	G	A	1518.94	0.012	0.2638	0.24	0.037	0.74	22880	7	145142154	0.0196	3.53e-06	26.6362
rs11916118	PDGFbb	G	A	1519.94	-0.099	0.1329	0.11	0.052	0.057	22880	3	117193342	0.0194	4.93e-06	15.1296
rs12289510	PDGFbb	G	A	1520.94	-0.004	0.5378	0.49	0.032	0.9	22880	11	125077155	0.0158	7.69e-07	25.1532
rs12990266	PDGFbb	A	G	1521.94	0.15	0.04601	0.036	0.1	0.16	22880	2	223442141	0.0342	3.18e-12	40.8408
rs13024765	PDGFbb	T	C	1522.94	0.0094	0.3926	0.44	0.031	0.76	22880.1	2	224315502	0.0158	1.14e-10	40.8576
rs13412535	PDGFbb	A	G	1523.94	-0.026	0.226	0.21	0.043	0.55	22879.9	2	224010157	0.0214	2.46e-55	339.243
rs2324229	PDGFbb	C	T	1524.94	0.0091	0.3988	0.38	0.032	0.78	22880	6	83208412	0.0161	3.48e-08	31.8973
rs35859699	PDGFbb	A	G	1525.94	0.16	0.02249	0.02	0.14	0.25	22880	4	111263595	0.0842	2.07e-06	57.329
rs4965869	PDGFbb	T	C	1526.94	0.026	0.2771	0.26	0.036	0.46	22880	15	101450115	0.0181	5.66e-24	114.004
rs72777070	PDGFbb	G	T	1527.94	-0.036	0.1994	0.2	0.043	0.4	22879.8	2	9658748	0.02	8.98e-08	30.3613
rs73162807	PDGFbb	A	C	1528.94	-0.032	0.01329	0.023	0.11	0.78	22880	3	146757003	0.0499	1.74e-06	12.4498
rs9936075	PDGFbb	G	A	1529.94	0.057	0.3569	0.33	0.033	0.082	22880	16	7271908	0.0164	1.76e-06	23.3398
rs9941733	PDGFbb	G	A	1530.94	0.016	0.1789	0.17	0.052	0.75	22879.8	20	393417	0.0228	3.31e-07	32.9633
rs10971648	PD-L1	A	G	1497.94	-0.017	0.7918	0.82	0.041	0.67	22880	9	33699329	0.0142	7.13e-07	24.1093
rs113674769	PD-L1	T	G	1498.94	0.042	0.074	0.084	0.059	0.48	22880	8	68297799	0.025	4.92e-06	22.2062
rs12539643	PD-L1	C	G	1499.94	-0.12	0.966	0.96	0.097	0.21	22880	7	151019021	0.0407	2.6e-06	27.3138
rs184265227	PD-L1	A	G	1500.94	-0.063	0.868	0.82	0.05	0.21	22879.7	1	238609559	0.0192	5.58e-07	30.2971
rs2283438	PD-L1	T	C	1501.94	0.044	0.4351	0.47	0.032	0.17	22880.1	15	89721461	0.012	1.52e-06	23.4188
rs35024691	PD-L1	C	G	1502.94	-0.053	0.0929	0.1	0.055	0.33	22879.9	5	18901704	0.0219	4.17e-06	21.9966
rs4974444	PD-L1	A	G	1503.94	-0.025	0.8717	0.88	0.048	0.59	22880	3	127280969	0.0176	3.55e-06	21.3089
rs60830384	PD-L1	A	T	1504.94	0.084	0.916	0.93	0.062	0.18	22880	9	5485387	0.0213	9.16e-08	29.3863
rs62373966	PD-L1	T	G	1505.94	0.053	0.9234	0.95	0.073	0.47	22880	5	90058982	0.0273	2.55e-07	33.0686
rs6917605	PD-L1	T	C	1506.94	-0.05	0.4457	0.44	0.032	0.11	22880	6	19842497	0.0116	1.79e-06	22.3732
rs7026097	PD-L1	A	T	1507.94	0.039	0.1779	0.15	0.044	0.38	22879.9	9	34007646	0.016	1.99e-07	26.0347
rs7125631	PD-L1	T	C	1508.94	0.013	0.6543	0.65	0.035	0.72	22879.8	11	1948186	0.0128	1.96e-06	24.0094
rs7304709	PD-L1	T	C	1509.94	-0.0012	0.5862	0.6	0.032	0.97	22880	12	48670152	0.0117	4.44e-06	20.629
rs75510105	PD-L1	A	G	1510.94	-0.15	0.0292	0.026	0.12	0.21	22880	6	134673561	0.0385	5.15e-07	31.2595
rs79045618	PD-L1	A	G	1511.94	-0.31	0.0521	0.038	0.1	0.0017	21988	19	5799008	0.0324	5.83e-07	27.8048
rs7945680	PD-L1	T	G	1512.94	0.024	0.5018	0.48	0.032	0.47	22879.9	11	127683667	0.0114	8.75e-08	27.4484
rs822335	PD-L1	T	C	1513.94	-0.06	0.3471	0.34	0.033	0.069	22880	9	5448218	0.012	3.77e-27	112.851
rs112072646	RANTES	A	G	1531.94	-0.16	0.0317	0.027	0.1	0.11	22880	2	53217255	0.0862	6.48e-07	38.9967
rs147509526	RANTES	T	C	1532.94	-0.098	0.01329	0.02	0.13	0.45	22880	19	15665520	0.0717	6.93e-07	11.5311
rs2702950	RANTES	C	G	1533.94	0.026	0.1585	0.18	0.041	0.52	22880	17	35926187	0.0321	2.4e-07	25.2568
rs4940620	RANTES	G	A	1534.94	-0.03	0.06442	0.06	0.067	0.65	22880	18	64303876	0.054	3.54e-06	25.8281
rs62438851	RANTES	G	A	1535.94	-0.032	0.1339	0.14	0.049	0.51	22879.9	6	144909173	0.0414	2.33e-06	30.6432
rs7000423	RANTES	T	C	1536.94	-0.022	0.6769	0.65	0.033	0.51	22880	8	110041420	0.0253	1.82e-07	26.1778
rs7170339	RANTES	G	C	1537.94	0.1	0.98773	0.971	0.099	0.29	22880	15	36460136	0.0912	4.41e-06	14.7026
rs72793342	RANTES	A	G	1538.94	0.033	0.2065	0.19	0.043	0.45	22879.9	16	30537031	0.0308	1.48e-06	24.9561
rs74472919	RANTES	T	C	1539.94	0.13	0.01943	0.032	0.088	0.14	22880	13	81626515	0.0605	3.97e-08	14.3596
rs75613039	RANTES	T	C	1540.94	-0.2	0.02965	0.03	0.1	0.048	22880	11	129706688	0.081	4.81e-06	27.1469
rs818452	RANTES	T	C	1541.94	-0.043	0.06135	0.099	0.054	0.43	22880	6	152594661	0.0505	2.36e-06	22.4704
rs10894669	SCF	A	C	1542.94	0.0044	0.3129	0.3	0.037	0.91	22879.6	11	133206940	0.0129	2.63e-06	23.3012
rs11126305	SCF	A	G	1543.94	-0.0028	0.4624	0.45	0.032	0.93	22880	2	71106068	0.0116	1.02e-06	23.559
rs11199541	SCF	T	C	1544.94	-0.078	0.0334	0.033	0.088	0.37	22879.9	10	122531747	0.0339	4.96e-06	22.8328
rs11608458	SCF	T	C	1545.94	0.04	0.6366	0.63	0.034	0.23	22880	12	89369806	0.0122	6.83e-09	33.1159
rs117568276	SCF	A	G	1546.94	-0.013	0.0264	0.029	0.097	0.9	22880	16	56455863	0.0399	4.79e-06	25.2408
rs11877350	SCF	A	G	1547.94	-0.048	0.4265	0.42	0.033	0.15	22879.9	18	43867311	0.0117	4.26e-06	20.8808
rs12149545	SCF	A	G	1548.94	0.038	0.3094	0.31	0.035	0.26	22880	16	56993161	0.0123	1.2e-20	83.1593
rs12378537	SCF	T	C	1549.94	0.049	0.1215	0.098	0.058	0.4	22879.9	9	136065526	0.0219	1.63e-06	26.7406
rs138854302	SCF	T	C	1550.94	-0.048	0.0915	0.077	0.061	0.44	22880	9	128807910	0.0205	1.16e-11	47.55
rs139690	SCF	A	G	1551.94	0.0095	0.9366	0.93	0.063	0.88	22880	22	25253027	0.024	4.22e-06	21.3551
rs151246947	SCF	A	G	1552.94	0.038	0.0274	0.015	0.23	0.87	13528	17	16356498	0.0453	3e-06	31.6287
rs2024570	SCF	T	C	1553.94	-0.035	0.0394	0.051	0.086	0.68	22879.9	20	44776543	0.0341	5.85e-09	42.7364
rs2161465	SCF	A	T	1554.94	-0.027	0.2479	0.31	0.038	0.48	22879.5	16	25205611	0.0152	2.55e-06	22.8507
rs2868310	SCF	A	G	1555.94	0.038	0.9345	0.93	0.065	0.56	22879.9	20	44203589	0.0244	1.6e-12	52.1661
rs34813411	SCF	T	C	1556.94	0.011	0.0373	0.038	0.093	0.9	22880	4	183543315	0.0339	1.79e-06	27.7525
rs4359427	SCF	T	C	1557.94	0.037	0.141	0.13	0.046	0.42	22880	16	68202747	0.0166	5.66e-20	82.7426
rs45617141	SCF	T	G	1558.94	0.027	0.9812	0.97	0.1	0.79	22880	15	43623397	0.0512	4.38e-08	37.5969
rs71431776	SCF	A	C	1559.94	0.02	0.1062	0.1	0.055	0.71	22879.9	13	26799167	0.0192	1.03e-06	24.6149
rs71644719	SCF	A	G	1560.94	-0.01	0.0354	0.028	0.11	0.93	18320	1	223111265	0.0345	4.4e-06	25.275
rs72847212	SCF	T	C	1561.94	-0.02	0.7926	0.8	0.04	0.61	22880	11	834389	0.015	1.53e-06	23.3809
rs73597575	SCF	T	C	1562.94	0.017	0.0938	0.088	0.057	0.77	22880	16	67677001	0.0204	5.15e-16	68.7844
rs7664024	SCF	T	C	1563.94	0.019	0.185	0.17	0.048	0.69	22880	4	18944656	0.0153	2.69e-06	22.2431
rs78397068	SCF	T	C	1564.94	-0.048	0.9155	0.93	0.069	0.48	22880	1	88911632	0.0233	2.49e-07	32.0064
rs785900	SCF	T	C	1565.94	0.039	0.4446	0.45	0.033	0.23	22880	9	79147122	0.0118	1.1e-06	23.3648
rs798893	SCF	C	G	1566.94	0.037	0.2138	0.19	0.045	0.41	22879.9	19	54793830	0.0141	1.61e-11	44.8058
rs9922615	SCF	T	C	1567.94	0.12	0.9486	0.95	0.083	0.15	20831	16	67398369	0.0278	1.91e-06	24.4628
rs112346514	SCGFb	T	C	1568.94	-0.1	0.02454	0.026	0.1	0.31	22880	19	12297173	0.0711	2.37e-06	19.4516
rs112427907	SCGFb	A	G	1569.94	-0.11	0.06851	0.074	0.063	0.093	22880	3	47953780	0.0396	3.25e-06	15.9011
rs116924815	SCGFb	T	C	1570.94	-0.1	0.03579	0.021	0.12	0.38	18320	19	50727476	0.0738	1.74e-16	96.3154
rs117716477	SCGFb	A	C	1571.94	-0.0001	0.02045	0.014	0.2	1	14420	12	103847180	0.0841	1.34e-23	106.637
rs118003677	SCGFb	C	T	1572.94	-0.099	0.02147	0.02	0.14	0.48	21988	12	99362061	0.0786	2.81e-06	21.06
rs12480722	SCGFb	C	T	1573.94	-0.055	0.09407	0.11	0.051	0.28	22880	20	20248260	0.0355	4.72e-06	16.617
rs13287050	SCGFb	T	A	1574.94	-0.045	0.3098	0.29	0.036	0.21	22880	9	76195201	0.0264	2.2e-06	24.4372
rs139413256	SCGFb	A	G	1575.94	-0.033	0.02454	0.032	0.098	0.73	22880	7	146182552	0.1084	7.04e-07	51.653
rs143829871	SCGFb	C	T	1576.94	-0.087	0.06033	0.07	0.065	0.18	22880	3	47555755	0.04	1.9e-06	15.1563
rs151194174	SCGFb	A	G	1577.94	-0.0036	0.02045	0.018	0.13	0.98	22880	7	20956159	0.0942	1.13e-06	31.9486
rs17876031	SCGFb	G	A	1578.94	-0.044	0.6902	0.64	0.033	0.19	22879.9	5	177404118	0.0255	2.25e-09	36.4304
rs264162	SCGFb	G	A	1579.94	0.016	0.5235	0.57	0.031	0.61	22879.9	18	10944028	0.0234	2.69e-06	22.2273
rs34911860	SCGFb	A	G	1580.94	-0.19	0.01227	0.014	0.24	0.44	13528	1	79885030	0.0789	3.24e-06	12.0865
rs4656185	SCGFb	A	G	1581.94	-0.04	0.316	0.34	0.032	0.22	22880	1	169507088	0.0256	1.16e-15	68.0912
rs4737732	SCGFb	G	A	1582.94	0.022	0.226	0.24	0.037	0.56	22880	8	65421393	0.0252	4.68e-06	17.016
rs7762066	SCGFb	C	T	1583.94	-0.02	0.3119	0.3	0.04	0.62	22879.6	6	94468249	0.0299	3.5e-06	30.7299
rs78217154	SCGFb	C	T	1584.94	0.2	0.02249	0.02	0.14	0.14	22880	8	100541844	0.0864	3.77e-06	26.0326
rs7969894	SCGFb	G	A	1585.94	0.042	0.96319	0.973	0.097	0.67	22880	12	104234698	0.0602	2.14e-11	42.3164
rs10013755	SDF1a	T	A	1586.94	0.11	0.01329	0.02	0.11	0.31	22880	4	22195685	0.1	1.5e-07	44.5348
rs10474392	SDF1a	G	A	1587.94	0.032	0.7311	0.57	0.035	0.38	22879.8	5	92198776	0.0178	1.24e-06	21.8974
rs12407262	SDF1a	A	G	1588.94	0.1	0.1339	0.14	0.044	0.019	22880	1	63354605	0.0266	3.99e-06	19.3941
rs139840550	SDF1a	A	G	1589.94	0.11	0.04908	0.032	0.11	0.32	20831	9	38688625	0.0549	3.79e-06	18.8845
rs149893336	SDF1a	G	A	1590.94	0.46	0.02045	0.02	0.23	0.043	14420	4	170311440	0.1081	4.52e-06	61.4992
rs4581824	SDF1a	G	T	1591.94	0.029	0.3108	0.32	0.035	0.41	22879.9	19	9074853	0.0173	3.05e-06	12.6494
rs482700	SDF1a	A	G	1592.94	-0.06	0.7137	0.74	0.035	0.093	22880	4	115146334	0.0203	1.57e-06	19.6042
rs9267091	SDF1a	A	G	1593.94	-0.086	0.1769	0.2	0.043	0.043	15356	6	31446032	0.0203	3.63e-06	10.6696
rs1034059	SIRT2	A	G	1594.94	-0.012	0.6981	0.7	0.041	0.78	22879.8	6	158193698	0.0145	1.59e-07	34.8664
rs11115639	SIRT2	A	C	1595.94	-0.17	0.8864	0.89	0.05	0.00056	22880	12	83600525	0.0184	4.86e-06	21.0084
rs115455827	SIRT2	A	G	1596.94	-0.023	0.9506	0.96	0.082	0.78	22880	5	78787853	0.0277	4.02e-06	22.5992
rs116198125	SIRT2	T	C	1597.94	-0.016	0.9617	0.96	0.093	0.86	22880	3	14613224	0.0329	3.78e-06	25.1375
rs118141666	SIRT2	T	C	1598.94	0.1	0.0394	0.024	0.11	0.35	22880	19	39107231	0.033	1.82e-06	27.7051
rs12152184	SIRT2	A	G	1599.94	0.044	0.885	0.9	0.055	0.42	22879.9	22	45002809	0.0208	3.49e-06	23.5489
rs12531843	SIRT2	C	G	1600.94	-0.067	0.9177	0.9	0.058	0.25	22880	7	14143486	0.0243	1.21e-07	31.0592
rs138897138	SIRT2	A	G	1601.94	0.043	0.9138	0.93	0.068	0.52	22880	2	122731427	0.0218	1.84e-06	24.3841
rs147383134	SIRT2	T	C	1602.94	0.22	0.9858	0.99	0.17	0.19	15356	8	89590527	0.0551	3.02e-06	25.6236
rs60459634	SIRT2	A	G	1603.94	0.056	0.0886	0.078	0.076	0.46	18320	4	160629137	0.0229	3.45e-06	26.1182
rs7718478	SIRT2	A	T	1604.94	-0.014	0.7496	0.77	0.037	0.7	22880	5	177560339	0.0138	3.65e-06	21.9317
rs77381020	SIRT2	T	C	1605.94	-0.0011	0.8546	0.89	0.059	0.99	22879.9	13	37413465	0.0184	2.8e-06	26.4293
rs10212190	SLAMF1	A	T	1606.94	0.015	0.6151	0.61	0.032	0.64	22879.9	3	186731157	0.0121	1.88e-09	35.8344
rs10499604	SLAMF1	T	C	1607.94	0.0039	0.3266	0.33	0.033	0.91	22880	7	38626562	0.0125	3.48e-06	21.8254
rs111865527	SLAMF1	T	C	1608.94	0.22	0.9863	0.99	0.22	0.32	14464	13	26736047	0.0569	1.88e-06	28.3644
rs114928910	SLAMF1	A	G	1609.94	0.12	0.0689	0.068	0.071	0.092	22880	5	95673369	0.0249	4.18e-06	24.11
rs12058421	SLAMF1	A	C	1610.94	-0.051	0.1616	0.18	0.044	0.25	22880	1	160581152	0.0159	2.8e-15	63.2318
rs13014154	SLAMF1	A	G	1611.94	0.0031	0.3695	0.37	0.032	0.92	22879.9	2	62575443	0.0123	6.5e-07	24.9695
rs13147502	SLAMF1	A	G	1612.94	-0.02	0.5964	0.62	0.032	0.53	22880	4	106143797	0.0127	1.62e-06	22.9683
rs138657007	SLAMF1	A	G	1613.94	0.19	0.0181	0.018	0.16	0.22	21988	10	66091335	0.0577	6.98e-07	37.367
rs147616029	SLAMF1	T	C	1614.94	0.039	0.3774	0.36	0.034	0.24	22879.9	14	87822926	0.0128	4.87e-07	25.0897
rs154977	SLAMF1	C	G	1615.94	-0.013	0.3098	0.32	0.04	0.75	14464	6	32900018	0.0129	3.06e-06	22.1719
rs1609310	SLAMF1	T	G	1616.94	0.0057	0.5136	0.53	0.032	0.86	22879.8	15	55294543	0.012	3.46e-06	22.176
rs1634734	SLAMF1	A	G	1617.94	0.038	0.3805	0.4	0.036	0.29	15355.9	6	31307885	0.0128	1.13e-07	27.9885
rs17720330	SLAMF1	C	G	1618.94	0.31	0.0213	0.019	0.13	0.016	22880	9	78767497	0.043	4.04e-06	24.1565
rs192245879	SLAMF1	A	G	1619.94	-0.024	0.989	0.99	0.22	0.91	14420	2	216910771	0.0655	3.76e-07	33.3287
rs2013002	SLAMF1	T	C	1620.94	-0.098	0.4154	0.41	0.035	0.0048	19915.8	12	112200150	0.0121	1.37e-08	32.8182
rs2623960	SLAMF1	T	C	1621.94	-0.015	0.2204	0.23	0.037	0.69	22880	6	152893441	0.0143	1.5e-06	23.2727
rs2790462	SLAMF1	T	C	1622.94	-0.031	0.2977	0.28	0.035	0.37	22880	10	28873202	0.0126	3.06e-09	34.4524
rs35271532	SLAMF1	A	G	1623.94	-0.012	0.0449	0.042	0.1	0.91	21988	18	72388527	0.0324	4.51e-06	27.1042
rs3745163	SLAMF1	A	C	1624.94	0.02	0.2299	0.21	0.039	0.61	22880.1	19	17337555	0.0145	3.35e-06	22.0195
rs3806818	SLAMF1	A	G	1625.94	0.038	0.1909	0.18	0.042	0.37	22880	4	6642331	0.0153	3.82e-06	21.4205
rs4561508	SLAMF1	T	C	1626.94	-0.025	0.1158	0.1	0.052	0.64	22880	17	16848750	0.0181	1.07e-07	27.9721
rs56244095	SLAMF1	A	C	1627.94	0.039	0.2121	0.21	0.045	0.38	22879.6	17	7063899	0.0156	8.38e-11	49.1589
rs73151926	SLAMF1	T	C	1628.94	0.072	0.0805	0.082	0.064	0.26	19915.9	22	22451222	0.0229	3.45e-06	23.9343
rs76076221	SLAMF1	A	G	1629.94	0.16	0.9713	0.98	0.19	0.4	17428	7	131445546	0.0437	3.63e-06	32.6093
rs7745783	SLAMF1	T	C	1630.94	0.013	0.4969	0.5	0.031	0.69	22880	6	42462406	0.0119	7.44e-07	24.8192
rs79348253	SLAMF1	A	G	1631.94	0.17	0.0447	0.058	0.071	0.019	22880	7	134817203	0.0295	7.75e-08	31.6437
rs10842189	ST1A1	T	C	1632.94	0.016	0.8156	0.82	0.041	0.7	22879.9	12	23759406	0.0173	3.76e-06	22.725
rs11150609	ST1A1	A	G	1633.94	-0.028	0.5605	0.59	0.032	0.38	22880	16	28870596	0.0141	1.34e-27	138.485
rs112223196	ST1A1	A	C	1634.94	-0.037	0.7536	0.76	0.039	0.34	22879.7	16	28298418	0.0164	1.79e-14	66.9524
rs117222566	ST1A1	A	G	1635.94	0.37	0.9826	0.98	0.17	0.031	17428	17	54851764	0.0581	3.1e-06	26.1855
rs149278	ST1A1	T	C	1636.94	0.07	0.5314	0.53	0.032	0.028	22879.9	16	28561581	0.0135	3.58e-44	203.663
rs1698742	ST1A1	T	C	1637.94	0.017	0.8775	0.87	0.046	0.71	22880	1	86468724	0.0206	1.78e-06	24.5894
rs2213907	ST1A1	A	G	1638.94	-0.008	0.95	0.96	0.087	0.93	22880	8	17377551	0.0318	2.25e-06	25.386
rs232928	ST1A1	T	C	1639.94	-0.012	0.4128	0.44	0.034	0.73	19916	12	113112650	0.0136	4.8e-06	21.3147
rs2691531	ST1A1	T	C	1640.94	-0.018	0.5986	0.6	0.032	0.57	22880	7	77960330	0.0135	1.77e-06	23.6202
rs2712255	ST1A1	A	G	1641.94	-0.038	0.466	0.44	0.032	0.23	22879.9	1	119273856	0.0147	1.79e-06	24.2104
rs2731674	ST1A1	T	G	1642.94	0.034	0.2653	0.25	0.036	0.35	22880	5	176839890	0.0152	4.75e-08	31.7425
rs55793562	ST1A1	A	G	1643.94	-0.03	0.8711	0.88	0.047	0.53	22880	6	52231674	0.0199	3.43e-06	22.6275
rs55939507	ST1A1	A	G	1644.94	-0.061	0.4768	0.44	0.047	0.19	18925	8	126413022	0.0166	3.72e-06	27.9149
rs66530140	ST1A1	T	C	1645.94	-0.0051	0.4926	0.51	0.031	0.87	22880	4	187161211	0.0136	5.64e-35	155.768
rs703595	ST1A1	T	C	1646.94	0.025	0.2856	0.28	0.034	0.47	22880	12	103074539	0.0147	1.15e-06	24.6406
rs72643498	ST1A1	A	C	1647.94	-0.13	0.9587	0.97	0.097	0.19	22880	21	28777897	0.0376	1.69e-06	30.3173
rs72656644	ST1A1	C	G	1648.94	-0.0049	0.8871	0.89	0.056	0.93	22879.9	12	12719921	0.0224	1.52e-06	26.4159
rs76833948	ST1A1	A	T	1649.94	-0.075	0.0644	0.048	0.092	0.42	22880	11	128596369	0.0285	2.58e-06	24.5971
rs77919742	ST1A1	T	C	1650.94	0.059	0.9287	0.94	0.077	0.44	22880	11	19560616	0.0287	5.94e-07	30.9313
rs1034059	STAMPB	A	G	1651.94	-0.012	0.698	0.7	0.041	0.78	22879.8	6	158193698	0.0145	1.64e-06	29.1513
rs10426867	STAMPB	A	G	1652.94	-0.24	0.0246	0.027	0.14	0.084	17428	19	56709656	0.0437	3.36e-06	25.3549
rs111581172	STAMPB	A	G	1653.94	0.13	0.0323	0.023	0.11	0.26	22880	14	104363671	0.0352	9.98e-07	27.3631
rs111872246	STAMPB	A	G	1654.94	-0.032	0.0229	0.019	0.12	0.78	22880	2	74061232	0.0425	2.41e-07	30.7825
rs116198125	STAMPB	T	C	1655.94	-0.016	0.9619	0.96	0.093	0.86	22880	3	14613224	0.0325	4.97e-06	23.8073
rs12152184	STAMPB	A	G	1656.94	0.044	0.8851	0.9	0.055	0.42	22879.9	22	45002809	0.0208	3.83e-06	23.3361
rs12531843	STAMPB	C	G	1657.94	-0.067	0.9177	0.9	0.058	0.25	22880	7	14143486	0.0243	2.63e-07	29.3876
rs138897138	STAMPB	A	G	1658.94	0.043	0.9138	0.93	0.068	0.52	22880	2	122731427	0.0218	6.46e-07	26.5439
rs140656901	STAMPB	A	G	1659.94	0.016	0.0724	0.045	0.11	0.89	17427.9	19	6195636	0.0272	2.19e-06	29.5275
rs2280441	STAMPB	A	G	1660.94	0.048	0.0404	0.041	0.088	0.58	22880	15	81240669	0.0309	3.69e-07	28.2473
rs73327656	STAMPB	A	G	1661.94	-0.019	0.0269	0.016	0.21	0.93	13020	17	60294757	0.0512	4.44e-06	40.0111
rs75610895	STAMPB	T	C	1662.94	0.14	0.0247	0.025	0.11	0.21	19916	10	6800809	0.0394	1.28e-06	25.8778
rs11242125	TGF-alpha	A	C	1663.94	0.0076	0.7246	0.73	0.037	0.84	22879.6	5	132025905	0.0166	4.55e-06	21.895
rs12270510	TGF-alpha	T	C	1664.94	-0.038	0.1107	0.12	0.049	0.43	22880	11	119506018	0.019	4.48e-07	26.7192
rs149146289	TGF-alpha	A	G	1665.94	0.031	0.9866	0.98	0.17	0.86	21988	19	58857883	0.0569	5.19e-07	30.8709
rs1963491	TGF-alpha	C	G	1666.94	0.014	0.905	0.89	0.049	0.78	22880	8	2654153	0.023	2.6e-06	22.8157
rs34007466	TGF-alpha	A	G	1667.94	0.2	0.0153	0.026	0.11	0.08	22880	4	16165036	0.05	7.96e-08	32.0454
rs34630685	TGF-alpha	C	G	1668.94	-0.027	0.9681	0.97	0.098	0.78	22880	8	13724808	0.0361	3.35e-06	24.8829
rs3859189	TGF-alpha	A	G	1669.94	0.014	0.5369	0.54	0.031	0.64	22879.9	17	38137033	0.0116	1.64e-08	31.48
rs4934441	TGF-alpha	A	G	1670.94	-0.022	0.1322	0.11	0.05	0.66	22880	10	90836825	0.0198	1.6e-06	24.4399
rs72912115	TGF-alpha	A	T	1671.94	0.091	0.114	0.12	0.048	0.06	22880	2	70774295	0.0184	9.65e-14	56.046
rs78464136	TGF-alpha	A	T	1672.94	0.026	0.9552	0.96	0.081	0.75	22880	19	15885492	0.0307	3.19e-06	25.0412
rs78912149	TGF-alpha	C	G	1673.94	0.033	0.9835	0.98	0.16	0.83	17428	1	166175871	0.056	1.53e-06	32.5248
rs9262670	TGF-alpha	T	C	1674.94	-0.007	0.2343	0.2	0.044	0.87	15355.9	6	31034990	0.0146	9.06e-07	23.7283
rs12328100	TNF	A	G	1675.94	0.019	0.478	0.47	0.031	0.54	22880	2	86307128	0.013	5.97e-07	24.8171
rs12354434	TNF	A	G	1676.94	-0.097	0.0885	0.086	0.064	0.13	22880	10	11469516	0.0247	1.03e-06	26.7047
rs1266163	TNF	A	T	1677.94	0.066	0.0615	0.05	0.072	0.36	22879.9	17	10503956	0.0288	1.9e-06	24.6839
rs12975019	TNF	C	G	1678.94	-0.023	0.8939	0.89	0.05	0.64	22879.9	19	33635097	0.0226	6.14e-07	24.8173
rs1377015	TNF	A	G	1679.94	-0.03	0.2861	0.31	0.034	0.37	22880	10	106909970	0.0142	4.25e-06	20.5548
rs138684734	TNF	A	G	1680.94	-0.26	0.9796	0.97	0.11	0.022	19916	6	127494091	0.0533	2.44e-06	27.428
rs141295666	TNF	T	C	1681.94	-0.34	0.0132	0.013	0.17	0.047	20831	12	50824101	0.066	2.48e-07	34.3402
rs333835	TNF	A	T	1682.94	0.086	0.9163	0.86	0.055	0.11	22879.7	2	117991812	0.0254	3.88e-07	28.962
rs4835254	TNF	T	C	1683.94	-0.043	0.9506	0.95	0.073	0.56	22879.9	4	146658520	0.031	9.9e-07	25.4899
rs7621032	TNF	T	C	1684.94	0.0062	0.4514	0.45	0.032	0.85	22880	3	108099780	0.0135	5.96e-07	25.5604
rs7806921	TNF	T	C	1685.94	-0.012	0.5366	0.54	0.032	0.71	22880	7	150140762	0.0131	3.73e-06	21.5463
rs867063	TNF	T	C	1686.94	0.0069	0.078	0.067	0.061	0.91	22880	6	44325149	0.0255	4.07e-06	22.5536
rs9614693	TNF	T	C	1687.94	-0.12	0.1679	0.16	0.045	0.0069	22880	22	45932279	0.0177	3.06e-06	22.4641
rs9913313	TNF	T	C	1688.94	-0.0061	0.344	0.3	0.04	0.88	22879.7	17	15740146	0.0183	4.92e-06	25.172
rs10834997	TNFa	A	G	1689.94	-0.03	0.6431	0.67	0.034	0.37	22880	11	26505401	0.0258	1.33e-06	24.8182
rs111332265	TNFa	G	A	1690.94	0.049	0.07362	0.06	0.072	0.5	22879.9	5	151013545	0.0754	6.63e-07	68.0974
rs115669577	TNFa	A	G	1691.94	-0.011	0.01125	0.022	0.14	0.94	16271	4	123440293	0.1995	8.28e-07	76.771
rs79105320	TNFa	A	G	1692.94	-0.025	0.02147	0.018	0.13	0.85	22880	8	18959850	0.1179	3.59e-06	46.1774
rs8121916	TNFa	A	C	1693.94	0.013	0.2239	0.26	0.035	0.71	22880	20	12420677	0.0278	2.72e-06	20.5845
rs11066309	TNFB	A	G	1694.94	-0.049	0.4174	0.4	0.035	0.16	19916	12	112883476	0.0136	2.58e-19	82.9683
rs112046281	TNFB	A	G	1695.94	0.03	0.0161	0.018	0.13	0.81	15356	6	31769614	0.0536	1.24e-30	143.791
rs112317147	TNFB	T	C	1696.94	0.099	0.0534	0.055	0.077	0.2	22880	2	119783156	0.0309	3.11e-06	23.8599
rs113244922	TNFB	T	C	1697.94	-0.03	0.0237	0.025	0.12	0.79	22880	4	35497008	0.0499	3.2e-06	26.2292
rs114250919	TNFB	T	C	1698.94	0.07	0.9743	0.97	0.12	0.55	18319.9	5	21093728	0.049	4.69e-07	34.6114
rs115062572	TNFB	T	C	1699.94	-0.0003	0.0208	0.03	0.11	1	14464	6	31862876	0.0489	9.41e-99	534.038
rs12191595	TNFB	T	C	1700.94	-0.12	0.9694	0.98	0.12	0.33	15356	6	31094129	0.0411	2.76e-10	47.2547
rs12210887	TNFB	T	G	1701.94	0.093	0.057	0.051	0.077	0.23	15356	6	31815723	0.0298	1.63e-08	36.01
rs12743015	TNFB	C	G	1702.94	-0.16	0.029	0.027	0.11	0.15	22880	1	110256931	0.0403	1.94e-06	24.4604
rs138753323	TNFB	T	C	1703.94	0.071	0.9731	0.96	0.1	0.48	14464	6	32173599	0.0427	2.16e-06	25.3021
rs139511528	TNFB	A	G	1704.94	-0.045	0.0294	0.019	0.19	0.81	17428	12	6429443	0.0521	1.85e-06	36.3507
rs140895602	TNFB	A	G	1705.94	-0.029	0.9648	0.98	0.17	0.87	13307	6	31024244	0.0448	1.43e-07	36.6683
rs143019966	TNFB	T	C	1706.94	0.17	0.9751	0.98	0.11	0.13	22879.9	13	47656376	0.0451	2.54e-06	23.9103
rs147191051	TNFB	T	C	1707.94	-0.12	0.0165	0.015	0.14	0.38	18320	6	32126977	0.0529	5.85e-68	333.999
rs147423408	TNFB	A	G	1708.94	-0.15	0.0415	0.038	0.089	0.097	22880	12	52132524	0.035	7.48e-07	27.1327
rs16852556	TNFB	T	C	1709.94	-0.2	0.0511	0.048	0.08	0.013	22880	2	215575422	0.0317	1.79e-06	25.2685
rs17630235	TNFB	A	G	1710.94	-0.065	0.417	0.4	0.035	0.065	19915.8	12	112591686	0.0136	2.58e-19	82.9529
rs2013002	TNFB	T	C	1711.94	-0.098	0.421	0.41	0.035	0.0048	19915.8	12	112200150	0.0137	7.41e-19	82.2185
rs2364485	TNFB	A	C	1712.94	-0.039	0.1645	0.16	0.049	0.43	22879.6	12	6514963	0.0189	1.32e-20	97.2911
rs2848710	TNFB	A	G	1713.94	-0.053	0.6233	0.63	0.036	0.14	15356	6	31385526	0.0135	1.79e-20	87.4287
rs2857096	TNFB	C	G	1714.94	0.032	0.3344	0.32	0.035	0.37	15356	6	32911048	0.0138	5.32e-07	25.1776
rs28700215	TNFB	T	C	1715.94	-0.07	0.5824	0.57	0.032	0.029	22879.9	15	100064767	0.0136	4.17e-06	21.661
rs2904602	TNFB	A	G	1716.94	0.0021	0.1165	0.11	0.053	0.97	15356	6	31451847	0.0196	1e-200	1030.88
rs35996215	TNFB	T	C	1717.94	-0.062	0.0314	0.038	0.087	0.48	22880	6	28476553	0.0393	5.17e-12	52.975
rs3789087	TNFB	T	C	1718.94	0.067	0.1582	0.15	0.043	0.12	22880	2	111791653	0.0179	4.75e-06	21.0939
rs4767000	TNFB	A	G	1719.94	-0.02	0.4313	0.44	0.033	0.54	19915.9	12	113168368	0.0132	1.01e-07	28.6385
rs505997	TNFB	T	C	1720.94	-0.014	0.049	0.039	0.086	0.87	15356	6	32121932	0.0351	6.39e-09	40.5268
rs55914821	TNFB	A	G	1721.94	-0.087	0.7583	0.78	0.038	0.021	22879.9	17	65264208	0.0159	2.55e-06	23.3095
rs56299902	TNFB	A	G	1722.94	0.044	0.9673	0.96	0.094	0.64	15356	6	28864731	0.039	2.2e-09	40.7327
rs62391833	TNFB	T	C	1723.94	-0.04	0.9431	0.94	0.07	0.57	15356	6	29707523	0.0291	3.6e-16	66.3168
rs62401379	TNFB	C	G	1724.94	0.11	0.9821	0.97	0.13	0.41	16271	6	27526027	0.0557	5.27e-07	32.4351
rs62401413	TNFB	T	C	1725.94	-0.025	0.0468	0.045	0.1	0.8	20831	6	27859072	0.0374	2.1e-07	39.7637
rs62401443	TNFB	T	C	1726.94	0.045	0.9471	0.98	0.15	0.77	20831	6	28214646	0.0366	2.19e-06	35.5878
rs62406040	TNFB	A	G	1727.94	0.029	0.969	0.97	0.1	0.77	15356	6	29281850	0.0409	2e-12	58.8965
rs62407169	TNFB	T	C	1728.94	-0.034	0.9644	0.96	0.11	0.76	15355.9	6	30391539	0.0377	4.55e-31	156.589
rs62407497	TNFB	A	G	1729.94	0.18	0.049	0.039	0.12	0.12	14463.9	6	30141350	0.0306	2.06e-19	84.1165
rs74363807	TNFB	T	C	1730.94	0.17	0.0218	0.013	0.19	0.37	19915.9	7	46566236	0.0532	2.71e-06	30.2168
rs7583622	TNFB	A	G	1731.94	0.11	0.2098	0.19	0.039	0.0056	22880	2	53931190	0.0161	3.38e-06	21.87
rs76913603	TNFB	A	G	1732.94	0.036	0.967	0.98	0.11	0.75	22880	5	167809091	0.0379	4.36e-06	22.8325
rs77897196	TNFB	T	C	1733.94	-0.29	0.9711	0.97	0.1	0.0061	22880	1	63459761	0.041	2.93e-06	24.3695
rs9275641	TNFB	T	C	1734.94	0.05	0.2314	0.21	0.044	0.26	15355.9	6	32684919	0.0173	3.08e-10	41.9604
rs10178845	TNFRSF9	A	G	1735.94	-0.028	0.3043	0.3	0.034	0.41	22880	2	8443803	0.0144	2.18e-06	23.2112
rs10744409	TNFRSF9	A	G	1736.94	0.011	0.4447	0.44	0.032	0.73	22880	12	129783438	0.0131	1.03e-06	23.8421
rs11202989	TNFRSF9	T	C	1737.94	-0.026	0.1219	0.097	0.052	0.62	22880	10	90880926	0.0212	2.69e-06	24.0729
rs118083884	TNFRSF9	A	G	1738.94	-0.095	0.019	0.016	0.16	0.56	19916	17	16522922	0.0668	8.83e-07	39.4894
rs12227836	TNFRSF9	A	G	1739.94	-0.033	0.3517	0.35	0.033	0.32	22880	12	67215987	0.014	1.77e-06	23.1793
rs12874404	TNFRSF9	A	G	1740.94	-0.043	0.9406	0.94	0.074	0.56	22880	13	108993494	0.0296	2.17e-06	24.9491
rs140214797	TNFRSF9	T	G	1741.94	-0.22	0.9796	0.98	0.13	0.097	22879.9	4	28155085	0.0504	4.28e-06	25.3023
rs150254595	TNFRSF9	A	G	1742.94	-0.047	0.1564	0.14	0.049	0.34	15356	6	29278406	0.0181	1.86e-06	23.1966
rs1645331	TNFRSF9	C	G	1743.94	0.016	0.8419	0.84	0.043	0.71	22879.9	19	49126012	0.0206	2.49e-06	22.6773
rs172329	TNFRSF9	T	C	1744.94	0.041	0.8361	0.85	0.047	0.39	15356	6	28789266	0.0177	4.13e-06	21.4878
rs1776354	TNFRSF9	A	G	1745.94	-0.039	0.5203	0.55	0.032	0.21	22879.9	1	7972201	0.013	1.41e-23	100.386
rs1846520	TNFRSF9	A	G	1746.94	0.12	0.9533	0.95	0.071	0.087	22880	8	118333064	0.0313	2.05e-07	27.7963
rs192538756	TNFRSF9	A	T	1747.94	-0.076	0.8742	0.9	0.062	0.22	22879.8	20	2629394	0.0242	8.96e-07	29.4792
rs202536	TNFRSF9	C	G	1748.94	0.017	0.2975	0.3	0.034	0.61	22880	20	1666253	0.0143	1.4e-06	23.4834
rs2523992	TNFRSF9	T	G	1749.94	0.065	0.8235	0.85	0.051	0.2	15356	6	30075103	0.0171	3.53e-06	21.5774
rs2579649	TNFRSF9	A	C	1750.94	0.036	0.1322	0.13	0.047	0.44	22880	2	120226781	0.0199	1.15e-06	24.4202
rs2854008	TNFRSF9	A	G	1751.94	-0.037	0.2629	0.24	0.04	0.35	15356	6	31312538	0.0149	5.14e-10	39.2856
rs3094050	TNFRSF9	A	G	1752.94	0.1	0.8686	0.89	0.057	0.071	15356	6	30358591	0.0195	1.43e-06	23.812
rs3130631	TNFRSF9	C	G	1753.94	0.047	0.8739	0.9	0.055	0.39	15356	6	31566168	0.0197	1.31e-06	23.625
rs3132580	TNFRSF9	A	G	1754.94	-0.078	0.1478	0.14	0.05	0.12	15356.1	6	30920124	0.0184	1.09e-06	23.9294
rs4976685	TNFRSF9	A	G	1755.94	0.011	0.6695	0.64	0.033	0.74	22880	5	176766177	0.0139	6.18e-07	25.0488
rs57700441	TNFRSF9	C	G	1756.94	0.034	0.901	0.91	0.057	0.55	22880	14	63713358	0.0228	4.07e-07	28.0803
rs72850206	TNFRSF9	A	T	1757.94	0.042	0.0736	0.056	0.079	0.59	22879.9	11	2632174	0.0281	3.1e-07	32.0504
rs72964492	TNFRSF9	A	C	1758.94	0.029	0.9869	0.98	0.13	0.82	15356	4	153651229	0.065	1.7e-06	25.0401
rs75246422	TNFRSF9	T	C	1759.94	0.026	0.1231	0.12	0.051	0.61	22880	5	174179760	0.0203	1.32e-06	24.5802
rs7737635	TNFRSF9	A	G	1760.94	0.0026	0.1947	0.27	0.04	0.95	22879.5	5	124329728	0.0201	4.29e-06	25.3711
rs7858310	TNFRSF9	A	G	1761.94	0.015	0.7165	0.72	0.034	0.67	22879.9	9	87717237	0.0152	3.3e-06	23.0624
rs8005108	TNFRSF9	C	G	1762.94	0.024	0.2828	0.38	0.051	0.64	18033	14	20709993	0.0182	1.04e-06	30.3966
rs926552	TNFRSF9	A	G	1763.94	-0.028	0.1231	0.11	0.055	0.61	15356	6	29548089	0.02	2.3e-06	22.7593
rs9669611	TNFRSF9	T	C	1764.94	0.06	0.2853	0.29	0.035	0.086	22880	12	6503786	0.015	2.78e-06	23.7916
rs10211598	TNFSF14	T	C	1765.94	-0.021	0.6354	0.69	0.036	0.56	19916	2	137066601	0.0137	4.56e-06	21.5432
rs11085155	TNFSF14	A	G	1766.94	0.02	0.1772	0.18	0.042	0.63	22880	19	5968688	0.0176	4.07e-06	22.6211
rs11105725	TNFSF14	T	C	1767.94	0.0008	0.3338	0.34	0.035	0.98	22879.7	12	91045724	0.0147	3.38e-06	23.5826
rs11569551	TNFSF14	A	G	1768.94	0.1	0.0429	0.038	0.09	0.26	22880	19	6682873	0.0327	2.74e-15	65.0082
rs115950744	TNFSF14	A	G	1769.94	0.19	0.0213	0.031	0.1	0.06	22879.9	6	56788897	0.0506	3.64e-07	31.3008
rs117402599	TNFSF14	A	G	1770.94	0.08	0.9853	0.98	0.18	0.65	17428	18	2359580	0.0597	2.43e-06	25.9892
rs117442125	TNFSF14	A	T	1771.94	0.034	0.9583	0.96	0.11	0.75	21987.9	7	28896826	0.0364	3.35e-06	26.013
rs117720118	TNFSF14	T	G	1772.94	0.025	0.0551	0.05	0.081	0.75	22880	8	36844946	0.0303	1.55e-06	26.0413
rs11950562	TNFSF14	A	C	1773.94	-0.037	0.5494	0.54	0.031	0.24	22880	5	131652529	0.0132	2.73e-09	36.085
rs1461044	TNFSF14	T	C	1774.94	-0.042	0.0635	0.054	0.07	0.55	22880	12	74925803	0.0316	1.53e-06	32.444
rs147119146	TNFSF14	A	C	1775.94	0.053	0.0299	0.015	0.19	0.78	14420	4	125709779	0.0498	1.17e-06	40.2117
rs2738591	TNFSF14	T	C	1776.94	-0.071	0.5474	0.55	0.032	0.025	22880	16	78681855	0.0133	2.17e-06	23.2268
rs344560	TNFSF14	T	C	1777.94	-0.078	0.0625	0.067	0.067	0.24	22880	19	6665020	0.0273	7.29e-72	340.505
rs34925583	TNFSF14	C	G	1778.94	-0.067	0.2595	0.23	0.038	0.078	22880	18	14002436	0.0152	4.39e-06	21.2787
rs4772260	TNFSF14	T	C	1779.94	-0.0067	0.5736	0.57	0.032	0.83	22880	13	100645723	0.0135	4.54e-06	22.1357
rs59801342	TNFSF14	A	G	1780.94	-0.15	0.024	0.018	0.14	0.27	21988	9	132432461	0.0497	4.07e-06	26.3988
rs72881014	TNFSF14	T	C	1781.94	-0.13	0.983	0.98	0.11	0.25	22880	6	56524544	0.0564	2.96e-06	26.308
rs74600570	TNFSF14	T	C	1782.94	0.2	0.0287	0.021	0.15	0.2	17428	15	79463978	0.0472	1.77e-06	33.4803
rs76778362	TNFSF14	C	G	1783.94	-0.059	0.0273	0.017	0.14	0.68	22880	5	39861942	0.043	8.51e-07	28.1271
rs7688836	TNFSF14	A	G	1784.94	0.014	0.2019	0.19	0.041	0.73	22880	4	94769686	0.0166	8.32e-07	25.4768
rs7714191	TNFSF14	C	G	1785.94	0.027	0.3995	0.41	0.032	0.39	22880	5	131341541	0.0134	3.21e-06	22.0358
rs78336300	TNFSF14	A	C	1786.94	0.073	0.0209	0.023	0.11	0.49	22880	8	27416526	0.0522	4.6e-06	25.6193
rs79233212	TNFSF14	A	G	1787.94	-0.27	0.023	0.026	0.13	0.03	21987.9	8	99636603	0.0506	3.16e-06	28.4154
rs79791117	TNFSF14	T	C	1788.94	-0.14	0.9787	0.97	0.1	0.18	22880	10	111146614	0.0511	4.84e-06	24.8577
rs9295562	TNFSF14	T	C	1789.94	-0.062	0.3144	0.31	0.033	0.064	22880	6	22713651	0.0141	3.89e-06	21.5417
rs9961731	TNFSF14	A	G	1790.94	-0.081	0.1883	0.25	0.051	0.11	17427.6	18	11626563	0.0208	4.69e-07	31.8643
rs9962377	TNFSF14	T	C	1791.94	-0.05	0.1483	0.16	0.043	0.24	22880	18	70105531	0.0186	1.14e-06	24.4458
rs1065657	TRAIL	A	G	1792.94	-0.032	0.4536	0.48	0.031	0.3	22880	6	90047013	0.0118	2.84e-08	30.444
rs10745981	TRAIL	A	T	1793.94	0.084	0.8739	0.86	0.045	0.064	22880	12	104261323	0.0185	1.92e-06	22.016
rs111257277	TRAIL	A	G	1794.94	-0.036	0.9721	0.96	0.085	0.67	22880	5	162595921	0.037	3.25e-07	28.5907
rs140862652	TRAIL	A	C	1795.94	-0.041	0.063	0.056	0.075	0.58	22880	6	33692744	0.0265	4.1e-07	30.4383
rs146922303	TRAIL	T	C	1796.94	-0.043	0.0376	0.027	0.1	0.67	22880	4	57703725	0.0347	2.95e-06	28.0904
rs16840522	TRAIL	T	C	1797.94	-0.019	0.8073	0.81	0.04	0.63	22880	1	196710916	0.0147	5.4e-16	65.2661
rs17779404	TRAIL	T	G	1798.94	-0.038	0.7733	0.76	0.036	0.29	22880	4	181271289	0.0138	1.04e-06	23.4844
rs180941492	TRAIL	A	G	1799.94	-0.0047	0.0227	0.016	0.16	0.98	21988	11	103163928	0.0491	6.71e-07	36.545
rs1892247	TRAIL	A	G	1800.94	0.061	0.1589	0.13	0.048	0.2	19915.9	6	25887657	0.0158	1.71e-06	22.5179
rs2113173	TRAIL	T	C	1801.94	-0.0052	0.2543	0.24	0.042	0.9	22879.6	16	57345733	0.0145	1.88e-06	25.9158
rs2138380	TRAIL	A	G	1802.94	0.042	0.8717	0.86	0.045	0.35	22880	2	203169224	0.0182	1.26e-06	23.0731
rs2336597	TRAIL	A	G	1803.94	0.0001	0.0928	0.089	0.054	1	22880	1	196993339	0.0208	6.18e-07	25.9123
rs2418781	TRAIL	T	G	1804.94	-0.052	0.0401	0.039	0.084	0.53	22880	10	107586667	0.0316	4.33e-06	23.2231
rs2786114	TRAIL	T	C	1805.94	-0.0033	0.0979	0.097	0.053	0.95	22879.9	1	197302717	0.0203	4.96e-06	21.7153
rs28424593	TRAIL	A	T	1806.94	-0.0095	0.9501	0.96	0.083	0.91	22880	3	113950321	0.0279	2.62e-06	24.0282
rs4760	TRAIL	A	G	1807.94	0.085	0.8425	0.87	0.051	0.091	22880	19	44153100	0.0163	2.14e-105	495.454
rs490342	TRAIL	T	G	1808.94	0.0007	0.1051	0.1	0.052	0.99	22880	3	172130799	0.02	3.85e-10	39.1135
rs5030044	TRAIL	A	G	1809.94	0.028	0.886	0.89	0.051	0.58	22879.9	3	186449122	0.0187	1.9e-52	238.3
rs6969337	TRAIL	T	C	1810.94	0.036	0.9624	0.96	0.092	0.7	22879.9	7	52792820	0.038	1.61e-06	27.326
rs75416602	TRAIL	A	G	1811.94	-0.092	0.954	0.96	0.086	0.29	22880	14	94554409	0.0288	1.16e-11	49.5342
rs78956561	TRAIL	A	T	1812.94	0.024	0.0304	0.035	0.09	0.79	22879.9	6	18023031	0.0354	1.71e-06	24.9389
rs113835939	TRANCE	A	C	1813.94	0.14	0.976	0.97	0.1	0.17	22879.9	2	30655453	0.0416	3.15e-06	25.9905
rs11713634	TRANCE	A	G	1814.94	0.058	0.2943	0.27	0.039	0.13	22880	3	194061578	0.015	7.03e-11	45.2095
rs1432791	TRANCE	T	C	1815.94	-0.023	0.4357	0.43	0.032	0.46	22880	5	160174315	0.0118	3.28e-06	21.2045
rs150011668	TRANCE	T	C	1816.94	-0.049	0.9058	0.94	0.11	0.66	15378.8	4	111911027	0.0281	9.74e-07	37.3948
rs150128402	TRANCE	A	G	1817.94	0.19	0.9763	0.99	0.14	0.17	22880	5	115874345	0.0459	2.01e-07	38.9196
rs150416959	TRANCE	C	G	1818.94	-0.056	0.0491	0.04	0.095	0.56	22880	19	35131252	0.0315	3.46e-06	26.4427
rs17302	TRANCE	T	G	1819.94	0.028	0.2875	0.27	0.035	0.43	22879.9	7	142245686	0.013	1.53e-06	22.8991
rs1819149	TRANCE	A	G	1820.94	0.0012	0.8741	0.88	0.049	0.98	22880	20	38752186	0.0181	3.83e-07	26.6052
rs183217699	TRANCE	C	G	1821.94	0.03	0.9313	0.92	0.063	0.63	22880	8	83420230	0.0272	4.02e-06	25.9089
rs2468187	TRANCE	T	C	1822.94	0.06	0.4162	0.41	0.031	0.057	22880	8	120201029	0.0118	8.62e-43	189.848
rs2975421	TRANCE	T	G	1823.94	0.076	0.8529	0.84	0.045	0.096	22879.9	8	19490180	0.017	4.47e-06	21.8426
rs34221978	TRANCE	A	G	1824.94	0.3	0.0349	0.031	0.11	0.0059	22880	1	22143382	0.0344	1.21e-06	27.7293
rs3801000	TRANCE	A	G	1825.94	0.051	0.2872	0.29	0.034	0.14	22880.1	7	50811081	0.013	1.31e-07	27.579
rs4334157	TRANCE	T	C	1826.94	0.17	0.0319	0.025	0.11	0.12	22880	13	68202750	0.0356	2.24e-06	25.8528
rs4365726	TRANCE	A	G	1827.94	-0.02	0.1504	0.15	0.044	0.65	22880	4	105828656	0.0166	2.86e-06	22.0742
rs4512994	TRANCE	A	C	1828.94	-0.0017	0.4634	0.44	0.031	0.96	22880	13	43039673	0.0116	5.33e-24	101.342
rs5001566	TRANCE	A	T	1829.94	0.07	0.0705	0.053	0.071	0.33	22880	9	16905616	0.0265	4.54e-06	23.223
rs6063153	TRANCE	T	C	1830.94	-0.0007	0.3364	0.32	0.034	0.98	22879.9	20	46454945	0.0126	4.47e-07	25.8447
rs62501135	TRANCE	A	G	1831.94	-0.042	0.2051	0.2	0.04	0.3	22880	8	23089208	0.0148	4.13e-25	110.172
rs6479556	TRANCE	T	G	1832.94	0.017	0.8064	0.81	0.039	0.67	22880	9	93147790	0.0148	2.25e-06	22.5648
rs6932751	TRANCE	A	G	1833.94	-0.035	0.5245	0.53	0.031	0.26	22880	6	90249507	0.0116	3.24e-06	21.4531
rs75991751	TRANCE	T	G	1834.94	-0.053	0.9818	0.98	0.17	0.75	19916	12	129430611	0.0539	6.31e-07	34.6646
rs76488966	TRANCE	T	G	1835.94	0.1	0.9693	0.97	0.11	0.33	22880	2	104163036	0.0366	2.64e-06	25.9293
rs9987177	TRANCE	A	G	1836.94	-0.027	0.4582	0.46	0.031	0.39	22880	8	115296698	0.0126	4.49e-06	20.6059
rs112206094	TSLP	A	T	1837.94	-0.027	0.1258	0.12	0.052	0.6	22879.9	9	23277990	0.0201	3.37e-06	22.6654
rs117095006	TSLP	A	G	1838.94	0.1	0.0499	0.037	0.1	0.33	22880	10	34395970	0.0338	3.45e-06	26.5392
rs12448125	TSLP	T	G	1839.94	0.073	0.0353	0.052	0.08	0.36	22880	16	8805947	0.0367	1.17e-06	25.612
rs12472785	TSLP	C	G	1840.94	0.029	0.758	0.76	0.037	0.43	22879.9	2	2626966	0.0153	1.32e-06	23.7337
rs140886020	TSLP	A	G	1841.94	-0.048	0.0381	0.039	0.082	0.56	22880	15	79915029	0.0351	3.98e-06	22.6833
rs145111430	TSLP	A	G	1842.94	0.14	0.9812	0.99	0.17	0.4	17428	11	121946210	0.0575	3.31e-06	30.0015
rs190906347	TSLP	A	C	1843.94	0.34	0.0132	0.014	0.16	0.033	19024	15	60209215	0.066	1.08e-06	29.3845
rs4724126	TSLP	T	G	1844.94	0.037	0.2624	0.27	0.035	0.29	22880	7	42730058	0.0152	2.61e-08	31.5101
rs72652144	TSLP	A	G	1845.94	-0.15	0.9535	0.96	0.099	0.14	22880	8	69813968	0.0345	2.34e-06	27.7852
rs7550374	TSLP	C	G	1846.94	-0.041	0.8143	0.83	0.055	0.46	18319.8	1	240843947	0.0187	6.96e-07	29.6198
rs10831650	TWEAK	A	G	1847.94	-0.047	0.3558	0.34	0.035	0.18	22879.9	11	11644391	0.0125	3.09e-08	31.4292
rs11136339	TWEAK	T	C	1848.94	0.011	0.388	0.39	0.033	0.73	22879.9	8	145013345	0.0122	5.05e-07	24.4244
rs114744971	TWEAK	A	G	1849.94	0.077	0.9782	0.99	0.17	0.64	19916	3	142748221	0.0453	4.25e-07	31.955
rs11738159	TWEAK	T	C	1850.94	-0.06	0.4339	0.42	0.031	0.057	22880	5	167311493	0.0119	1.24e-06	23.4038
rs117550445	TWEAK	C	G	1851.94	0.062	0.9706	0.98	0.11	0.57	22880	12	82487578	0.0377	8.64e-07	28.9626
rs12145644	TWEAK	A	T	1852.94	-0.038	0.2484	0.26	0.036	0.3	22879.8	1	162517994	0.0141	2.52e-07	28.2472
rs12726054	TWEAK	A	G	1853.94	-0.01	0.0734	0.081	0.06	0.87	22880	1	233623860	0.0228	1.75e-06	23.8261
rs16879825	TWEAK	A	G	1854.94	0.59	0.9577	0.98	0.16	0.00018	16271	6	88516736	0.0438	3.69e-06	39.3527
rs2163333	TWEAK	A	G	1855.94	-0.1	0.9522	0.95	0.074	0.16	22880	2	53077754	0.0273	2.71e-07	26.4557
rs2738752	TWEAK	A	G	1856.94	-0.0068	0.6653	0.67	0.033	0.84	22879.9	1	221052765	0.0129	4.62e-06	20.0135
rs34790908	TWEAK	T	C	1857.94	-0.028	0.2563	0.28	0.035	0.42	22880	17	7451110	0.0129	3.9e-60	254.319
rs3821473	TWEAK	A	G	1858.94	-0.03	0.2327	0.22	0.038	0.42	22880	3	59625877	0.0136	4.8e-06	20.3842
rs4882710	TWEAK	T	C	1859.94	0.025	0.3457	0.34	0.036	0.49	22879.6	12	129101566	0.0131	3.7e-07	28.7235
rs56023600	TWEAK	T	C	1860.94	-0.004	0.8764	0.89	0.054	0.94	22880	9	5636355	0.0186	4.18e-06	22.7127
rs58743186	TWEAK	A	G	1861.94	0.023	0.1931	0.19	0.039	0.55	22880	11	130975896	0.0154	3.23e-06	20.5645
rs7019909	TWEAK	T	C	1862.94	-0.041	0.1102	0.11	0.051	0.43	22880	9	33113322	0.0193	3.36e-06	22.578
rs73590361	TWEAK	T	C	1863.94	0.013	0.1517	0.18	0.042	0.77	22880	12	592399	0.0161	3.82e-06	21.0066
rs7503751	TWEAK	A	G	1864.94	-0.021	0.0779	0.084	0.066	0.76	22879.9	17	7789542	0.0238	5.76e-09	39.5351
rs75695670	TWEAK	A	G	1865.94	-0.057	0.0521	0.047	0.077	0.46	22880	17	7703686	0.0266	1.42e-10	42.4429
rs76047473	TWEAK	T	C	1866.94	0.086	0.0482	0.049	0.08	0.28	22880	10	132815955	0.0286	4.06e-06	23.4929
rs76133364	TWEAK	A	C	1867.94	-0.049	0.0315	0.027	0.12	0.68	22880	19	19706214	0.0369	2.77e-07	29.0648
rs78254232	TWEAK	T	C	1868.94	0.063	0.9813	0.98	0.18	0.72	14420	3	174384187	0.0456	3.79e-06	23.2711
rs826688	TWEAK	A	T	1869.94	-0.011	0.3965	0.4	0.032	0.74	22880	2	109239869	0.0125	2.18e-06	21.5601
rs9842051	TWEAK	C	G	1870.94	0.0046	0.748	0.75	0.038	0.9	22879.9	3	143021856	0.014	1.68e-17	76.9357
rs9872073	TWEAK	T	G	1871.94	-0.0034	0.0552	0.063	0.065	0.96	22880	3	98725432	0.0259	4.1e-08	31.0601
rs1074669	uPA	A	G	1872.94	-0.015	0.5246	0.52	0.031	0.64	22879.9	4	35016704	0.0119	4.12e-06	21.4279
rs10840566	uPA	A	G	1873.94	0.044	0.1671	0.17	0.043	0.31	22880	11	11142087	0.0154	3.56e-07	25.2469
rs10992204	uPA	A	G	1874.94	0.013	0.1034	0.11	0.061	0.83	22879.8	9	94784966	0.0217	1.01e-06	29.877
rs117052958	uPA	C	G	1875.94	-0.17	0.0231	0.024	0.17	0.3	15378.9	10	74693134	0.0488	4.22e-08	46.2801
rs117071289	uPA	A	T	1876.94	0.06	0.9493	0.94	0.075	0.42	22879.9	12	121506041	0.0292	4.1e-06	24.9168
rs13299342	uPA	A	G	1877.94	0.011	0.1744	0.15	0.044	0.79	22880	9	136141504	0.017	4.04e-09	34.0179
rs144470316	uPA	C	G	1878.94	0.075	0.0119	0.013	0.21	0.72	11456	12	105734364	0.0656	2.28e-07	33.4331
rs150026080	uPA	T	C	1879.94	0.035	0.0253	0.025	0.17	0.83	15379	10	75356081	0.0479	1.57e-06	32.2246
rs154972	uPA	A	G	1880.94	0.038	0.6344	0.63	0.037	0.31	15355.8	6	32900651	0.012	1.91e-07	26.7248
rs2227575	uPA	A	C	1881.94	0.0015	0.5624	0.59	0.031	0.96	22880.1	10	75677840	0.0115	1.93e-16	65.1578
rs4251805	uPA	T	C	1882.94	-0.095	0.0405	0.031	0.094	0.31	22880	19	44174441	0.0311	6.1e-42	206.761
rs450880	uPA	T	G	1883.94	0.026	0.1721	0.16	0.043	0.55	22880	19	44427764	0.0159	7.93e-07	25.127
rs4760	uPA	A	G	1884.94	0.085	0.8426	0.87	0.051	0.091	22880	19	44153100	0.0165	1.42e-17	75.5094
rs4800787	uPA	T	C	1885.94	0.024	0.3008	0.32	0.033	0.47	22880	18	24686365	0.0125	5.48e-14	54.9447
rs59772299	uPA	T	G	1886.94	0.0044	0.7552	0.77	0.036	0.9	22880	5	126921537	0.0133	2.43e-06	21.4395
rs62286554	uPA	T	C	1887.94	-0.073	0.8498	0.85	0.046	0.11	22880	3	193665003	0.019	1.67e-06	24.0084
rs6805474	uPA	A	G	1888.94	0.0026	0.1456	0.16	0.046	0.96	22879.9	3	56631258	0.0176	6.33e-08	32.2795
rs72727847	uPA	C	G	1889.94	0.16	0.0253	0.022	0.12	0.16	22880	8	139662968	0.0417	2.37e-06	28.1849
rs7406661	uPA	T	C	1890.94	-0.037	0.7855	0.79	0.045	0.41	22879.6	17	7063667	0.0156	1.28e-12	59.2305
rs74607099	uPA	A	G	1891.94	-0.12	0.0248	0.028	0.11	0.26	22880	4	131098437	0.0389	3e-06	23.546
rs7564243	uPA	A	G	1892.94	-0.0045	0.5375	0.53	0.031	0.89	22880	2	160726868	0.0114	7.8e-14	53.3438
rs76477401	uPA	A	T	1893.94	-0.082	0.9608	0.96	0.086	0.34	22880	19	44705289	0.0308	4.11e-09	36.4683
rs10153304	VEGF	A	G	1894.94	-0.053	0.1145	0.11	0.053	0.32	22880	17	7818613	0.0325	1.94e-06	34.7019
rs10934631	VEGF	C	T	1895.94	0.046	0.1779	0.18	0.043	0.27	22880	3	122978753	0.0245	2.47e-06	27.6824
rs10967186	VEGF	C	T	1896.94	0.039	0.4305	0.47	0.031	0.21	22880	9	2617099	0.017	1.23e-07	28.2492
rs13209117	VEGF	A	G	1897.94	0.055	0.2863	0.27	0.039	0.16	22879.7	6	44184028	0.0201	5.28e-11	49.6414
rs143479231	VEGF	A	G	1898.94	0.2	0.02045	0.03	0.11	0.061	22879.9	3	193393005	0.0491	1.9e-07	19.2948
rs4082730	VEGF	A	G	1899.94	0.022	0.04703	0.033	0.11	0.84	20831	15	89980326	0.0534	2.64e-06	40.8031
rs60987108	VEGF	G	A	1900.94	-0.11	0.06339	0.07	0.069	0.12	22879.9	6	44459480	0.0392	2.95e-06	29.1005
rs62401205	VEGF	A	C	1901.94	0.16	0.03272	0.025	0.14	0.26	17428	6	43887752	0.0412	1.77e-06	18.7763
rs6921438	VEGF	A	G	1902.94	0.0004	0.4663	0.49	0.032	0.99	22879.9	6	43957870	0.0175	2.09e-171	965.814
rs7030781	VEGF	T	A	1903.94	-0.052	0.4192	0.41	0.032	0.11	22880.1	9	2686273	0.0173	2.57e-15	65.4428
rs73418461	VEGF	A	G	1904.94	-0.12	0.06033	0.058	0.067	0.084	22880	10	118463484	0.0521	1.68e-06	50.4591
rs75967707	VEGF	C	T	1905.94	0.021	0.04703	0.06	0.076	0.79	22880	6	43162328	0.0391	2.12e-06	20.5423
rs8045833	VEGF	A	G	1906.94	-0.02	0.2597	0.28	0.04	0.62	22879.7	16	88509031	0.0211	2.83e-07	32.0587
rs9472183	VEGF	G	A	1907.94	-0.02	0.4857	0.49	0.034	0.55	22879.8	6	43972465	0.017	5.19e-14	58.9125
rs10840177	VEGF_A	C	G	1908.94	-0.034	0.7087	0.67	0.039	0.38	22879.7	11	2028103	0.0142	1.51e-06	25.5293
rs114694170	VEGF_A	T	C	1909.94	0.057	0.9462	0.94	0.07	0.41	22880	5	88180196	0.0267	1.16e-09	39.6968
rs117976551	VEGF_A	C	G	1910.94	0.0058	0.9739	0.98	0.14	0.97	22880	8	73592332	0.0449	1.45e-06	32.9178
rs11953790	VEGF_A	T	C	1911.94	0.055	0.028	0.034	0.088	0.53	22880	5	117371187	0.0374	8.43e-07	27.2509
rs1203834	VEGF_A	T	C	1912.94	-0.03	0.069	0.059	0.077	0.7	18320	16	231541	0.0253	3.48e-06	23.469
rs1208181	VEGF_A	T	C	1913.94	-0.087	0.8309	0.82	0.04	0.032	22880	7	144108520	0.0166	1.95e-06	22.581
rs1230018	VEGF_A	A	G	1914.94	0.064	0.1576	0.16	0.045	0.16	22880	4	100169987	0.0165	2.64e-06	23.5482
rs138648222	VEGF_A	C	G	1915.94	-0.0067	0.0248	0.029	0.097	0.95	22880	13	29335624	0.0397	6.04e-07	28.0271
rs145703410	VEGF_A	T	C	1916.94	0.025	0.0153	0.015	0.26	0.92	13528	9	3020960	0.0539	4.39e-06	26.4321
rs145846107	VEGF_A	T	C	1917.94	-0.21	0.0162	0.013	0.22	0.33	16975	12	75261276	0.0582	2.59e-06	32.0977
rs16883415	VEGF_A	T	C	1918.94	-0.22	0.9797	0.98	0.18	0.24	14420	5	54043585	0.0457	1.48e-06	28.4353
rs183596950	VEGF_A	A	G	1919.94	0.15	0.6438	0.17	0.06	0.014	17427.8	4	31819358	0.0152	4.12e-06	25.9838
rs2050256	VEGF_A	A	G	1920.94	0.033	0.8126	0.83	0.042	0.43	22880	1	32204683	0.0152	1.37e-06	24.2209
rs34536806	VEGF_A	T	G	1921.94	-0.03	0.9024	0.91	0.057	0.6	22879.9	11	95274487	0.0208	1.85e-06	24.8204
rs4746205	VEGF_A	A	G	1922.94	-0.047	0.5272	0.55	0.031	0.13	22880.1	10	65329518	0.0116	7.66e-09	33.06
rs4875579	VEGF_A	C	G	1923.94	-0.028	0.8345	0.84	0.044	0.52	22879.8	8	5413008	0.0158	2.73e-06	21.7122
rs61818787	VEGF_A	T	C	1924.94	-0.036	0.8114	0.83	0.041	0.37	22880.1	1	190376438	0.0148	2.92e-07	26.0171
rs62640435	VEGF_A	T	C	1925.94	0.031	0.296	0.31	0.034	0.36	22880	19	14759939	0.0127	1.27e-07	26.865
rs6582666	VEGF_A	C	G	1926.94	0.045	0.9341	0.92	0.058	0.44	22880	12	46909886	0.0265	1.17e-06	24.1271
rs6993770	VEGF_A	A	T	1927.94	-0.082	0.7319	0.74	0.035	0.021	22879.9	8	106581528	0.0134	4.06e-20	85.5143
rs74602692	VEGF_A	T	G	1928.94	-0.05	0.9804	0.99	0.17	0.76	16270.9	8	6580314	0.0468	3.96e-06	26.451
rs7688836	VEGF_A	A	G	1929.94	0.014	0.2065	0.19	0.041	0.73	22880	4	94769686	0.0145	2.31e-06	22.7009
rs7808444	VEGF_A	A	C	1930.94	0.014	0.6119	0.62	0.047	0.77	14365	7	68565319	0.0137	4.56e-06	26.8251
rs78265332	VEGF_A	T	C	1931.94	0.001	0.9711	0.96	0.086	0.99	22880	5	117678632	0.0366	4.55e-06	23.3356
rs9349270	VEGF_A	A	C	1932.94	-0.032	0.1166	0.12	0.05	0.52	22880	6	44043492	0.0188	2e-08	32.8505
rs9369434	VEGF_A	T	C	1933.94	-0.041	0.4233	0.44	0.033	0.21	22880	6	43918407	0.012	1e-200	1015.48

## Sheet: Supplementary Table 5
Supplementary Table 5.Discovery of positive MR analysis results
exposure	method	nsnp	b	or	or_lci95	or_uci95	pval	pval-FDR
ADA	Inverse variance weighted	12	-0.131495	0.876783	0.780215	0.985304	0.0271972	0.543973
ADA	Constrained maximum likelihood	12	-0.13463	0.874039	0.775181	0.985504	0.0279176	0.798495
ADA	Weighted median	12	-0.130932	0.877278	0.769442	1.00023	0.0503909	0.906744
ADA	Weighted mode	12	-0.124171	0.883228	0.775527	1.00589	0.0880867	0.949456
CCL4	Inverse variance weighted	36	0.108965	1.11512	1.02018	1.2189	0.0163898	0.543973
CCL4	Constrained maximum likelihood	36	0.107251	1.11321	1.00768	1.2298	0.0348142	0.798495
CCL4	Weighted median	36	0.171364	1.18692	1.0446	1.34864	0.00854969	0.906268
CCL4	Weighted mode	36	0.139195	1.14935	1.02818	1.2848	0.0194808	0.949456
CXCL10	Inverse variance weighted	26	-0.36476	0.694364	0.578501	0.833432	9e-05	9e-05
CXCL10	Constrained maximum likelihood	26	-0.35443	0.70157	0.550497	0.894102	0.004174	0.004174
CXCL10	Weighted median	26	-0.45352	0.635386	0.48662	0.829633	0.000861	0.000861
CXCL10	Weighted mode	26	-0.51392	0.598144	0.400518	0.893285	0.01885	0.01885
CXCL11	Inverse variance weighted	27	-0.419491	0.657381	0.54943	0.786543	4.57266e-06	0.000484702
CXCL11	Constrained maximum likelihood	27	-0.383323	0.681593	0.550668	0.843646	0.000427783	0.045345
CXCL11	Weighted median	27	-0.331863	0.717586	0.541479	0.950968	0.0208917	0.906744
CXCL11	Weighted mode	27	-0.375637	0.686851	0.496912	0.949393	0.0314272	0.949456
CXCL9	Inverse variance weighted	26	-0.325882	0.72189	0.581458	0.896239	0.00315196	0.167054
CXCL9	Constrained maximum likelihood	26	-0.304207	0.737708	0.572374	0.9508	0.0187892	0.798495
CXCL9	Weighted median	26	-0.132008	0.876334	0.652256	1.17739	0.38095	0.963871
CXCL9	Weighted mode	26	-0.115768	0.890682	0.575128	1.37937	0.608487	0.996528
DNER	Inverse variance weighted	19	-0.174369	0.839987	0.711822	0.991228	0.0389882	0.558614
DNER	Constrained maximum likelihood	19	-0.17056	0.843193	0.710233	1.00104	0.0514036	0.798495
DNER	Weighted median	19	-0.141671	0.867907	0.696927	1.08083	0.205662	0.906744
DNER	Weighted mode	19	-0.160864	0.851408	0.679158	1.06734	0.180031	0.949456
FGF-5	Inverse variance weighted	26	-0.12389	0.883477	0.782687	0.997246	0.0450032	0.558614
FGF-5	Constrained maximum likelihood	26	-0.118728	0.888049	0.777831	1.01388	0.0790794	0.798495
FGF-5	Weighted median	26	-0.1012	0.903752	0.780016	1.04712	0.177938	0.906744
FGF-5	Weighted mode	26	-0.10646	0.899011	0.767874	1.05254	0.197675	0.949456
ST1A1	Inverse variance weighted	19	-0.174937	0.83951	0.716273	0.98395	0.0307909	0.543973
ST1A1	Constrained maximum likelihood	19	-0.173704	0.840546	0.694751	1.01694	0.0739035	0.798495
ST1A1	Weighted median	19	-0.193743	0.823869	0.656161	1.03444	0.0952358	0.906744
ST1A1	Weighted mode	19	-0.280051	0.755745	0.573978	0.995074	0.0613875	0.949456
CD6	Inverse variance weighted	23	-0.271607	0.762154	0.623942	0.930981	0.0078013	0.0078013
CD6	Constrained maximum likelihood	23	-0.262492	0.769133	0.622124	0.95088	0.015292	0.015292
CD6	Weighted median	23	-0.240821	0.785983	0.590841	1.04557	0.0981425	0.0981425
CD6	Weighted mode	23	-0.279317	0.7563	0.570455	1.00269	0.0651366	0.0651366
IL-12B	Inverse variance weighted	44	-0.11949	0.887373	0.809416	0.972838	0.0108657	0.0108657
IL-12B	Constrained maximum likelihood	44	-0.11076	0.895154	0.799611	1.00211	0.0544336	0.0544336
IL-12B	Weighted median	44	-0.014021	0.986077	0.872157	1.11488	0.822872	0.822872
IL-12B	Weighted mode	44	0.0017153	1.00172	0.894019	1.12239	0.976557	0.976557

## Sheet: Supplementary Table 6
Supplementary Table 6.Level Multiplicity and PRESSO Testing
exposure	egger_intercept	se	pval	Presso-test	Presso-pval
ADA	-0.00102609	0.0180019	0.955669	3.83031	0.988
CCL4	-0.0240674	0.0177038	0.182954	19.5097	0.992
CXCL10	-0.0330297	0.0158821	0.0484064	31.262	0.288
CXCL11	-0.032199	0.022883	0.171705	26.7154	0.569
CXCL9	-0.0356168	0.0244032	0.15739	33.4232	0.227667
DNER	-0.0132432	0.020588	0.528645	14.665	0.781333
FGF-5	-0.0124221	0.0166673	0.463329	15.4027	0.960667
ST1A1	-0.0220266	0.0251636	0.393593	17.3874	0.636
CD6	-0.0319282	0.0219391	0.160369	32.5853	0.131333
IL-12B	-0.021639	0.0132249	0.109637	55.448	0.214667

## Sheet: Supplementary Table 7
Supplementary Table 7. Heterogeneity test
exposure	Q	Q_df	Q_pval
ADA	2.97421	11	0.991062
CCL4	18.0024	35	0.992256
CXCL10	28.2658	25	0.295764
CXCL11	24.7623	26	0.532461
CXCL9	30.7748	25	0.196583
DNER	13.787	18	0.742868
FGF-5	14.3697	25	0.954898
ST1A1	15.2788	18	0.64274
CD6	30.3859	22	0.109383
IL-12B	47.8181	43	0.283442

## Sheet: Supplementary Table 8
Supplementary Table 8.Reverse MR analysis results
outcome	method	N	b	or	or_lci95	or_uci95	pval	pval-FDR
ADA	Inverse variance weighted	11	-0.0148198	0.985289	0.924037	1.0506	0.650865	0.980881
CCL4	Inverse variance weighted	13	-0.0124846	0.987593	0.926133	1.05313	0.703323	0.980881
CXCL10	Inverse variance weighted	12	0.0316446	1.03215	0.969371	1.099	0.322969	0.974525
CXCL11	Inverse variance weighted	13	-0.0129439	0.98714	0.92871	1.04925	0.677557	0.980881
CXCL9	Inverse variance weighted	13	0.053075	1.05451	0.994233	1.11844	0.0771603	0.817899
DNER	Inverse variance weighted	11	0.0223071	1.02256	0.950651	1.0999	0.548758	0.980881
FGF-5	Inverse variance weighted	13	-0.00722723	0.992799	0.929559	1.06034	0.829595	0.980881
ST1A1	Inverse variance weighted	12	-0.0744936	0.928213	0.863034	0.998315	0.0449209	0.817899
CD6	Inverse variance weighted	13	0.00116877	1.00117	0.942283	1.06374	0.969855	0.980881

## Sheet: Supplementary Table 9
Supplementary Table 9. Replication of SNPs information
SNP	exposure	a1	a2	beta.exposure	beta.outcome	eaf.exposure	se.outcome	pval.outcome	chr	pos	se.exposure	pval.exposure	F
rs10792025	4EBP1	T	C	-0.0593	0.0052	0.3383	0.0312	0.8679	11	68921211	0.0124	1.73e-06	23.2189
rs10926313	4EBP1	A	G	-0.0884	-0.0053	0.8334	0.0385	0.8902	1	240804510	0.0175	4.39e-07	31.0683
rs181095999	4EBP1	T	C	-0.2226	-0.0665	0.0227	0.1092	0.5424	12	23923166	0.0474	2.65e-06	32.4646
rs2731672	4EBP1	T	C	0.0926	-0.0228	0.2679	0.0336	0.4981	5	176842474	0.0152	1.11e-09	39.7595
rs2856226	4EBP1	T	C	-0.0995	-0.0841	0.8975	0.0528	0.111	17	15470414	0.0214	3.33e-06	22.6317
rs356283	4EBP1	T	G	0.0588	0.055	0.6475	0.0329	0.09454	1	80975190	0.0123	1.75e-06	23.2816
rs5030072	4EBP1	T	C	0.0594	-0.0065	0.5711	0.0298	0.8261	3	186455546	0.0119	5.99e-07	25.4773
rs6963617	4EBP1	T	C	0.0754	0.0316	0.2938	0.0356	0.3746	7	17594314	0.0142	1.1e-07	33.7823
rs76686678	4EBP1	T	G	0.2607	0.1165	0.015	0.1142	0.3079	2	38198906	0.0521	5.62e-07	29.6385
rs10024178	ADA	T	C	-0.0925	0.0664	0.905	0.0471	0.1585	4	5801734	0.0199	3.35e-06	21.6798
rs111478357	ADA	T	C	0.2044	-0.1595	0.0243	0.1334	0.2319	2	144650434	0.044	3.39e-06	27.392
rs112665079	ADA	T	C	0.8932	0.0759	0.051	0.063	0.2278	20	43120683	0.026	1e-200	1231.74
rs115657851	ADA	A	G	0.139	-0.14	0.0462	0.0625	0.02516	1	57353848	0.0293	2.1e-06	25.0958
rs12479560	ADA	A	G	0.12	0.0264	0.32	0.0308	0.3917	20	43300667	0.0147	3.26e-16	78.212
rs1608554	ADA	A	G	0.0598	-0.0096	0.656	0.0313	0.7591	7	22807634	0.0122	9.5e-07	23.8138
rs2527856	ADA	T	C	0.0562	0.0321	0.5989	0.031	0.2997	7	80678923	0.0122	4.09e-06	21.711
rs541944924	ADA	T	C	0.1673	0.0057	0.0316	0.0885	0.9485	1	204667577	0.0358	2.97e-06	24.1574
rs6073378	ADA	A	G	-0.2089	-0.062	0.9641	0.0617	0.3148	20	42852948	0.0319	5.81e-11	44.6314
rs62319741	ADA	T	C	0.1281	0.0298	0.9456	0.0638	0.64	4	124571895	0.0258	6.87e-07	24.9115
rs7292320	ADA	A	G	-0.0599	0.0248	0.2529	0.0341	0.4664	22	37921425	0.0131	4.82e-06	19.9947
rs75492374	ADA	A	G	0.3552	0.1411	0.9905	0.1791	0.4308	1	150902178	0.077	3.97e-06	26.5066
rs80212763	ADA	T	C	0.9687	-0.0502	0.0189	0.1369	0.7139	20	43223930	0.0448	1.1e-103	513.677
rs118115625	ARTN	T	C	0.1703	0.1615	0.0344	0.1066	0.1297	12	81724190	0.0362	2.55e-06	22.7327
rs13303278	ARTN	A	C	-0.0664	0.0527	0.5539	0.0302	0.08056	1	921716	0.0144	4.01e-06	22.4105
rs1370215	ARTN	T	C	-0.07	0.0219	0.7417	0.0335	0.5142	18	54688939	0.0153	4.76e-06	21.3083
rs138311590	ARTN	A	G	-0.0811	-0.0044	0.84	0.0392	0.9105	4	4424044	0.0176	4.07e-06	20.8209
rs142585779	ARTN	T	C	0.2119	0.098	0.038	0.0694	0.1581	9	140239588	0.0435	1.11e-06	33.8061
rs142970662	ARTN	A	G	0.311	0.0892	0.0191	0.1345	0.5072	7	106961661	0.0639	1.13e-06	35.7625
rs148226005	ARTN	A	G	0.2112	-0.0114	0.9758	0.1259	0.9278	12	130004146	0.0451	2.83e-06	24.8329
rs17340161	ARTN	A	G	-0.0873	0.047	0.8494	0.0407	0.2479	5	103466564	0.0189	3.86e-06	22.1308
rs3003450	ARTN	T	G	0.0632	-0.0123	0.6627	0.0306	0.688	1	17628383	0.0137	3.97e-06	21.0369
rs55885546	ARTN	A	G	-0.2047	-0.0468	0.0245	0.0972	0.63	8	19493177	0.044	3.28e-06	23.6335
rs62277657	ARTN	A	G	0.0833	-0.09	0.1972	0.0387	0.02019	3	111720183	0.0166	5.22e-07	25.9269
rs73200305	ARTN	T	C	0.179	0.0339	0.9692	0.0705	0.6304	3	107807063	0.0385	3.33e-06	22.5699
rs76672219	ARTN	A	C	-0.3226	-0.0769	0.9882	0.1378	0.5768	1	225057589	0.0682	2.24e-06	27.4661
rs9496445	ARTN	T	C	0.0853	0.0087	0.1545	0.0463	0.8515	6	143047898	0.0181	2.44e-06	22.4091
rs9941952	ARTN	T	C	0.0765	-0.0114	0.7151	0.0319	0.7209	22	25646493	0.0167	4.63e-06	28.1384
rs115455827	AXIN1	A	G	0.1447	0.024	0.9489	0.0531	0.6515	5	78787853	0.0305	2.09e-06	23.9886
rs117097664	AXIN1	A	C	0.2444	-0.0174	0.0197	0.2457	0.9435	6	151334530	0.0522	2.84e-06	26.2294
rs148317708	AXIN1	A	G	-0.212	0.146	0.0295	0.1215	0.2294	18	50513818	0.042	4.47e-07	28.1671
rs2470622	AXIN1	A	G	-0.1229	-0.0546	0.9127	0.0565	0.3346	8	102489704	0.0242	3.8e-07	27.3685
rs2691530	AXIN1	T	C	-0.067	-0.0143	0.5969	0.0302	0.6371	7	77960243	0.0133	4.71e-07	25.5261
rs2712427	AXIN1	A	G	0.0626	-0.0036	0.4935	0.0299	0.9048	3	128431622	0.0134	2.99e-06	22.2651
rs428324	AXIN1	T	C	0.0692	0.0284	0.6047	0.0307	0.3552	18	77253338	0.0148	2.93e-06	23.5861
rs7171268	AXIN1	T	C	0.1554	0.0182	0.9514	0.0673	0.7869	15	81221771	0.0329	2.32e-06	25.3881
rs117164089	Beta-NGF	T	C	-0.271	-0.1195	0.014	0.122	0.3274	19	43780396	0.0565	1.61e-06	27.2631
rs12188775	Beta-NGF	T	G	0.1213	-0.0221	0.9435	0.0737	0.764	5	132971762	0.0247	9.06e-07	23.1512
rs12259196	Beta-NGF	A	G	-0.075	-0.0089	0.1928	0.0384	0.8164	10	89839430	0.0148	4.03e-07	23.225
rs12533747	Beta-NGF	A	G	0.1389	0.0831	0.0802	0.0692	0.2301	7	30944899	0.0276	4.84e-07	40.8003
rs140072192	Beta-NGF	A	G	0.2773	-0.0351	0.0196	0.208	0.8662	16	3327943	0.0602	4.1e-06	35.3395
rs148834134	Beta-NGF	T	C	0.2541	0.0596	0.0235	0.1734	0.7311	21	43942626	0.0556	4.87e-06	39.8831
rs17647697	Beta-NGF	A	C	-0.1617	-0.1017	0.9727	0.0998	0.3084	7	130302087	0.0352	4.35e-06	20.4957
rs17689534	Beta-NGF	A	G	0.2208	0.2247	0.0229	0.1445	0.1201	4	166807640	0.0462	1.76e-06	29.3408
rs1878359	Beta-NGF	A	G	0.0626	-0.0205	0.719	0.0318	0.5185	8	122948812	0.0126	6.76e-07	23.3744
rs3128517	Beta-NGF	T	C	-0.0775	-0.0457	0.4965	0.0293	0.1191	9	90362040	0.0118	5.11e-11	43.0508
rs34559191	Beta-NGF	T	C	0.0607	0.0102	0.3088	0.0315	0.7467	19	16434937	0.0124	9.82e-07	21.5395
rs397081	Beta-NGF	T	C	0.1203	-0.0505	0.9514	0.0868	0.5609	6	32192617	0.0262	4.4e-06	19.7546
rs4017	Beta-NGF	T	C	-0.1187	-0.0139	0.9491	0.0723	0.8472	4	164064099	0.0258	4.21e-06	20.0933
rs62092633	Beta-NGF	T	C	-0.1249	0.0814	0.1005	0.0493	0.09824	18	55441626	0.0259	1.42e-06	32.0803
rs62494116	Beta-NGF	T	C	0.0578	0.0208	0.6636	0.0307	0.4985	8	13332042	0.0117	7.81e-07	21.9994
rs6328	Beta-NGF	A	C	-0.0797	-0.016	0.3498	0.0306	0.6015	1	115829943	0.0122	6.46e-11	38.3149
rs773574	Beta-NGF	A	G	-0.0589	0.0015	0.5886	0.0309	0.9622	1	113817780	0.012	9.19e-07	24.0546
rs77493302	Beta-NGF	T	C	0.0853	-0.0162	0.8904	0.0508	0.7499	6	838092	0.0185	4.01e-06	20.9637
rs9479501	Beta-NGF	T	G	0.0629	-0.0391	0.2135	0.0358	0.2739	6	153400418	0.0137	4.41e-06	19.5938
rs1034059	CASP-8	A	G	0.0681	-0.0106	0.6981	0.034	0.7546	6	158193698	0.0145	2.65e-06	27.9968
rs11709039	CASP-8	T	C	0.0781	-0.0235	0.856	0.0459	0.6078	3	152332673	0.0168	3.34e-06	22.1998
rs148608719	CASP-8	A	G	0.3474	-0.1088	0.0145	0.0957	0.2553	5	180339648	0.0683	3.65e-07	44.1049
rs34154371	CASP-8	T	C	-0.2016	0.1275	0.9714	0.1041	0.2205	1	2338015	0.0422	1.78e-06	29.9445
rs62193362	CASP-8	T	C	-0.1556	-0.0105	0.8771	0.045	0.8153	2	202481109	0.0201	9.84e-15	65.1171
rs73260589	CASP-8	A	G	0.0847	0.015	0.1155	0.0511	0.7694	6	166405928	0.0183	3.68e-06	21.6201
rs73306603	CASP-8	T	C	0.2044	0.1448	0.978	0.1571	0.3566	10	84027526	0.0412	7.01e-07	26.5462
rs78449258	CASP-8	A	G	-0.2001	-0.1591	0.9804	0.1056	0.1317	9	22742536	0.0428	2.94e-06	22.72
rs79411336	CASP-8	A	G	-0.2098	-0.0036	0.9525	0.0704	0.9587	2	201833819	0.0318	4.18e-11	58.9347
rs114744647	CCL11	T	C	0.2107	0.1469	0.9774	0.1018	0.1492	16	24006879	0.0451	2.99e-06	28.9425
rs11720364	CCL11	T	C	0.1033	0.0453	0.8769	0.0477	0.3414	3	43186832	0.0191	6.36e-08	32.983
rs11920996	CCL11	T	C	0.2011	-0.009	0.0347	0.0884	0.9193	3	42542761	0.0325	6.11e-10	39.9529
rs12075	CCL11	A	G	0.0749	0.0213	0.5547	0.0296	0.4712	1	159175354	0.0114	5.03e-11	40.9339
rs139476527	CCL11	T	G	0.2826	-0.3371	0.0125	0.2053	0.1006	20	49033630	0.0606	3.11e-06	25.5453
rs139597204	CCL11	A	C	-0.3374	-0.0192	0.0128	0.2429	0.937	4	104507060	0.0714	2.3e-06	35.4917
rs139640651	CCL11	T	C	0.205	0.0839	0.0248	0.1307	0.5212	7	75812713	0.0412	6.5e-07	28.2374
rs1491961	CCL11	T	C	0.0931	0.0056	0.2587	0.033	0.8646	3	46250348	0.0134	3.71e-12	47.6448
rs1564995	CCL11	A	G	-0.0609	-0.0161	0.6155	0.0308	0.6	11	24773107	0.0131	3.34e-06	25.119
rs2191030	CCL11	T	C	0.0679	0.0011	0.212	0.0348	0.9739	3	45910946	0.0145	2.83e-06	22.0354
rs2228467	CCL11	T	C	-0.3316	-0.0482	0.9289	0.0559	0.3884	3	42906116	0.0225	3.69e-49	217.112
rs34536806	CCL11	T	G	0.1017	-0.0402	0.9023	0.0534	0.4521	11	95274487	0.0208	1.01e-06	26.0952
rs35543857	CCL11	A	G	-0.1138	0.0084	0.9282	0.0603	0.8897	12	105757994	0.0244	3.1e-06	24.6991
rs3843370	CCL11	T	C	-0.0622	-0.0055	0.6538	0.0309	0.8595	3	43220849	0.0124	5.27e-07	25.0607
rs4841168	CCL11	T	G	0.0651	-0.0062	0.3165	0.0342	0.8562	8	9386897	0.0137	2.02e-06	26.2392
rs6894241	CCL11	A	C	-0.0656	-0.0053	0.2333	0.0342	0.878	5	118058126	0.0137	1.68e-06	22.6855
rs73077220	CCL11	T	C	-0.0652	0.0147	0.7709	0.0322	0.6494	3	42842340	0.0141	3.76e-06	21.4808
rs73171545	CCL11	A	G	-0.0861	-0.0398	0.1199	0.046	0.3866	22	45003109	0.0187	4.14e-06	22.383
rs757973	CCL11	A	G	0.2002	0.0907	0.09	0.0556	0.103	7	75495667	0.0205	1.58e-22	97.2176
rs79432525	CCL11	T	G	0.1929	0.5264	0.9754	0.1429	0.0002298	10	128183195	0.0422	4.85e-06	25.483
rs79722574	CCL11	T	C	-0.1215	-0.0113	0.167	0.0425	0.7905	17	32619052	0.0156	6.78e-15	60.6988
rs9940390	CCL11	T	C	-0.0818	0.0098	0.7358	0.0326	0.7636	16	80051931	0.0133	7.73e-10	37.2572
rs9976282	CCL11	A	G	-0.1678	0.0739	0.0333	0.1102	0.5026	21	39593226	0.0345	1.15e-06	26.7329
rs10242459	CCL19	A	G	0.0729	0.0345	0.8219	0.0386	0.371	7	3911280	0.0154	2.2e-06	22.9487
rs1048709	CCL19	A	G	0.0942	-0.0652	0.1997	0.0377	0.08397	6	31914935	0.0149	2.58e-10	41.9099
rs11513729	CCL19	T	C	0.0579	0.0118	0.412	0.0299	0.6936	12	112273499	0.0122	2.08e-06	23.2423
rs11574915	CCL19	A	C	-0.1464	-0.0203	0.8639	0.0383	0.5962	9	34710084	0.017	7.19e-18	74.6209
rs117947316	CCL19	T	G	0.1313	0.0306	0.053	0.0746	0.6813	9	35584909	0.0266	7.97e-07	25.5405
rs138108512	CCL19	A	G	-0.2939	-0.0227	0.0119	0.1307	0.862	14	76855291	0.0616	1.83e-06	27.3157
rs138440733	CCL19	A	G	-0.1724	0.1748	0.0585	0.0869	0.04421	22	17731243	0.036	1.68e-06	40.7377
rs147708384	CCL19	T	C	-0.2707	0.2004	0.0151	0.2665	0.4522	17	14918425	0.0574	2.4e-06	30.1419
rs2530712	CCL19	T	C	0.0642	0.0549	0.2666	0.0337	0.1029	6	30936660	0.0134	1.66e-06	23.7715
rs3132482	CCL19	A	G	-0.0715	0.0393	0.6161	0.031	0.2043	6	31243420	0.0121	3.44e-09	35.7129
rs3792790	CCL19	A	C	0.0551	-0.038	0.4736	0.0295	0.1974	5	150442171	0.012	4.4e-06	21.6585
rs4554017	CCL19	T	C	0.0596	0.0086	0.3904	0.0293	0.7689	4	145124024	0.0122	1.03e-06	24.1948
rs4767002	CCL19	T	C	-0.0563	-0.0195	0.5634	0.0299	0.5151	12	113169770	0.0118	1.83e-06	22.9991
rs4907572	CCL19	A	G	-0.0671	0.0154	0.2653	0.0338	0.6489	13	113647321	0.0137	9.69e-07	25.8817
rs56105263	CCL19	T	C	-0.254	0.0616	0.9746	0.0781	0.4303	6	32791291	0.039	7.38e-11	47.2105
rs62292952	CCL19	T	G	0.2346	0.0256	0.8822	0.0453	0.5725	3	132200719	0.0185	7.53e-37	170.404
rs6870560	CCL19	T	C	0.0863	-0.0229	0.8559	0.0405	0.5714	5	174187919	0.0169	3.28e-07	27.1106
rs73257451	CCL19	T	C	-0.3645	-0.0135	0.989	0.1484	0.9275	8	61418130	0.0756	1.43e-06	32.8619
rs79086127	CCL19	T	C	-0.2096	0.1549	0.0195	0.156	0.3207	4	123839263	0.045	3.2e-06	23.9711
rs9500927	CCL19	A	G	-0.0793	-0.0076	0.1483	0.0505	0.8811	6	32961361	0.0167	2.05e-06	23.4431
rs10207134	CCL20	T	C	-0.0996	0.0149	0.326	0.0326	0.6479	2	228661828	0.0128	7.18e-15	62.5466
rs10837780	CCL20	T	C	0.1191	0.0433	0.9413	0.0665	0.5146	11	42142787	0.026	4.63e-06	22.4291
rs111674022	CCL20	T	C	-0.0953	-0.1596	0.0967	0.0597	0.007506	1	238606022	0.0208	4.61e-06	22.7025
rs11242693	CCL20	T	C	0.0637	-0.0268	0.3674	0.0308	0.3833	6	1448190	0.0135	2.38e-06	23.4363
rs1129474	CCL20	T	C	0.0573	-0.026	0.5396	0.0306	0.3958	8	22584718	0.012	1.8e-06	23.3435
rs11582772	CCL20	T	C	0.2585	0.1447	0.9859	0.1568	0.3559	1	32260562	0.0548	2.39e-06	26.5064
rs13049624	CCL20	A	G	-0.1315	0.1113	0.9476	0.0649	0.08644	21	44005002	0.0276	1.89e-06	24.5751
rs151092565	CCL20	T	C	-0.1512	-0.1437	0.0376	0.0835	0.08533	14	94625543	0.0328	4.03e-06	24.4051
rs2796032	CCL20	T	C	0.0636	0.0118	0.3159	0.0314	0.7082	9	115519904	0.0127	5.5e-07	25.7729
rs35833676	CCL20	T	C	0.0804	-0.0219	0.1452	0.042	0.6021	21	32961256	0.0166	1.28e-06	23.6741
rs41302923	CCL20	A	G	0.1939	-0.0082	0.9774	0.1075	0.9389	10	127693479	0.0414	2.82e-06	24.4971
rs4981022	CCL20	A	G	0.0635	0.0295	0.6933	0.0316	0.3505	12	104149874	0.0128	7.02e-07	25.2834
rs5769672	CCL20	T	G	-0.1184	0.0781	0.9406	0.0707	0.2693	22	49877754	0.0257	4.09e-06	23.1105
rs6420556	CCL20	T	C	-0.0736	-0.0327	0.1755	0.0389	0.4013	18	56487606	0.0158	3.19e-06	22.4308
rs73072893	CCL20	A	G	0.2057	0.1642	0.9739	0.0921	0.07461	12	19657540	0.0422	1.09e-06	28.5156
rs742493	CCL20	T	C	0.1459	0.0582	0.883	0.045	0.1957	6	40998167	0.0185	3.11e-15	65.0868
rs9274623	CCL20	T	G	-0.076	0.0195	0.215	0.0953	0.8379	6	32635998	0.0148	2.82e-07	27.9077
rs1001495	CCL23	T	C	0.0983	-0.0864	0.9113	0.0567	0.1277	2	241647342	0.0215	4.83e-06	21.3535
rs11017721	CCL23	A	G	0.0971	-0.0367	0.1154	0.0448	0.4127	10	132905425	0.0186	1.79e-07	27.553
rs112492	CCL23	A	G	-0.0692	0.0129	0.7293	0.0384	0.7364	11	1989274	0.014	7.7e-07	25.047
rs113959305	CCL23	T	C	-0.1397	0.0314	0.0559	0.0719	0.6622	22	51076281	0.0285	9.5e-07	27.2926
rs116683909	CCL23	A	G	-0.21	-0.1236	0.0278	0.109	0.2571	3	14445911	0.0426	8.24e-07	35.1781
rs117639761	CCL23	A	C	-0.3246	0.0522	0.9561	0.1259	0.6785	17	34195180	0.0413	3.85e-15	131.484
rs12949647	CCL23	A	G	-0.0643	-0.0301	0.7287	0.0328	0.3597	17	21386459	0.0137	2.69e-06	23.3922
rs143910182	CCL23	T	C	0.2157	0.0665	0.0255	0.1147	0.5621	3	6127208	0.0449	1.56e-06	34.1351
rs146074782	CCL23	A	G	-0.3061	0.3113	0.0116	0.1634	0.05685	1	203441260	0.0626	1.01e-06	27.8472
rs16971993	CCL23	T	C	-0.1285	0.0022	0.0956	0.0697	0.9753	17	34445397	0.025	2.75e-07	40.9079
rs188257678	CCL23	A	G	0.3666	0.131	0.9789	0.1011	0.1953	17	34038697	0.042	2.58e-18	82.207
rs1926742	CCL23	A	G	0.0574	-0.0462	0.3093	0.0318	0.1471	10	18295482	0.0125	4.39e-06	20.7554
rs2870238	CCL23	T	C	0.0574	-0.0253	0.4869	0.029	0.383	4	77373079	0.0114	4.78e-07	24.2958
rs4317138	CCL23	T	C	0.0585	0.0526	0.6736	0.0305	0.08484	3	46462144	0.0127	4.1e-06	21.5307
rs4719850	CCL23	T	C	-0.0548	0.0304	0.5907	0.0307	0.3214	7	3238978	0.0118	3.42e-06	21.412
rs712048	CCL23	A	C	-0.5147	0.0065	0.1497	0.0425	0.879	17	34326215	0.0158	1e-200	1064.62
rs73071153	CCL23	A	G	-0.1497	-0.0955	0.0393	0.0803	0.2343	7	17545964	0.0319	2.7e-06	24.9617
rs73114426	CCL23	A	G	0.0948	-0.0542	0.0846	0.0529	0.3051	12	57405049	0.0207	4.66e-06	20.5308
rs74491711	CCL23	A	G	0.1273	0.0712	0.048	0.0706	0.3133	3	40054358	0.0278	4.67e-06	21.8524
rs76654913	CCL23	T	C	0.2248	-0.1063	0.9641	0.08	0.1836	17	34824281	0.037	1.23e-09	51.7157
rs77354000	CCL23	A	G	-0.2064	-0.103	0.9788	0.0936	0.2712	10	34433796	0.0437	2.32e-06	26.0939
rs10792444	CCL25	T	C	-0.0865	0.031	0.8838	0.0466	0.506	11	64434151	0.0181	1.76e-06	22.6722
rs11028036	CCL25	A	G	0.0546	-0.0506	0.5707	0.0664	0.446	11	24600146	0.0117	3.06e-06	21.5429
rs111437511	CCL25	T	C	0.1437	-0.0047	0.0428	0.092	0.9596	8	10694001	0.0297	1.31e-06	24.9665
rs116534774	CCL25	T	C	0.3717	-0.3999	0.9916	0.2453	0.1031	9	125200862	0.0777	1.72e-06	25.6921
rs12114935	CCL25	A	G	0.0769	-0.035	0.7856	0.0338	0.3012	8	42100809	0.0142	6.11e-08	29.4021
rs12606983	CCL25	T	C	-0.0673	-0.0029	0.2475	0.034	0.9331	18	2511738	0.0134	5.1e-07	24.8643
rs143132666	CCL25	A	C	-0.1934	0.0345	0.0225	0.0918	0.7067	1	160762078	0.0406	1.9e-06	24.2783
rs147851492	CCL25	A	G	0.2127	-0.0564	0.0215	0.1242	0.65	15	56638156	0.0449	2.17e-06	28.0832
rs149395110	CCL25	T	C	-0.2782	-0.0293	0.0129	0.1964	0.8814	2	130959219	0.0609	4.92e-06	25.4332
rs1705699	CCL25	T	C	-0.0546	-0.0233	0.5447	0.0292	0.4247	8	23781453	0.0116	2.52e-06	21.7864
rs4804822	CCL25	T	C	0.1191	-0.0554	0.2646	0.0319	0.08279	19	7864654	0.0139	1.05e-17	79.3016
rs521795	CCL25	T	C	-0.0624	0.0272	0.3844	0.0307	0.3751	13	22284926	0.0122	3.14e-07	26.375
rs636479	CCL25	A	G	0.0548	-0.0496	0.3757	0.0299	0.09728	11	75419643	0.0119	4.12e-06	20.7784
rs7137942	CCL25	A	G	-0.0637	-0.0332	0.6502	0.0688	0.6294	12	81177765	0.0133	1.67e-06	22.9335
rs7296588	CCL25	A	G	-0.1159	-0.0231	0.4365	0.0295	0.4332	12	578100	0.0116	1.66e-23	97.9379
rs74256540	CCL25	A	G	0.1236	-0.0088	0.1421	0.043	0.8385	19	8240265	0.017	3.58e-13	53.4108
rs759817	CCL25	T	C	0.3919	-0.0207	0.3275	0.0307	0.5008	19	8037040	0.0123	1e-200	1036.61
rs7611785	CCL25	A	G	0.0941	-0.0134	0.103	0.0447	0.7643	3	144213414	0.0198	2.01e-06	24.1474
rs7806274	CCL25	T	C	-0.0755	0.0094	0.1668	0.0389	0.8098	7	155146782	0.0161	2.74e-06	21.6854
rs79990760	CCL25	A	G	0.2192	0.1549	0.9825	0.1301	0.2338	10	29446793	0.0478	4.52e-06	24.3667
rs851850	CCL25	A	G	-0.0777	-0.0008	0.846	0.0469	0.9868	6	67085077	0.0163	1.87e-06	22.5091
rs10736168	CCL28	A	C	-0.1171	0.0749	0.0559	0.0606	0.217	10	83766645	0.0256	4.78e-06	20.7039
rs112641086	CCL28	T	C	-0.1056	0.0377	0.0895	0.0494	0.445	2	207076122	0.0198	9.64e-08	26.8179
rs116782490	CCL28	A	C	0.2298	0.0917	0.9815	0.1681	0.5853	5	84924989	0.0488	2.49e-06	24.2696
rs139902	CCL28	A	C	0.0684	0.0244	0.3659	0.0301	0.4169	22	38406782	0.0121	1.58e-08	31.076
rs143400203	CCL28	T	C	0.1812	0.0305	0.0244	0.076	0.6887	7	115560778	0.0392	3.79e-06	23.046
rs1514964	CCL28	T	C	-0.1263	-0.1086	0.9486	0.0744	0.1446	1	64836646	0.0264	1.72e-06	22.952
rs2477954	CCL28	T	C	-0.058	0.0217	0.6211	0.0302	0.4716	10	90264140	0.012	1.34e-06	22.6522
rs2631360	CCL28	A	G	0.0597	-0.0164	0.5481	0.0303	0.5887	5	131707429	0.0128	3.1e-06	20.8315
rs4866742	CCL28	T	C	0.0702	-0.0195	0.4126	0.0301	0.5176	5	43405459	0.0122	8.71e-09	30.7136
rs546951873	CCL28	A	G	0.3427	-0.4971	0.0122	0.3369	0.1401	12	55558442	0.0672	3.4e-07	31.9949
rs6580980	CCL28	A	G	-0.0688	0.0052	0.4015	0.0315	0.8691	12	54692061	0.0118	5.53e-09	32.5661
rs6671688	CCL28	T	C	0.0534	-0.0048	0.5411	0.0292	0.8689	1	154994265	0.0116	4.16e-06	20.2569
rs73000929	CCL28	A	G	-0.1935	0.1454	0.0347	0.0919	0.1134	11	113953622	0.0355	5.02e-08	37.0456
rs76291845	CCL28	A	G	0.2696	-0.0281	0.9859	0.1406	0.8414	2	111889358	0.0542	6.55e-07	28.8384
rs7661151	CCL28	T	C	0.0531	-0.0609	0.6323	0.0304	0.04534	4	157065076	0.0116	4.7e-06	19.3352
rs76669782	CCL28	A	C	-0.2853	0.2322	0.0176	0.2639	0.3789	9	90419900	0.0513	2.68e-08	36.4998
rs77569365	CCL28	T	G	0.129	-0.1309	0.9561	0.0786	0.09599	13	106647340	0.0282	4.77e-06	20.6085
rs78552613	CCL28	T	C	-0.1844	0.034	0.0271	0.0918	0.711	10	105492625	0.0395	3.04e-06	26.4625
rs78843608	CCL28	A	G	-0.1684	0.0684	0.0376	0.1261	0.5874	5	102824347	0.0323	1.85e-07	30.2793
rs111476793	CCL4	A	G	0.0869	0.0514	0.1344	0.0445	0.2486	4	53951496	0.019	4.79e-06	22.5264
rs112311659	CCL4	A	C	0.3108	0.0531	0.0313	0.099	0.5917	3	46799444	0.0442	2.04e-12	77.942
rs112315344	CCL4	T	G	0.2123	0.0019	0.0284	0.12	0.9873	5	33775793	0.0455	3.07e-06	35.5405
rs113341849	CCL4	A	G	0.5651	0.1026	0.1268	0.045	0.02278	3	46384204	0.0184	1e-200	1087.72
rs115154931	CCL4	T	C	-0.1599	0.0044	0.0394	0.0877	0.9597	3	46715846	0.033	1.26e-06	28.5537
rs115360749	CCL4	A	G	0.2539	0.0021	0.021	0.0917	0.9816	3	46713120	0.0502	4.24e-07	39.151
rs11539148	CCL4	T	C	-0.1667	-0.0277	0.9392	0.0537	0.6062	3	49138810	0.0259	1.22e-10	42.1214
rs1161092	CCL4	A	G	-0.0635	0.0217	0.6742	0.0311	0.484	12	67722012	0.0125	3.77e-07	25.3654
rs11929028	CCL4	T	G	0.1241	0.0173	0.0701	0.0529	0.7431	3	51754424	0.0233	1e-07	29.657
rs137896358	CCL4	T	C	0.2797	0.1513	0.0186	0.1227	0.2176	19	18917908	0.0551	3.85e-07	36.4996
rs140505982	CCL4	T	C	-0.2294	-0.4031	0.0248	0.1678	0.01628	3	46459749	0.0415	3.24e-08	35.3774
rs143960014	CCL4	A	G	0.1953	-0.1061	0.0228	0.1432	0.4588	12	52285090	0.0416	2.67e-06	24.2694
rs17692864	CCL4	T	C	0.2321	-0.0234	0.9406	0.0596	0.6949	17	34945214	0.0283	2.38e-16	82.7265
rs200190854	CCL4	A	G	0.167	-0.0453	0.7429	0.0957	0.636	17	34508811	0.0205	3.75e-16	126.387
rs42279	CCL4	T	C	0.0743	0.0815	0.1598	0.0395	0.0391	5	11317698	0.0162	4.51e-06	21.8772
rs56131468	CCL4	A	G	0.0833	0.0607	0.1323	0.041	0.1383	10	132716137	0.0178	2.87e-06	22.8084
rs5743614	CCL4	T	C	0.0728	-0.0829	0.2565	0.0968	0.3918	4	38798935	0.0143	3.56e-07	26.0423
rs62257543	CCL4	A	G	0.1317	-0.0112	0.0707	0.0573	0.8451	3	51463134	0.0238	3.14e-08	32.6529
rs62259941	CCL4	A	G	0.1564	0.0404	0.0739	0.0523	0.4399	3	49415301	0.0238	4.98e-11	44.4449
rs62260798	CCL4	T	C	0.1394	-0.0017	0.0752	0.0507	0.9733	3	50274278	0.0232	1.87e-09	37.0399
rs62261476	CCL4	T	C	0.1436	0.0488	0.1034	0.0442	0.2698	3	48768586	0.0208	5.06e-12	50.7787
rs62262682	CCL4	A	C	0.1664	0.0871	0.0635	0.1322	0.51	3	49722761	0.0251	3.37e-11	45.1635
rs62263011	CCL4	T	C	0.1383	0.014	0.0736	0.0528	0.7914	3	50658211	0.0243	1.26e-08	34.5975
rs6505516	CCL4	A	G	0.0842	0.0091	0.3687	0.0392	0.8163	17	34453442	0.0156	6.76e-08	41.0933
rs6505521	CCL4	T	C	0.3819	-0.0099	0.8742	0.0477	0.835	17	34481759	0.0214	3.12e-71	473.701
rs72800563	CCL4	T	G	-0.1765	-0.1706	0.9693	0.1293	0.1868	16	79338459	0.0374	2.37e-06	27.3773
rs7638388	CCL4	T	C	0.2255	-0.0033	0.0971	0.0454	0.9426	3	47914974	0.0204	2.1e-28	128.595
rs76475180	CCL4	T	C	0.1917	-0.0295	0.0271	0.1255	0.814	17	34042403	0.04	1.65e-06	28.6227
rs78044056	CCL4	A	G	-0.2607	-0.0041	0.0138	0.1496	0.9782	4	157055604	0.0552	2.33e-06	25.5894
rs78206331	CCL4	T	C	0.1551	0.0386	0.0438	0.0703	0.5832	3	48272659	0.0311	6.13e-07	29.7652
rs80163550	CCL4	A	G	-0.3057	-0.0623	0.9195	0.0567	0.272	3	45551393	0.0225	4.8e-42	200.527
rs8064426	CCL4	A	G	-0.4104	-0.0284	0.1459	0.0409	0.4879	17	34819750	0.0173	2.11e-124	626.262
rs10903115	CD244	A	G	-0.0559	0.0247	0.4429	0.0296	0.4035	1	25261696	0.0122	4.61e-06	22.0604
rs10992054	CD244	T	C	-0.3705	0.8795	0.9873	0.4468	0.04902	9	92856642	0.0763	1.2e-06	42.4945
rs11020961	CD244	A	G	0.0768	0.029	0.8167	0.0371	0.4345	11	94575608	0.0161	1.84e-06	25.2712
rs11065822	CD244	T	G	0.0718	0.0355	0.361	0.0313	0.2568	12	111600134	0.0127	1.57e-08	34.0566
rs11220506	CD244	A	G	-0.0702	-0.0517	0.1876	0.0343	0.1313	11	126335329	0.0147	1.79e-06	22.1551
rs11265488	CD244	A	G	-0.0624	0.001	0.4675	0.0292	0.9728	1	160773957	0.0118	1.24e-07	27.7475
rs11265493	CD244	A	G	0.2122	-0.015	0.4066	0.0297	0.6126	1	160803802	0.0119	3.99e-71	317.29
rs114758826	CD244	A	G	-0.1804	0.1375	0.0393	0.0941	0.1439	4	174530615	0.0337	8.65e-08	36.2775
rs139676653	CD244	A	G	-0.3101	-0.1516	0.0116	0.1461	0.2993	2	74883750	0.0673	4.07e-06	31.5692
rs139924614	CD244	A	G	0.1618	0.0766	0.9666	0.0978	0.4336	22	17214005	0.0348	3.33e-06	24.9294
rs1434219	CD244	T	C	-0.0589	-0.0134	0.4388	0.0297	0.6504	2	79554556	0.0123	1.68e-06	24.4494
rs147033439	CD244	A	G	0.2053	0.1808	0.0249	0.1061	0.08825	1	88677329	0.0411	5.88e-07	30.2078
rs149458216	CD244	A	C	-0.2146	-0.2117	0.0182	0.0967	0.02855	16	48902293	0.047	4.97e-06	24.2714
rs2013002	CD244	T	C	0.0851	0.0135	0.4157	0.0299	0.6503	12	112200150	0.0121	2.02e-12	50.4331
rs2554697	CD244	A	G	0.0627	-0.0384	0.6347	0.0304	0.2078	8	3921805	0.0134	2.88e-06	21.514
rs34826779	CD244	T	G	0.063	0.0255	0.248	0.0345	0.4594	8	106570964	0.0138	4.99e-06	21.1789
rs3828139	CD244	T	C	0.0744	0.0003	0.4677	0.0294	0.9907	1	44253015	0.0119	4.05e-10	39.4774
rs41270009	CD244	T	C	-0.0862	0.036	0.8792	0.0501	0.4719	1	161058927	0.0183	2.47e-06	22.5822
rs4672486	CD244	A	G	0.0661	-0.0492	0.4329	0.0296	0.09643	2	62495209	0.0117	1.61e-08	31.6418
rs56272634	CD244	T	C	0.0704	0.0005	0.6994	0.0326	0.9881	2	111846068	0.0126	2.31e-08	30.7546
rs6928352	CD244	A	G	-0.1074	-0.0014	0.0794	0.052	0.9787	6	614064	0.0215	5.87e-07	24.8792
rs72837690	CD244	T	C	-0.0776	-0.0013	0.6405	0.0301	0.965	17	7088423	0.0125	5.37e-10	39.7244
rs78142752	CD244	T	C	0.2288	-0.0196	0.0184	0.0949	0.8362	5	96078542	0.0497	4.15e-06	27.9112
rs117356774	CD40	A	G	0.2482	0.1574	0.0155	0.1364	0.2483	20	43766894	0.0499	6.56e-07	27.7536
rs12152184	CD40	A	G	0.1085	0.0413	0.8849	0.0465	0.3736	22	45002809	0.0205	1.21e-07	29.8074
rs12500563	CD40	T	G	0.3143	-0.0577	0.9875	0.1722	0.7375	4	7304426	0.0687	4.76e-06	26.3857
rs12624433	CD40	A	G	-0.4185	-0.0093	0.2558	0.0342	0.7863	20	44680853	0.0133	1e-200	1020.61
rs138897138	CD40	A	G	0.109	-0.0408	0.914	0.0485	0.4001	2	122731427	0.0216	4.5e-07	26.7332
rs148534553	CD40	T	C	-0.2976	0.2189	0.0132	0.3779	0.5624	20	44359566	0.0572	1.96e-07	31.1693
rs200824954	CD40	T	G	0.1568	0.0119	0.0642	0.1045	0.909	7	29807677	0.0335	2.86e-06	32.2725
rs2745015	CD40	T	C	0.0795	-0.0368	0.326	0.0345	0.2859	20	44076853	0.0121	5.02e-11	41.0309
rs3967170	CD40	A	G	0.0789	0.0091	0.1353	0.0377	0.81	3	3773438	0.017	3.46e-06	21.4713
rs404842	CD40	A	G	-0.0599	-0.0735	0.6433	0.0304	0.01542	16	84304113	0.0123	1.12e-06	23.5611
rs45456397	CD40	A	C	-0.1157	0.0196	0.0763	0.0554	0.7229	20	44981692	0.023	4.89e-07	27.0074
rs4664334	CD40	T	C	0.0541	-0.0006	0.5003	0.0294	0.9846	2	161368905	0.0118	4.55e-06	20.9368
rs7250371	CD40	T	C	0.0686	-0.0496	0.3648	0.0307	0.1067	19	57861085	0.0116	3.34e-09	32.1736
rs73116859	CD40	T	C	0.2254	0.0388	0.9318	0.0593	0.5132	20	44340636	0.0238	2.78e-21	92.8472
rs76265892	CD40	T	C	0.3294	-0.0632	0.0192	0.2206	0.7743	20	44967062	0.0498	3.73e-11	56.622
rs8024256	CD40	A	G	-0.0562	-0.0396	0.3092	0.0311	0.2024	15	26829521	0.0121	3.41e-06	19.9068
rs9526031	CD40	A	C	0.064	-0.0013	0.4882	0.03	0.9648	13	45595067	0.012	9.64e-08	29.3014
rs9993874	CD40	A	G	-0.0582	-0.0124	0.4883	0.0293	0.6735	4	55046724	0.0125	3.22e-06	21.0267
rs11065822	CD5	T	G	0.0783	0.0355	0.3608	0.0313	0.2568	12	111600134	0.0126	5.16e-10	40.5104
rs11622090	CD5	T	C	-0.0588	-0.0342	0.3206	0.032	0.2848	14	93329692	0.0128	4.35e-06	19.9627
rs117276991	CD5	A	G	-0.1261	0.0192	0.0751	0.0556	0.7295	10	6251691	0.0256	8.4e-07	31.6254
rs117516652	CD5	A	G	0.2374	0.0304	0.9826	0.1529	0.8422	13	39003323	0.0476	6.12e-07	27.5073
rs12416520	CD5	A	G	-0.0629	-0.0222	0.7492	0.0351	0.5262	10	71211945	0.0132	1.89e-06	21.8991
rs1259355	CD5	A	G	0.0569	0.0337	0.4361	0.0297	0.2561	12	31688535	0.0119	1.74e-06	22.7832
rs17345759	CD5	A	C	-0.1134	-0.023	0.9301	0.048	0.6311	7	97499410	0.0245	3.68e-06	23.926
rs17769062	CD5	T	C	0.1638	0.0006	0.9589	0.0983	0.9949	9	27496604	0.0334	9.38e-07	30.2742
rs180886350	CD5	A	G	0.1887	-0.1059	0.025	0.0822	0.1973	11	65646247	0.039	1.31e-06	25.6156
rs2013002	CD5	T	C	0.1105	0.0135	0.4155	0.0299	0.6503	12	112200150	0.012	3.31e-20	85.2263
rs2237450	CD5	T	C	0.0623	-0.0485	0.6389	0.0304	0.1111	7	50716017	0.0124	5.06e-07	25.6286
rs2471960	CD5	A	G	-0.0613	-0.0066	0.305	0.0331	0.8419	6	31580539	0.0125	9.39e-07	23.4938
rs3018731	CD5	A	G	-0.0894	0.0483	0.257	0.0399	0.2258	11	61248776	0.0143	4.06e-10	43.7356
rs3104373	CD5	T	C	0.0973	-0.0745	0.1469	0.0941	0.4285	6	32600375	0.0165	3.7e-09	35.0429
rs4073745	CD5	A	G	-0.0683	-0.0611	0.7003	0.0334	0.06759	5	176733341	0.0131	1.85e-07	28.0268
rs470501	CD5	T	C	-0.0552	0.0274	0.5044	0.0292	0.348	12	121185769	0.012	4.22e-06	21.795
rs4893	CD5	A	G	0.1471	-0.015	0.9627	0.0691	0.8282	19	48833608	0.0313	2.61e-06	22.9309
rs61747728	CD5	T	C	0.1841	-0.1429	0.0399	0.0676	0.03445	1	179526214	0.0313	4.06e-09	37.1909
rs61768480	CD5	A	G	0.0695	0.0081	0.2776	0.0314	0.7957	1	1103150	0.0147	2.27e-06	26.5304
rs7242462	CD5	A	G	-0.1199	0.018	0.8853	0.0452	0.6896	18	45545720	0.0187	1.44e-10	41.8285
rs72821405	CD5	T	C	-0.1014	0.0679	0.0833	0.0583	0.2442	6	4714797	0.0217	2.97e-06	23.1588
rs887464	CD5	T	C	-0.0596	0.057	0.4525	0.031	0.06625	6	31145920	0.0114	1.71e-07	25.9765
rs9268118	CD5	T	C	0.0842	-0.0714	0.1485	0.0433	0.09917	6	32249987	0.0166	3.93e-07	26.4628
rs10792322	CD6	T	C	-0.0662	0.0621	0.3002	0.0327	0.05807	11	61761552	0.0126	1.49e-07	27.1765
rs10849918	CD6	T	C	0.0773	0.0115	0.4568	0.0306	0.7067	12	111376921	0.0125	6.25e-10	38.0366
rs11230553	CD6	T	C	-0.5066	-0.0216	0.2477	0.0347	0.5339	11	60760530	0.0132	1e-200	1510.85
rs11513729	CD6	T	C	0.0783	0.0118	0.4117	0.0299	0.6936	12	112273499	0.0122	1.38e-10	42.5506
rs117682923	CD6	T	C	-0.2026	0.0646	0.0429	0.0646	0.3175	11	61445440	0.0294	5.53e-12	49.8221
rs12074680	CD6	A	G	-0.1855	-0.0637	0.0301	0.0923	0.4901	1	194299592	0.0392	2.22e-06	24.9676
rs12288280	CD6	T	G	-0.3548	-0.0199	0.0794	0.0645	0.7572	11	60756356	0.0213	2.68e-62	275.933
rs139441314	CD6	T	C	-0.239	-0.0308	0.0198	0.1438	0.8303	11	61058263	0.0497	1.52e-06	29.7188
rs143374617	CD6	T	C	0.1766	-0.0801	0.0397	0.0767	0.2967	1	4327524	0.0329	7.97e-08	35.1136
rs149337064	CD6	T	G	-0.3463	-0.0715	0.0256	0.0787	0.3638	11	61073691	0.0443	5.4e-15	85.9802
rs35086654	CD6	T	C	-0.2416	0.0453	0.017	0.1824	0.8037	2	173467755	0.0517	2.97e-06	26.9706
rs4939458	CD6	A	G	-0.0647	-0.0459	0.6131	0.0303	0.1301	11	60564804	0.0128	4.31e-07	25.4489
rs534268736	CD6	T	C	0.2909	0.1081	0.0166	0.2014	0.5915	11	134282292	0.0584	6.32e-07	32.5755
rs60988380	CD6	T	C	0.0955	0.0219	0.1058	0.0472	0.6425	9	33117954	0.0193	7.49e-07	25.4682
rs7138688	CD6	T	G	-0.1057	0.0142	0.8858	0.0524	0.7858	12	112978204	0.0222	1.92e-06	32.3627
rs76519292	CD6	T	C	-0.1514	0.043	0.9462	0.0606	0.4777	11	60274808	0.0299	4.12e-07	33.415
rs8051133	CD6	A	G	-0.1079	0.0336	0.0691	0.063	0.5935	16	86486037	0.0236	4.83e-06	22.0912
rs841332	CD6	A	G	-0.0721	-0.0209	0.8286	0.0383	0.5861	1	95171460	0.0154	2.84e-06	21.7748
rs9691968	CD6	A	C	0.0646	-0.0497	0.2505	0.0328	0.1296	7	153635380	0.0134	1.43e-06	23.1231
rs1002985	CDCP1	T	C	0.1524	-0.0105	0.0535	0.0584	0.8573	6	32852448	0.0253	1.7e-09	34.7343
rs1048709	CDCP1	A	G	0.074	-0.0652	0.2027	0.0377	0.08397	6	31914935	0.0142	1.88e-07	26.1216
rs111476793	CDCP1	A	G	0.0895	0.0514	0.1339	0.0445	0.2486	4	53951496	0.0182	8.76e-07	23.8032
rs114026897	CDCP1	A	G	-0.1765	0.0117	0.0273	0.1286	0.9275	3	44187674	0.0371	1.96e-06	24.4042
rs12290068	CDCP1	A	G	0.1221	-0.0533	0.3187	0.0314	0.0898	11	126261564	0.0122	1.4e-23	95.9463
rs140751247	CDCP1	T	G	0.1519	0.0243	0.0386	0.0836	0.7711	3	44624700	0.0321	2.22e-06	23.4109
rs146583535	CDCP1	A	G	0.4557	-0.1185	0.0265	0.1227	0.3343	20	18761853	0.0968	2.51e-06	90.6512
rs17078000	CDCP1	A	G	0.0609	-0.0236	0.7179	0.0375	0.5295	13	84915900	0.0128	1.96e-06	21.4899
rs191929998	CDCP1	A	G	-0.1938	-0.1034	0.9581	0.1038	0.3193	22	31852311	0.0409	2.15e-06	29.7685
rs2288544	CDCP1	T	C	0.0649	0.0052	0.228	0.0331	0.8742	19	17337025	0.014	3.56e-06	20.2965
rs2530714	CDCP1	A	G	0.0654	0.0422	0.2952	0.0337	0.2105	6	30934451	0.0127	2.61e-07	25.4678
rs28535751	CDCP1	T	C	-0.0541	-0.0038	0.6294	0.0298	0.8994	14	59010649	0.0118	4.55e-06	20.1411
rs3115669	CDCP1	T	G	0.0784	-0.067	0.1399	0.0435	0.1234	6	31619024	0.0167	2.67e-06	21.824
rs35478654	CDCP1	T	C	-0.148	-0.1307	0.0367	0.0704	0.06329	3	58453757	0.0312	2.1e-06	22.8376
rs4804148	CDCP1	T	C	-0.0619	-0.0065	0.7187	0.033	0.8431	19	11270867	0.0125	7.35e-07	22.8593
rs573808300	CDCP1	A	G	-0.2998	0.37	0.0121	0.1899	0.05135	7	89774204	0.0599	5.59e-07	25.2293
rs59872649	CDCP1	A	G	-0.1093	-0.0406	0.0652	0.0568	0.4753	2	148430383	0.0232	2.46e-06	21.4848
rs61782461	CDCP1	T	C	-0.2176	-0.0814	0.9829	0.1104	0.4607	1	101804329	0.0471	3.84e-06	22.7717
rs6452820	CDCP1	A	G	-0.0738	0.0079	0.8367	0.0355	0.8234	5	72411335	0.0159	3.46e-06	21.291
rs672806	CDCP1	A	G	0.0816	-0.018	0.4097	0.0296	0.5434	11	126188405	0.0116	2e-12	46.153
rs6991332	CDCP1	T	C	-0.0579	0.0288	0.6455	0.0301	0.3389	8	61937553	0.0119	1.14e-06	21.9491
rs74811341	CDCP1	T	C	-0.1323	0.0274	0.0513	0.0638	0.6674	17	38720826	0.0277	1.79e-06	25.1419
rs7506429	CDCP1	A	C	0.0737	0.0097	0.7965	0.0379	0.7985	18	19991319	0.0144	3.09e-07	25.1959
rs7618923	CDCP1	T	C	-0.1738	-0.0154	0.1811	0.0365	0.6738	3	45130725	0.0151	1.18e-30	129.133
rs78464041	CDCP1	A	G	-0.1106	-0.064	0.0674	0.0573	0.2639	5	2501111	0.0232	1.87e-06	22.6603
rs79939301	CDCP1	A	G	-0.175	-0.0506	0.0716	0.0493	0.3049	3	45553090	0.0229	2.14e-14	58.395
rs9272226	CDCP1	T	C	-0.0933	-0.0193	0.6505	0.0694	0.7809	6	32602396	0.0118	2.64e-15	58.5386
rs115370595	CSF-1	A	G	-0.2277	-0.1806	0.9815	0.1412	0.2009	2	140484970	0.0496	4.42e-06	26.0268
rs116443177	CSF-1	T	C	0.0827	-0.0055	0.1595	0.0378	0.8852	2	27764122	0.0173	1.75e-06	22.7821
rs11685487	CSF-1	T	C	0.0944	0.0086	0.1197	0.0512	0.8663	2	8775320	0.0196	1.46e-06	26.876
rs142421172	CSF-1	A	G	0.1439	-0.095	0.044	0.068	0.1624	1	179682087	0.031	3.45e-06	22.4035
rs17610659	CSF-1	T	C	0.1684	-0.0379	0.4821	0.0295	0.1991	1	110503296	0.0118	3.31e-46	205.183
rs17734417	CSF-1	T	C	-0.1225	-0.1135	0.9466	0.0726	0.1182	14	58461604	0.0265	3.79e-06	22.3669
rs2523992	CSF-1	T	G	-0.075	-0.0803	0.8323	0.0575	0.1626	6	30075103	0.0152	8.05e-07	23.1691
rs34687393	CSF-1	A	G	-0.2561	-0.047	0.0146	0.1994	0.8137	12	52396112	0.0556	4.1e-06	26.0867
rs7227917	CSF-1	A	G	-0.0872	0.0181	0.8823	0.0452	0.689	18	45546185	0.0185	2.43e-06	22.5939
rs72783071	CSF-1	T	C	-0.199	0.1166	0.0231	0.1316	0.3757	16	60437963	0.0414	1.53e-06	25.5057
rs74849049	CSF-1	T	G	-0.0914	-0.0219	0.8992	0.0499	0.6607	3	171430935	0.02	4.88e-06	21.6644
rs7538029	CSF-1	A	C	0.0775	0.0079	0.2211	0.0351	0.8227	1	110474695	0.0165	2.64e-06	23.4935
rs75869070	CSF-1	A	G	0.1151	-0.0435	0.936	0.0598	0.4676	14	78693608	0.0239	1.47e-06	23.3899
rs76421506	CSF-1	A	G	0.0778	-0.0046	0.853	0.0422	0.9124	3	115295680	0.0168	3.64e-06	21.7153
rs11054069	CST5	T	C	0.1674	-0.0151	0.7421	0.0321	0.6377	12	11058117	0.013	6.07e-38	159.627
rs112961631	CST5	T	C	0.5656	0.0702	0.0233	0.0948	0.4588	20	23929099	0.0476	1.46e-32	179.461
rs115545200	CST5	A	G	0.2316	0.0398	0.0227	0.0953	0.6766	20	24088337	0.0393	3.79e-09	35.1493
rs117068418	CST5	T	C	0.1632	0.0396	0.961	0.065	0.5426	20	24176153	0.0311	1.54e-07	29.4345
rs117828697	CST5	T	C	-0.311	-0.0203	0.9715	0.0721	0.7785	20	24505894	0.036	5.68e-18	79.3345
rs12294339	CST5	T	C	0.0702	-0.0035	0.3671	0.0306	0.9084	11	34860199	0.0118	2.7e-09	33.7944
rs13127297	CST5	A	G	0.0545	0.0145	0.4095	0.0307	0.6357	4	23899510	0.0117	3.19e-06	21.1868
rs13397003	CST5	T	G	0.0701	-0.037	0.7748	0.0395	0.3494	2	62640887	0.0141	6.64e-07	25.303
rs139918398	CST5	T	C	0.3373	0.1287	0.0111	0.2232	0.5641	5	96079646	0.0676	6.05e-07	33.6905
rs140505821	CST5	A	G	0.3276	0.1271	0.0089	0.1516	0.4018	11	21963583	0.0691	2.13e-06	25.3789
rs141192864	CST5	T	C	0.1016	0.0408	0.0812	0.0564	0.4688	12	31381343	0.0213	1.84e-06	22.7169
rs145313608	CST5	A	G	0.2561	-0.0374	0.025	0.077	0.6269	20	24812869	0.0431	2.82e-09	45.8242
rs150547	CST5	A	C	0.0548	-0.0018	0.4071	0.0299	0.9522	5	59193431	0.0119	4.12e-06	20.7403
rs1536565	CST5	A	G	-0.1244	-0.0105	0.9481	0.0602	0.861	1	102420542	0.0264	2.45e-06	22.4722
rs17154027	CST5	A	G	-0.0558	0.0048	0.6302	0.0312	0.8776	8	11713852	0.0121	4e-06	20.7628
rs1797042	CST5	T	C	-0.2278	0.028	0.8749	0.0505	0.5784	20	23900945	0.018	1.04e-36	164.144
rs2359245	CST5	A	G	-0.0625	0.0395	0.7758	0.0376	0.2939	1	109737090	0.0136	4.32e-06	20.0474
rs3889401	CST5	A	G	0.0885	-0.0216	0.8624	0.0419	0.6056	6	7051402	0.0191	3.6e-06	21.8952
rs4507745	CST5	T	C	0.057	0.0021	0.6482	0.0694	0.9759	8	56143053	0.0122	2.98e-06	20.5739
rs4640452	CST5	A	G	0.3549	-0.0001	0.3939	0.0298	0.9977	20	23756613	0.0117	1e-200	914.156
rs470841	CST5	T	C	0.0568	0.0206	0.6369	0.0311	0.5068	18	24286681	0.0119	1.81e-06	22.0188
rs4756151	CST5	A	C	-0.094	-0.0496	0.1273	0.0432	0.2508	11	34495358	0.0172	4.63e-08	28.9837
rs4766797	CST5	A	G	-0.0574	0.0031	0.4935	0.0293	0.9167	12	117050587	0.0117	9.3e-07	23.5693
rs6037004	CST5	A	G	0.1838	0.114	0.028	0.1435	0.4268	20	24979869	0.0383	1.59e-06	26.3181
rs60586299	CST5	T	C	-0.0654	-0.0411	0.3077	0.0339	0.2251	18	3479423	0.0134	1.06e-06	26.0801
rs62436191	CST5	A	G	0.1194	0.0062	0.0762	0.0702	0.9296	6	146809314	0.0234	3.35e-07	28.7313
rs67020211	CST5	T	G	0.079	-0.0334	0.4609	0.0297	0.2611	15	63639644	0.0115	6.44e-12	45.8322
rs697699	CST5	A	C	0.1098	-0.0299	0.0675	0.0626	0.6332	20	51363052	0.0237	3.61e-06	21.7149
rs7275493	CST5	T	C	-0.0572	0.0365	0.6243	0.0317	0.2501	21	18049996	0.0119	1.53e-06	22.6349
rs72980022	CST5	A	G	0.0607	0.0124	0.2813	0.031	0.6883	2	233853187	0.0126	1.45e-06	21.9609
rs76147669	CST5	T	C	0.3629	-0.0343	0.0238	0.0987	0.7285	20	24323985	0.0408	5.86e-19	87.9622
rs76729883	CST5	T	G	0.3521	-0.0398	0.0366	0.0658	0.5456	20	24083855	0.0346	2.53e-24	126.001
rs77121303	CST5	A	G	-0.2516	0.0098	0.983	0.1391	0.9441	22	37630079	0.0532	2.25e-06	28.3702
rs78916169	CST5	T	G	0.2063	0.2478	0.0526	0.1077	0.02144	20	23405904	0.0287	6.57e-13	60.8561
rs78958589	CST5	T	C	0.3519	-0.0087	0.0267	0.0688	0.8992	20	23490713	0.0364	4.14e-22	95.4446
rs79359257	CST5	T	C	0.073	0.0166	0.8152	0.0375	0.6588	5	109366574	0.0156	2.88e-06	22.9747
rs930735	CST5	A	G	0.0579	-0.0573	0.547	0.0292	0.04954	1	202185979	0.0114	3.8e-07	24.5164
rs9327707	CST5	T	C	0.059	-0.0086	0.3955	0.0304	0.7782	5	134512655	0.0118	5.73e-07	24.5219
rs9455923	CST5	A	G	0.0537	-0.0216	0.4261	0.0291	0.459	6	168345756	0.0115	3.02e-06	20.8066
rs962720	CST5	T	C	0.0558	-0.0688	0.5837	0.0302	0.02273	9	109490400	0.0119	2.74e-06	21.6487
rs116303454	CTACK	A	G	0.383	0.0237	0.02863	0.108	0.8263	3	27253164	0.0816	3.27e-06	29.8523
rs12438356	CTACK	C	T	-0.1548	-0.0361	0.1196	0.0423	0.3935	15	69287238	0.0337	4.46e-06	18.4063
rs135564	CTACK	A	G	-0.1893	0.0098	0.2597	0.033	0.766	22	46140060	0.0268	2.43e-12	50.7018
rs145902143	CTACK	G	A	0.2838	0.0341	0.03885	0.1006	0.7349	12	20791973	0.0581	1.03e-06	21.9606
rs2070074	CTACK	G	A	-0.4467	0.0898	0.1022	0.0477	0.06006	9	34649445	0.0374	1.79e-32	137.937
rs2731674	CTACK	G	T	0.1333	0.0253	0.7761	0.0335	0.4494	5	177412889	0.0267	5.64e-07	22.5496
rs3766110	CTACK	C	A	0.1287	0.0103	0.2342	0.034	0.7624	1	169545945	0.0278	3.86e-06	21.6902
rs41314567	CTACK	A	G	-0.4186	0.0938	0.03681	0.084	0.2643	9	34253824	0.0906	4.66e-06	45.6587
rs55764737	CTACK	C	T	-0.5313	-0.1671	0.02352	0.0942	0.07599	15	61031215	0.0972	4.62e-08	47.6722
rs57338032	CTACK	G	A	-0.1583	0.018	0.18	0.041	0.6605	15	78506597	0.0317	6.23e-07	27.0452
rs72733124	CTACK	C	T	-0.3665	-0.0575	0.01534	0.0895	0.5202	9	34328677	0.068	6.36e-08	14.7857
rs7333764	CTACK	T	C	0.2773	-0.0772	0.02658	0.0943	0.4133	13	33634664	0.0593	2.85e-06	14.4978
rs76378954	CTACK	G	A	-0.4	0.0209	0.02352	0.0942	0.8242	9	33414863	0.0836	2.43e-06	26.8684
rs76395525	CTACK	A	G	0.5277	0.0821	0.01431	0.1527	0.591	15	79449049	0.1083	9.55e-07	28.734
rs10778675	CX3CL1	A	C	0.0792	0.0269	0.1687	0.0414	0.515	12	79905558	0.0158	5.37e-07	25.1908
rs111443964	CX3CL1	A	G	-0.1321	-0.0338	0.0544	0.0768	0.6602	16	57536443	0.0259	3.39e-07	26.5034
rs114359340	CX3CL1	A	G	-0.1881	-0.0089	0.9747	0.0899	0.9209	1	6532317	0.0405	3.41e-06	23.8593
rs11682107	CX3CL1	A	G	-0.0675	-0.0085	0.5568	0.0293	0.7712	2	113835522	0.0126	8.45e-08	27.9696
rs117698194	CX3CL1	A	G	-0.1996	-0.1394	0.0224	0.0994	0.1608	15	85657494	0.0432	3.83e-06	24.2208
rs12331618	CX3CL1	A	G	-0.0582	0.0143	0.4914	0.0293	0.6256	4	187139939	0.0114	3.3e-07	24.9769
rs13167439	CX3CL1	T	C	-0.0903	0.0687	0.89	0.0463	0.138	5	120396066	0.0193	2.89e-06	22.8563
rs2517617	CX3CL1	A	G	0.0875	-0.0078	0.1143	0.0625	0.9006	6	30161536	0.0185	2.25e-06	22.8865
rs2731674	CX3CL1	T	G	-0.0681	-0.0253	0.274	0.0335	0.4494	5	177412889	0.0128	1.04e-07	27.2428
rs28771425	CX3CL1	A	C	0.0794	-0.0584	0.4247	0.0304	0.05496	6	31315220	0.0123	1.08e-10	39.7339
rs3118357	CX3CL1	A	G	0.0978	-0.0338	0.0981	0.066	0.6087	6	28802149	0.0208	2.58e-06	22.4555
rs3129721	CX3CL1	A	C	-0.0673	0.0331	0.6276	0.031	0.2854	6	32676251	0.0119	1.55e-08	31.2752
rs35026817	CX3CL1	T	G	0.0633	-0.0365	0.3327	0.0306	0.2337	3	70136592	0.0122	2.12e-07	26.2678
rs3732378	CX3CL1	A	G	0.0941	0.0808	0.1671	0.0378	0.03246	3	39307162	0.0154	9.94e-10	36.4157
rs56397903	CX3CL1	A	G	0.1968	0.0466	0.9744	0.0754	0.5366	8	26741279	0.0424	3.46e-06	28.5381
rs571946532	CX3CL1	A	C	-0.2404	0.0081	0.981	0.2693	0.976	9	88885541	0.0512	2.66e-06	25.4031
rs62253001	CX3CL1	A	G	-0.1008	0.0698	0.9217	0.0485	0.1501	3	69767057	0.0217	3.4e-06	21.6358
rs6937696	CX3CL1	T	C	-0.0811	-0.0069	0.651	0.0311	0.8242	6	32418018	0.012	1.4e-11	44.1851
rs712137	CX3CL1	A	C	0.0563	0.0201	0.6601	0.0321	0.5304	12	41381284	0.012	2.71e-06	20.9882
rs74949885	CX3CL1	A	C	-0.1591	-0.0473	0.0341	0.1212	0.6965	4	182267341	0.0338	2.51e-06	24.5861
rs77915710	CX3CL1	A	G	-0.1436	-0.0297	0.0402	0.1122	0.7909	1	172099857	0.0304	2.32e-06	23.4928
rs8052631	CX3CL1	A	G	-0.1511	-0.0695	0.9463	0.0681	0.3072	16	57167230	0.027	2.19e-08	33.2426
rs10733789	CXCL1	T	C	-0.0639	0.0597	0.6874	0.0323	0.06465	10	64948684	0.0127	4.87e-07	25.1115
rs10734292	CXCL1	A	G	0.123	0.0171	0.067	0.0654	0.7937	11	20486401	0.0267	4.09e-06	22.3122
rs11880837	CXCL1	A	G	0.0583	0.0382	0.3161	0.0311	0.2189	19	14808453	0.0127	4.42e-06	21.0249
rs12770839	CXCL1	A	C	0.0648	-0.019	0.321	0.036	0.5965	10	65297720	0.0126	2.71e-07	26.9971
rs1366946	CXCL1	T	C	-0.3134	0.0057	0.7638	0.0349	0.8704	4	74738469	0.0134	5.65e-121	541.13
rs17469975	CXCL1	T	C	0.1913	-0.1465	0.0264	0.132	0.2671	4	75161906	0.0389	8.76e-07	27.7704
rs2122155	CXCL1	A	G	-0.0538	0.0207	0.5637	0.0293	0.4805	4	59689961	0.0117	4.26e-06	20.9801
rs2280441	CXCL1	A	G	-0.1443	-0.027	0.0405	0.078	0.7294	15	81240669	0.0312	3.75e-06	23.8813
rs4474574	CXCL1	T	C	-0.365	-0.2579	0.0146	0.3842	0.502	13	37854253	0.0779	2.79e-06	36.7611
rs62311721	CXCL1	T	C	-0.186	-0.035	0.9588	0.1441	0.8081	4	84005961	0.0407	4.88e-06	39.1544
rs75754617	CXCL1	A	G	-0.1272	-0.0386	0.0682	0.0677	0.5685	4	74337564	0.0241	1.31e-07	30.3308
rs863004	CXCL1	T	C	0.0661	0.0131	0.3809	0.0334	0.6948	1	159176831	0.0119	2.78e-08	30.3954
rs10481754	CXCL10	T	C	-0.0548	0.0383	0.4567	0.0295	0.1944	9	84196490	0.0119	4.12e-06	21.3336
rs1077965	CXCL10	A	G	-0.0546	-0.0046	0.5648	0.0292	0.8758	15	80065337	0.0118	3.71e-06	21.6177
rs11065822	CXCL10	T	G	0.0754	0.0355	0.3601	0.0313	0.2568	12	111600134	0.0126	2.18e-09	37.5492
rs11066390	CXCL10	A	G	0.0606	-0.0736	0.3006	0.0352	0.03674	12	113163766	0.0129	2.63e-06	22.7651
rs112202639	CXCL10	A	G	-0.1609	0.0357	0.9671	0.0686	0.6026	1	44566391	0.0336	1.68e-06	24.3266
rs11513729	CXCL10	T	C	0.0832	0.0118	0.4114	0.0299	0.6936	12	112273499	0.0121	6.15e-12	48.081
rs115140093	CXCL10	T	C	-0.5186	-0.1275	0.9732	0.0995	0.1999	4	76910673	0.042	5.02e-35	209.761
rs12155428	CXCL10	T	C	-0.1765	0.0143	0.0284	0.1457	0.9218	7	3425301	0.0375	2.52e-06	25.3691
rs12174864	CXCL10	A	G	-0.0582	0.0135	0.6254	0.0303	0.6556	6	88557407	0.0121	1.51e-06	22.7203
rs12476448	CXCL10	T	C	0.0536	0.0238	0.4864	0.029	0.4116	2	14400474	0.0115	3.15e-06	21.1813
rs12629593	CXCL10	T	G	-0.0879	-0.0295	0.1209	0.0458	0.5196	3	54104178	0.0182	1.37e-06	24.2517
rs150519056	CXCL10	T	C	-0.1841	-0.0719	0.9688	0.0877	0.4124	22	50774821	0.0376	9.77e-07	28.0437
rs1563171	CXCL10	A	G	0.0592	-0.0344	0.7042	0.0324	0.2874	2	3891773	0.0127	3.14e-06	21.5497
rs17000106	CXCL10	A	G	-0.1019	-0.1328	0.9196	0.0585	0.02317	4	75954250	0.0222	4.43e-06	21.9814
rs2349689	CXCL10	A	G	-0.0789	-0.075	0.2555	0.0363	0.03849	8	62003730	0.0164	1.5e-06	33.9331
rs2523495	CXCL10	T	C	0.1095	-0.089	0.1048	0.0606	0.1423	6	31377978	0.0196	2.31e-08	33.2388
rs4367871	CXCL10	T	C	-0.0567	-0.017	0.5587	0.0292	0.5597	10	1845059	0.0119	1.89e-06	22.6961
rs4804148	CXCL10	T	C	-0.0629	-0.0065	0.7227	0.033	0.8431	19	11270867	0.013	1.31e-06	23.4145
rs55732300	CXCL10	A	G	0.1175	-0.0024	0.929	0.0619	0.9689	11	73731422	0.025	2.6e-06	26.8729
rs72651343	CXCL10	T	C	-0.6096	0.2122	0.9892	0.1636	0.1946	4	76808216	0.0619	6.98e-23	114.093
rs72664594	CXCL10	A	C	0.1029	-0.0298	0.091	0.0478	0.5335	4	113162398	0.0221	3.22e-06	25.0831
rs72682331	CXCL10	A	G	0.1089	0.0051	0.0979	0.0461	0.9126	4	112904535	0.0209	1.88e-07	30.9177
rs741344	CXCL10	A	G	-0.06	-0.0235	0.7036	0.0301	0.4336	12	68597086	0.013	3.92e-06	21.4953
rs10733789	CXCL11	T	C	-0.0815	0.0597	0.6875	0.0323	0.06465	10	64948684	0.0127	1.39e-10	40.8874
rs10898158	CXCL11	A	G	0.0609	-0.0011	0.6028	0.0302	0.9711	11	83554112	0.0121	4.83e-07	25.4173
rs11065822	CXCL11	T	G	0.085	0.0355	0.3607	0.0313	0.2568	12	111600134	0.0126	1.52e-11	47.7616
rs111787182	CXCL11	A	C	-0.1445	-0.0185	0.951	0.0551	0.7365	7	157911633	0.0314	4.19e-06	25.7801
rs112884138	CXCL11	T	C	-0.0976	0.0542	0.0892	0.0637	0.3954	4	134362360	0.0209	3.01e-06	22.8284
rs12433317	CXCL11	A	G	0.0571	0.007	0.4282	0.0292	0.8114	14	50775476	0.012	1.95e-06	22.8453
rs189435310	CXCL11	T	G	0.1657	0.0684	0.035	0.076	0.368	7	101335143	0.035	2.2e-06	27.3294
rs2013002	CXCL11	T	C	0.0855	0.0135	0.4155	0.0299	0.6503	12	112200150	0.012	1.04e-12	50.9065
rs2078854	CXCL11	A	C	-0.067	-0.0311	0.7031	0.0354	0.3804	12	111297080	0.0131	3.15e-07	27.6432
rs224091	CXCL11	T	C	-0.097	0.0218	0.8856	0.039	0.5771	10	64541373	0.0194	5.73e-07	27.2883
rs2245786	CXCL11	A	G	-0.0599	-0.0441	0.6525	0.0322	0.1712	20	4795382	0.0131	4.82e-06	23.9886
rs2893923	CXCL11	T	C	0.0777	-0.0617	0.313	0.0323	0.05605	10	65261184	0.0126	6.97e-10	38.3551
rs2894233	CXCL11	A	G	-0.2236	0.0769	0.9724	0.0931	0.4087	6	32011678	0.047	1.96e-06	32.0619
rs4748380	CXCL11	T	C	0.0901	-0.0159	0.1188	0.0516	0.7572	10	17590681	0.019	2.12e-06	25.0791
rs56371028	CXCL11	T	C	-0.1042	0.0045	0.1303	0.0427	0.9166	4	77173476	0.0175	2.61e-09	36.3274
rs60141220	CXCL11	A	G	-0.0777	0.0309	0.1703	0.0413	0.4539	1	26395741	0.0165	2.49e-06	22.5917
rs6827617	CXCL11	A	G	-0.1724	-0.0284	0.6041	0.0296	0.3365	4	76916146	0.0118	2.42e-48	212.23
rs7009937	CXCL11	T	C	0.1175	-0.0153	0.9321	0.0561	0.7847	8	96176796	0.025	2.6e-06	25.0097
rs7222922	CXCL11	T	C	-0.0882	0.0232	0.1205	0.0515	0.6526	17	34335694	0.0182	1.26e-06	24.3183
rs72747175	CXCL11	A	G	0.1535	-0.433	0.9608	0.1867	0.02038	5	18009856	0.0326	2.49e-06	26.1867
rs72925566	CXCL11	A	G	-0.0973	0.0104	0.1651	0.0392	0.7899	6	89498971	0.0185	1.44e-07	29.6615
rs7475335	CXCL11	A	C	-0.0646	-0.0116	0.3172	0.0327	0.7225	10	104343428	0.0124	1.89e-07	26.6808
rs75612655	CXCL11	T	C	0.5352	0.3372	0.0084	0.3271	0.3026	7	101594247	0.0705	3.16e-14	62.009
rs7750544	CXCL11	T	C	-0.0773	-0.0247	0.165	0.0444	0.5775	6	154177484	0.0164	2.44e-06	22.4985
rs78632565	CXCL11	T	C	0.1082	0.0683	0.9152	0.051	0.1804	8	70982905	0.0214	4.28e-07	26.7975
rs9351133	CXCL11	T	C	-0.0561	0.0134	0.6437	0.0306	0.6615	6	88561651	0.0122	4.26e-06	20.652
rs10403201	CXCL5	A	G	-0.0601	0.0514	0.2925	0.0329	0.1189	19	14764810	0.0127	2.22e-06	22.0508
rs10821552	CXCL5	A	C	-0.1132	0.0427	0.3353	0.0305	0.1613	9	136939992	0.0156	3.97e-13	56.5224
rs11734099	CXCL5	A	G	0.0769	0.0262	0.1845	0.0375	0.4836	4	6891435	0.0153	5e-07	26.2573
rs12499197	CXCL5	T	C	0.1059	-0.0407	0.1162	0.0454	0.3702	4	75392696	0.0189	2.1e-08	34.0015
rs140343011	CXCL5	A	G	0.1353	-0.0372	0.0687	0.0682	0.5856	4	74314141	0.0241	1.98e-08	34.5549
rs144757763	CXCL5	A	G	0.2429	-0.019	0.0279	0.106	0.8574	4	75136300	0.0419	6.75e-09	47.2639
rs146553494	CXCL5	A	G	0.1844	0.0294	0.0265	0.1298	0.8208	3	183850210	0.0377	1e-06	25.8898
rs2004100	CXCL5	T	C	0.0675	-0.0553	0.2492	0.0353	0.1179	8	144554731	0.0147	4.39e-06	22.5813
rs3183927	CXCL5	A	G	-0.0619	-0.0273	0.6436	0.0305	0.3704	9	100684757	0.0121	3.13e-07	25.9254
rs425535	CXCL5	T	C	0.5063	-0.0195	0.1127	0.052	0.708	4	74863997	0.0181	3.52e-172	795.92
rs4279906	CXCL5	T	C	0.2082	0.0441	0.0209	0.1098	0.6879	1	211477063	0.042	7.15e-07	26.1515
rs4441925	CXCL5	T	G	0.0881	0.0047	0.144	0.0909	0.9588	6	76614131	0.0188	2.78e-06	22.5415
rs56191017	CXCL5	T	C	0.1732	0.011	0.0622	0.0696	0.874	4	73978565	0.0273	2.23e-10	44.9179
rs59312158	CXCL5	A	G	-0.19	-0.0436	0.0309	0.0828	0.5987	16	88582345	0.0385	8.01e-07	29.6192
rs7068145	CXCL5	A	G	0.077	-0.0586	0.3963	0.03	0.05066	10	64827663	0.012	1.39e-10	40.6444
rs74451052	CXCL5	A	G	-0.1915	0.062	0.929	0.0674	0.3573	4	74586608	0.0246	7e-15	69.4478
rs7636889	CXCL5	A	G	-0.0768	-0.0183	0.7593	0.0362	0.6137	3	56874033	0.0137	2.07e-08	31.8282
rs79649467	CXCL5	T	G	-0.1721	-0.0186	0.0605	0.061	0.7605	4	74880852	0.0276	4.5e-10	48.2636
rs10031141	CXCL6	A	G	-0.392	-0.0874	0.594	0.0299	0.00345	4	74594043	0.0119	1e-200	1144.23
rs111241368	CXCL6	A	G	0.1896	0.1023	0.1193	0.0453	0.0239	4	74216725	0.0186	2.12e-24	108.798
rs113112297	CXCL6	T	C	0.1773	0.1048	0.1011	0.0487	0.03149	4	73861272	0.0201	1.14e-18	82.1395
rs113948964	CXCL6	A	G	0.1532	0.055	0.0659	0.0494	0.2657	4	74977237	0.0255	1.88e-09	41.4225
rs11547311	CXCL6	T	C	0.1285	-0.0396	0.0649	0.0908	0.663	16	2222286	0.0272	2.31e-06	26.5687
rs12075	CXCL6	A	G	0.0816	0.0213	0.5554	0.0296	0.4712	1	159175354	0.0115	1.29e-12	48.6277
rs149900441	CXCL6	T	C	-0.2732	0.1049	0.0204	0.1071	0.3275	4	72602493	0.0569	1.58e-06	41.3111
rs182381042	CXCL6	A	G	-0.3831	0.0512	0.0074	0.2975	0.8633	8	93838957	0.0799	1.63e-06	27.9445
rs184103539	CXCL6	T	C	-0.1603	-0.0153	0.039	0.0773	0.8429	1	222149663	0.0351	4.95e-06	24.7773
rs34080302	CXCL6	T	G	0.0605	0.037	0.715	0.0355	0.298	14	89402542	0.0131	3.87e-06	21.3547
rs35096759	CXCL6	T	C	0.2109	0.1681	0.0308	0.0737	0.02256	4	75172482	0.0427	7.85e-07	38.0589
rs9371716	CXCL6	T	C	-0.0919	-0.0835	0.1328	0.0947	0.3779	6	154000019	0.0193	1.92e-06	24.1878
rs11065822	CXCL9	T	G	0.0653	0.0355	0.3586	0.0313	0.2568	12	111600134	0.0122	8.68e-08	28.0756
rs11066309	CXCL9	A	G	0.0834	-0.0227	0.4163	0.0333	0.4963	12	112883476	0.0135	6.5e-10	38.4391
rs114033894	CXCL9	T	G	-0.2245	0.0701	0.981	0.096	0.4652	2	86977227	0.0488	4.22e-06	26.8895
rs11513729	CXCL9	T	C	0.0745	0.0118	0.4102	0.0299	0.6936	12	112273499	0.0117	1.92e-10	38.4672
rs12191307	CXCL9	A	G	-0.1452	-0.03	0.098	0.055	0.5861	6	161256529	0.0197	1.7e-13	53.4439
rs142119726	CXCL9	T	C	0.2705	0.0087	0.9851	0.1263	0.9451	7	48859798	0.0551	9.14e-07	29.7017
rs145607633	CXCL9	T	C	0.0728	-0.0144	0.1625	0.0418	0.7298	5	19287867	0.0154	2.28e-06	20.6366
rs1530297	CXCL9	A	G	-0.0569	0.0343	0.4133	0.0298	0.2505	4	77202861	0.0114	6e-07	23.1676
rs182152471	CXCL9	T	C	0.1861	-0.0442	0.028	0.0635	0.4866	16	1803589	0.0385	1.34e-06	25.8093
rs192119373	CXCL9	T	G	0.6177	1.0346	0.0057	0.5537	0.06167	1	3823464	0.1287	1.59e-06	38.3418
rs2501879	CXCL9	A	G	-0.0614	0.0068	0.7399	0.033	0.8373	1	161234965	0.0131	2.77e-06	20.7568
rs3119311	CXCL9	T	C	0.0974	0.0349	0.8738	0.0461	0.4489	6	160693107	0.017	1.01e-08	30.8881
rs35435997	CXCL9	A	G	0.0915	0.059	0.1125	0.0537	0.2719	2	242665455	0.02	4.76e-06	21.4169
rs61875680	CXCL9	A	G	-0.0758	0.0549	0.1611	0.044	0.2114	10	107966626	0.0158	1.61e-06	22.2192
rs62200304	CXCL9	A	C	-0.115	0.0639	0.9336	0.0633	0.3127	20	20119931	0.0244	2.44e-06	23.4611
rs62272916	CXCL9	A	G	-0.0834	0.0094	0.1182	0.0473	0.8427	3	151541803	0.0176	2.15e-06	21.3567
rs656739	CXCL9	A	G	0.0562	0.0221	0.6566	0.0301	0.4622	7	29049949	0.0119	2.33e-06	21.0143
rs73194812	CXCL9	A	G	0.1821	-0.0933	0.9758	0.1121	0.4055	21	18734554	0.0391	3.2e-06	23.1021
rs73606147	CXCL9	A	C	0.2792	0.4682	0.0133	0.1839	0.01088	20	2538467	0.059	2.22e-06	27.4249
rs7600322	CXCL9	T	C	0.057	0.0428	0.5214	0.0296	0.1479	2	204754353	0.0118	1.36e-06	22.4897
rs80348644	CXCL9	T	C	0.1546	0.0668	0.0336	0.0873	0.4438	4	160574480	0.0332	3.21e-06	22.9024
rs9366778	CXCL9	A	G	-0.0605	0.0617	0.4075	0.0296	0.03669	6	31269173	0.0115	1.43e-07	26.0865
rs10191831	DNER	T	C	-0.0591	0.0188	0.4361	0.0292	0.52	2	41864408	0.0125	2.27e-06	21.3401
rs1133851	DNER	A	G	-0.0664	-0.0405	0.2533	0.034	0.2334	18	3722038	0.0142	2.92e-06	23.8628
rs116179073	DNER	T	C	-0.2481	0.3314	0.0138	0.1902	0.08135	12	31458615	0.0537	3.84e-06	23.1565
rs11695483	DNER	A	G	-0.0888	0.0074	0.5311	0.0302	0.8062	2	230524733	0.0114	6.73e-15	58.0481
rs13415396	DNER	T	C	-0.0843	0.0329	0.5643	0.0295	0.2657	2	230229659	0.0117	5.8e-13	50.0902
rs194746	DNER	T	C	0.0528	0.0312	0.4849	0.0291	0.2842	14	69282887	0.0112	2.43e-06	20.5298
rs2837988	DNER	A	C	0.0576	-0.0601	0.3578	0.031	0.05249	21	42619544	0.0118	1.05e-06	22.4947
rs28689968	DNER	T	C	0.0918	-0.0013	0.1074	0.0434	0.976	17	47247257	0.0184	6.07e-07	23.8403
rs35392774	DNER	T	C	-0.1693	0.0052	0.3552	0.0309	0.8661	2	230847090	0.0121	1.75e-44	190.047
rs6440623	DNER	A	G	-0.1496	-0.0572	0.942	0.0682	0.4019	3	149275619	0.0326	4.45e-06	28.8716
rs75685422	DNER	T	C	0.0879	0.0394	0.1139	0.0493	0.4243	14	95752666	0.0186	2.29e-06	22.3137
rs9289590	DNER	T	C	-0.0652	0.0124	0.7033	0.0346	0.7208	3	139639117	0.0142	4.4e-06	22.0418
rs9636860	DNER	T	C	0.0906	0.0901	0.1029	0.0563	0.1098	21	33319014	0.0187	1.27e-06	22.3337
rs9967959	DNER	T	G	0.0718	0.011	0.1718	0.0387	0.7759	21	28101979	0.0152	2.32e-06	21.6395
rs112956934	EN-RAGE	T	C	0.1884	-0.0116	0.0246	0.0815	0.8871	12	96571503	0.0407	3.67e-06	25.142
rs112988802	EN-RAGE	T	C	-0.1396	-0.0622	0.9492	0.0892	0.4859	14	59990514	0.0293	1.89e-06	24.1941
rs13384799	EN-RAGE	T	C	-0.0622	0.0141	0.7266	0.0306	0.6458	2	125135589	0.0133	2.92e-06	22.0037
rs147302029	EN-RAGE	A	G	0.1806	-0.0566	0.0379	0.0759	0.4557	16	4602209	0.0345	1.65e-07	32.5384
rs150015576	EN-RAGE	A	C	0.194	0.0278	0.0217	0.0795	0.7268	3	174824333	0.0423	4.51e-06	23.5884
rs174344	EN-RAGE	A	G	0.0617	-0.0467	0.6296	0.0306	0.1276	22	18032226	0.0125	7.97e-07	25.4233
rs191808657	EN-RAGE	A	C	0.3059	0.1756	0.983	0.1335	0.1884	7	75133433	0.0665	4.22e-06	38.9335
rs2056031	EN-RAGE	T	C	-0.0604	0.0629	0.613	0.0693	0.3641	4	12920594	0.0119	3.86e-07	25.5527
rs2425640	EN-RAGE	A	G	-0.0583	0.0244	0.3511	0.0308	0.4286	20	43028037	0.0123	2.14e-06	22.8621
rs3014874	EN-RAGE	A	G	-0.1726	-0.0138	0.2623	0.0346	0.6909	1	153337943	0.0137	2.15e-36	166.694
rs3802266	EN-RAGE	A	G	0.0555	-0.0785	0.5633	0.0295	0.007731	8	123985708	0.0118	2.56e-06	22.3685
rs55783131	EN-RAGE	T	C	0.2064	0.132	0.0239	0.0994	0.1844	22	17406250	0.0425	1.19e-06	29.3285
rs56268787	EN-RAGE	T	C	-0.0936	-0.011	0.0955	0.0545	0.8404	3	152573197	0.0203	4.01e-06	22.3358
rs61803119	EN-RAGE	T	G	0.1501	-0.0532	0.1069	0.0492	0.28	1	153390202	0.0194	1.02e-14	61.754
rs78800546	EN-RAGE	A	G	-0.2529	-0.0136	0.0156	0.1328	0.9182	11	31879143	0.0534	2.18e-06	28.132
rs10777251	FGF-19	A	G	-0.0767	0.0087	0.1923	0.0809	0.9144	12	91080475	0.0166	3.83e-06	22.7186
rs112126444	FGF-19	A	G	-0.0927	-0.0347	0.1012	0.0485	0.4736	3	132162249	0.0199	3.19e-06	23.0677
rs117398067	FGF-19	T	C	0.2583	-0.0637	0.0178	0.0769	0.4072	15	59188192	0.0564	4.65e-06	34.4722
rs12110436	FGF-19	T	C	-0.136	-0.0253	0.0418	0.0803	0.7526	6	168606201	0.0297	4.67e-06	21.8731
rs12407505	FGF-19	A	G	-0.1614	0.1162	0.9664	0.1218	0.34	1	85295202	0.0352	4.53e-06	24.9666
rs12520287	FGF-19	T	C	-0.1014	-0.0601	0.9175	0.0542	0.2676	5	54847098	0.0221	4.47e-06	22.2842
rs13103023	FGF-19	A	G	0.0837	0.0246	0.3415	0.0307	0.4235	4	39457617	0.0124	1.48e-11	45.1806
rs142067135	FGF-19	A	G	-0.2295	0.1701	0.0198	0.13	0.1908	12	76644195	0.0492	3.09e-06	28.2855
rs145274424	FGF-19	T	C	0.1992	0.1181	0.9777	0.092	0.1992	7	17445553	0.0421	2.23e-06	25.5366
rs1671812	FGF-19	T	C	0.0621	-0.0207	0.6316	0.0312	0.5072	11	114495920	0.0132	2.54e-06	22.3114
rs17326790	FGF-19	T	C	0.2161	-0.0172	0.0209	0.0972	0.8598	13	85357827	0.0471	4.47e-06	28.2236
rs191522330	FGF-19	T	C	0.2325	-0.0465	0.9812	0.0919	0.6127	11	5610048	0.0488	1.89e-06	29.4468
rs2306969	FGF-19	A	G	0.0674	0.0415	0.2338	0.035	0.2365	19	5851801	0.0141	1.75e-06	24.0244
rs2906655	FGF-19	T	C	-0.0623	-0.0445	0.2503	0.0357	0.2127	7	101569302	0.0135	3.93e-06	21.5038
rs35836706	FGF-19	A	G	0.2151	-0.0933	0.0203	0.1172	0.4259	9	84435749	0.0456	2.39e-06	27.162
rs7005978	FGF-19	A	G	-0.1055	-0.0245	0.3458	0.0298	0.4107	8	59382715	0.0123	9.72e-18	74.6138
rs76708593	FGF-19	T	C	0.1024	0.083	0.9158	0.0513	0.1054	12	108147245	0.0222	3.98e-06	23.1526
rs79110990	FGF-19	A	G	0.073	0.0374	0.1762	0.0367	0.3077	9	18148302	0.0156	2.88e-06	22.1462
rs834971	FGF-19	A	G	-0.0614	-0.0022	0.3002	0.0336	0.9473	1	100098055	0.0128	1.61e-06	23.3628
rs10495032	FGF-21	T	G	-0.1557	-0.0212	0.0383	0.0762	0.7808	1	216837226	0.0318	9.77e-07	26.3312
rs142603673	FGF-21	T	C	-0.2352	0.2943	0.0232	0.1768	0.09599	21	33860969	0.0455	2.35e-07	35.8182
rs145127946	FGF-21	A	G	-0.1747	0.0999	0.037	0.1229	0.4163	1	203746507	0.036	1.22e-06	31.1539
rs1659689	FGF-21	A	G	-0.0734	-0.0005	0.2957	0.0322	0.9871	2	27393030	0.0131	2.11e-08	32.144
rs17759746	FGF-21	T	C	-0.0995	0.013	0.9019	0.0511	0.7995	2	28394293	0.0198	5.03e-07	25.8539
rs188758663	FGF-21	A	G	-0.3801	-0.2846	0.0104	0.2423	0.2402	10	127847758	0.0749	3.88e-07	34.7964
rs2305929	FGF-21	A	G	-0.0887	-0.0044	0.8224	0.0388	0.9089	2	28113911	0.0156	1.3e-08	32.925
rs2429473	FGF-21	A	C	-0.0812	-0.0503	0.795	0.0353	0.1534	12	47198899	0.0147	3.32e-08	30.7837
rs2430940	FGF-21	T	C	0.1259	0.0447	0.0789	0.0527	0.3964	12	46944794	0.0248	3.84e-07	27.2258
rs4700382	FGF-21	T	C	-0.063	-0.0414	0.2698	0.034	0.2234	5	55882435	0.0136	3.62e-06	22.3871
rs60277384	FGF-21	T	C	-0.0881	0.0484	0.8922	0.0442	0.2729	5	84356011	0.019	3.54e-06	22.0399
rs72965996	FGF-21	A	G	-0.2215	0.2549	0.031	0.1171	0.02953	18	72826607	0.0444	6.08e-07	40.8143
rs74907602	FGF-21	T	C	0.1701	-0.052	0.0347	0.0901	0.564	2	33655482	0.0362	2.62e-06	27.7585
rs7610704	FGF-21	T	C	-0.0568	-0.0019	0.4644	0.0307	0.9502	3	11689679	0.012	2.21e-06	22.9763
rs838131	FGF-21	A	C	0.1627	0.0039	0.501	0.0305	0.8981	19	49260677	0.013	6.15e-36	191.7
rs11150539	FGF-23	T	C	-0.056	0.0224	0.4938	0.0298	0.4526	16	83137317	0.0119	2.53e-06	22.4306
rs118177380	FGF-23	A	G	0.2362	0.088	0.0187	0.1335	0.5096	11	106531034	0.0507	3.18e-06	29.3092
rs12195292	FGF-23	A	G	-0.0768	-0.021	0.8634	0.0408	0.6066	6	81343345	0.0166	3.72e-06	20.4915
rs181409232	FGF-23	A	C	-0.2224	0.0791	0.0191	0.0841	0.3468	6	31175118	0.0479	3.43e-06	23.8486
rs33921462	FGF-23	A	G	-0.0653	0.0236	0.2766	0.0317	0.4557	5	176814656	0.0135	1.32e-06	24.4179
rs34551523	FGF-23	A	G	0.1704	-0.1002	0.0295	0.0967	0.3003	5	146629145	0.0348	9.75e-07	24.5275
rs671205	FGF-23	T	C	0.0708	0.0215	0.7502	0.0322	0.5039	1	146522722	0.0136	1.93e-07	26.8883
rs6753743	FGF-23	T	G	0.0941	0.074	0.8733	0.0439	0.09141	2	121962947	0.0185	3.65e-07	28.0467
rs794007	FGF-23	T	C	0.0685	-0.1647	0.2406	0.0805	0.04076	4	40142535	0.0144	1.97e-06	22.0575
rs7955866	FGF-23	A	G	-0.0959	0.024	0.1141	0.0459	0.6011	12	4479549	0.0178	7.14e-08	27.4135
rs11120686	FGF-5	T	C	-0.0599	0.0265	0.6038	0.0297	0.3726	1	216050785	0.0127	2.4e-06	20.2642
rs111292917	FGF-5	A	G	0.4653	0.1013	0.0146	0.1152	0.3793	4	81483998	0.0744	4e-10	71.0805
rs112790107	FGF-5	A	G	0.509	-0.0536	0.006	0.1218	0.6601	12	48680454	0.1062	1.64e-06	30.5123
rs116517833	FGF-5	T	C	-0.4768	0.2757	0.0112	1.1524	0.8109	4	81254135	0.0741	1.24e-10	50.3704
rs11674185	FGF-5	A	G	-0.0586	0.0253	0.364	0.0303	0.4032	2	45095097	0.0128	4.69e-06	18.7674
rs117253850	FGF-5	T	C	0.2266	-0.1794	0.0223	0.11	0.1031	9	7476426	0.0453	5.67e-07	26.4327
rs12005489	FGF-5	T	C	0.1509	-0.0828	0.0458	0.0754	0.2718	9	133305614	0.0322	2.78e-06	21.3843
rs13124775	FGF-5	A	G	-0.0823	0.0382	0.1759	0.0414	0.356	4	89826360	0.0177	3.32e-06	22.3102
rs1412253	FGF-5	A	G	-0.0909	-0.0208	0.8798	0.0427	0.6251	9	1354486	0.0192	2.2e-06	20.616
rs148332905	FGF-5	T	C	0.2883	-0.1206	0.0166	0.1106	0.2756	2	144875473	0.0608	2.12e-06	30.8541
rs148797749	FGF-5	A	G	-0.1705	0.1052	0.036	0.0625	0.09263	6	89057163	0.0361	2.32e-06	23.8227
rs150524893	FGF-5	A	G	0.2554	0.0607	0.9848	0.1249	0.6273	8	106471400	0.0552	3.71e-06	22.1023
rs189846846	FGF-5	T	C	-0.3042	-0.1942	0.0146	0.3043	0.5233	2	229871311	0.0659	3.91e-06	26.6388
rs1902859	FGF-5	T	C	-0.439	0.008	0.6404	0.0294	0.7856	4	81157703	0.0125	1e-200	1147.87
rs192746810	FGF-5	A	G	-0.1842	-0.0308	0.0464	0.0675	0.6486	18	14708913	0.0395	3.11e-06	34.1487
rs305897	FGF-5	T	C	0.1185	0.0414	0.0828	0.0527	0.4319	6	39710570	0.0249	1.95e-06	24.2361
rs4326078	FGF-5	A	C	-0.0728	-0.0378	0.2193	0.0359	0.2927	4	70058335	0.015	1.21e-06	21.4293
rs56391958	FGF-5	A	G	-0.1197	-0.0377	0.0816	0.0676	0.5767	16	62005709	0.0249	1.53e-06	24.4033
rs62298642	FGF-5	A	G	0.1131	-0.0379	0.8677	0.0538	0.4812	4	80968240	0.0207	4.66e-08	33.3993
rs624605	FGF-5	T	G	0.0619	0.0121	0.4196	0.0295	0.6828	11	75754620	0.0133	3.25e-06	21.2012
rs66613644	FGF-5	T	C	-0.0826	-0.0102	0.1699	0.0374	0.786	13	62078600	0.0165	5.56e-07	22.7238
rs72661744	FGF-5	T	C	-0.1733	0.1711	0.0507	0.0896	0.05619	4	81873383	0.035	7.37e-07	32.8754
rs80162199	FGF-5	A	G	0.3825	-0.0592	0.0124	0.1432	0.6794	4	81591122	0.068	1.86e-08	39.1061
rs9433760	FGF-5	A	G	0.1023	-0.0766	0.0841	0.0609	0.2085	1	101733215	0.0224	4.95e-06	19.0324
rs10164255	FIt3L	T	G	0.0556	-0.1787	0.408	0.067	0.007649	18	70532840	0.0121	4.33e-06	22.0254
rs11212636	FIt3L	A	G	-0.0772	0.0122	0.4171	0.03	0.6831	11	108311965	0.0117	4.16e-11	42.7855
rs12338549	FIt3L	T	C	-0.0851	-0.0041	0.1096	0.0448	0.9265	9	94348687	0.0186	4.76e-06	20.8314
rs1379304	FIt3L	T	C	0.0603	0.0062	0.3741	0.0304	0.8386	5	6289394	0.0127	2.05e-06	24.3639
rs141117375	FIt3L	T	C	-0.1519	0.0867	0.0364	0.0982	0.3772	11	62294309	0.0331	4.45e-06	23.1578
rs142870956	FIt3L	T	C	-0.4307	-0.154	0.0075	0.3393	0.6499	20	4261712	0.0883	1.07e-06	33.0933
rs17212524	FIt3L	A	G	-0.1645	0.1452	0.0328	0.0845	0.08557	4	105516831	0.034	1.31e-06	25.3252
rs17272847	FIt3L	A	G	0.1179	-0.037	0.0907	0.0432	0.3917	19	49979398	0.022	8.36e-08	30.3809
rs185979634	FIt3L	T	C	0.1483	0.0859	0.9513	0.1076	0.4249	10	101403323	0.0306	1.26e-06	26.2288
rs1866051	FIt3L	T	C	-0.0746	-0.0188	0.4771	0.0295	0.5238	2	65602149	0.0115	8.76e-11	41.0153
rs192857133	FIt3L	T	C	0.1812	-0.0966	0.026	0.0929	0.2984	9	243950	0.0386	2.68e-06	24.5277
rs218265	FIt3L	T	C	0.0833	0.0165	0.8361	0.0396	0.6774	4	55408999	0.016	1.93e-07	28.0645
rs28533776	FIt3L	A	G	-0.0749	-0.0328	0.1924	0.0369	0.3738	7	3914756	0.0147	3.48e-07	25.7233
rs293721	FIt3L	T	C	-0.1181	0.0136	0.0677	0.078	0.8614	20	32029439	0.025	2.31e-06	25.1935
rs55633025	FIt3L	A	G	0.0725	0.0083	0.4738	0.0292	0.7761	1	159890969	0.0129	1.91e-08	32.5899
rs57191857	FIt3L	A	G	-0.1429	-0.1313	0.9571	0.0836	0.1161	9	10640144	0.0299	1.76e-06	24.7457
rs58875461	FIt3L	T	C	0.0849	-0.0652	0.1706	0.0372	0.07983	20	30146363	0.0161	1.34e-07	27.8798
rs61792394	FIt3L	A	G	-0.1569	-0.0583	0.9624	0.0772	0.4502	3	170851052	0.0338	3.45e-06	25.4943
rs6453962	FIt3L	T	C	-0.0559	-0.0455	0.4699	0.0326	0.1625	6	77907355	0.0117	1.77e-06	22.9666
rs6925032	FIt3L	A	C	0.0676	0.0359	0.326	0.0329	0.2757	6	91008027	0.0128	1.28e-07	28.7424
rs7129527	FIt3L	A	G	0.0739	-0.0194	0.584	0.0298	0.5149	11	108044995	0.0117	2.68e-10	39.172
rs72681653	FIt3L	A	G	0.1302	0.2038	0.9447	0.0857	0.01735	14	51156734	0.0266	9.84e-07	26.1398
rs7624160	FIt3L	T	G	-0.1061	0.0085	0.6093	0.0299	0.7773	3	128381886	0.0119	4.84e-19	79.3028
rs7625643	FIt3L	A	G	0.0611	0.0058	0.5605	0.0296	0.8433	3	141150026	0.0129	2.18e-06	22.8527
rs7726159	FIt3L	A	C	-0.1191	0.0385	0.3326	0.0311	0.2167	5	1282319	0.0128	1.34e-20	93.355
rs78429945	FIt3L	T	G	0.0884	-0.0109	0.1818	0.0353	0.7582	20	30439298	0.016	3.29e-08	33.285
rs7905021	FIt3L	T	C	0.0688	-0.0205	0.8102	0.0415	0.6209	10	103786392	0.015	4.5e-06	21.4749
rs80056983	FIt3L	T	C	-0.0858	0.1219	0.1187	0.0459	0.007895	10	105509902	0.0181	2.13e-06	22.0343
rs9381118	FIt3L	T	C	0.0643	0.014	0.2577	0.0336	0.6762	6	41985436	0.0136	2.27e-06	22.6283
rs115256310	GCSF	G	A	0.6821	0.0607	0.01943	0.1184	0.6086	5	72103864	0.136	6.73e-07	142.621
rs11903143	GCSF	G	A	-0.087	-0.0028	0.2618	0.0324	0.9311	2	29369594	0.0176	6.35e-07	23.1858
rs147128865	GCSF	T	C	0.27	-0.1623	0.01329	0.113	0.1507	9	34972769	0.0587	4.92e-06	15.137
rs1817411	GCSF	T	C	0.089	0.0115	0.3282	0.0365	0.7534	8	97586100	0.0191	3.1e-06	27.6978
rs2671444	GCSF	A	G	-0.0784	0.0141	0.635	0.0302	0.6403	12	101158297	0.0166	2.48e-06	22.579
rs74148555	GCSF	T	C	-0.3715	-0.1665	0.05317	0.0873	0.05652	10	90320085	0.0755	1.55e-06	111.353
rs76287671	GCSF	T	C	0.0938	-0.0363	0.1933	0.0352	0.3029	19	43618144	0.0189	6.92e-07	21.7425
rs77318030	GCSF	C	T	0.2045	0.0235	0.05215	0.0795	0.7673	19	54544688	0.0428	2.21e-06	32.8055
rs112594435	hGDNF	T	C	0.1531	-0.0686	0.0371	0.0966	0.4776	6	134688249	0.0333	4.27e-06	24.6912
rs11740708	hGDNF	A	G	-0.3888	-0.0521	0.0906	0.0574	0.3636	5	37868088	0.0198	7.56e-86	375.729
rs12329721	hGDNF	A	G	0.0862	0.0292	0.8974	0.0455	0.5207	21	22101949	0.0188	4.54e-06	20.1839
rs138691533	hGDNF	A	G	0.2584	-0.0566	0.0148	0.1317	0.6674	12	98629454	0.0539	1.63e-06	28.7356
rs143147192	hGDNF	T	C	-0.4025	-0.0097	0.9878	0.1495	0.9483	5	37169169	0.0731	3.67e-08	48.2282
rs185497198	hGDNF	T	C	-0.1525	0.0667	0.0509	0.0612	0.2763	5	37418570	0.0275	2.93e-08	33.1478
rs2455281	hGDNF	T	C	0.0586	0.0127	0.5893	0.0307	0.6793	5	36465332	0.0123	1.9e-06	23.7842
rs2973061	hGDNF	T	C	0.1676	-0.0553	0.0475	0.0624	0.376	5	37789212	0.0278	1.65e-09	37.5459
rs35740453	hGDNF	A	G	-0.0718	0.059	0.7373	0.0343	0.0849	17	1490782	0.0154	3.13e-06	26.4575
rs57104839	hGDNF	A	G	0.0915	0.0217	0.903	0.052	0.6764	13	28147359	0.0196	3.04e-06	21.6416
rs62243355	hGDNF	T	C	-0.0981	0.0689	0.0997	0.0419	0.1001	3	36072052	0.0196	5.58e-07	25.4903
rs62356400	hGDNF	A	G	-0.2886	-0.0782	0.0561	0.0716	0.2748	5	36856961	0.0276	1.37e-25	127.136
rs77671113	hGDNF	A	C	-0.1194	-0.0802	0.0859	0.0545	0.1413	10	87694408	0.0208	9.45e-09	33.0366
rs79953230	hGDNF	T	C	0.1918	-0.0211	0.0254	0.0921	0.8187	13	67293674	0.042	4.96e-06	26.8533
rs9303102	hGDNF	T	G	0.2096	0.0352	0.0231	0.2021	0.8619	17	14221290	0.0453	3.71e-06	25.6942
rs115009171	HGF	A	G	0.4297	0.0173	0.0078	0.4309	0.968	6	622484	0.0934	4.21e-06	29.5155
rs138848271	HGF	T	C	-0.405	0.4288	0.9907	0.3066	0.162	1	83864840	0.0832	1.13e-06	32.7146
rs1986719	HGF	T	C	-0.1954	0.0661	0.9572	0.0925	0.4747	17	45959996	0.039	5.44e-07	46.1824
rs2281532	HGF	T	C	-0.0698	0.0003	0.7983	0.0385	0.994	20	6103587	0.0151	3.79e-06	22.4463
rs2737756	HGF	A	G	0.2047	-0.1401	0.0276	0.1093	0.2002	3	128064791	0.0391	1.65e-07	33.1732
rs34219417	HGF	T	C	0.0992	-0.0187	0.8959	0.0492	0.7044	1	38949303	0.0217	4.84e-06	26.2671
rs4290523	HGF	T	C	-0.0992	-0.0854	0.0942	0.0666	0.1995	17	7014969	0.0217	4.84e-06	21.6056
rs57193877	HGF	T	C	0.1572	-0.0961	0.9611	0.0902	0.2866	14	65654346	0.0311	4.31e-07	27.2554
rs5745687	HGF	T	C	-0.1943	-0.0066	0.0608	0.0665	0.9205	7	81359051	0.0242	9.83e-16	63.789
rs6709159	HGF	A	G	0.0564	-0.0139	0.4434	0.0292	0.6346	2	108946178	0.0114	7.52e-07	23.1671
rs74130123	HGF	T	C	-0.2429	-0.0451	0.9809	0.0962	0.639	10	30042437	0.0489	6.79e-07	32.6412
rs7620568	HGF	A	G	-0.0856	-0.0877	0.1397	0.041	0.03255	3	171934440	0.0179	1.73e-06	22.6616
rs8106345	HGF	A	G	0.0592	-0.0029	0.5179	0.0294	0.9204	19	58888317	0.0127	3.14e-06	21.7425
rs851612	HGF	A	G	-0.1182	0.004	0.9405	0.0711	0.9557	19	42769693	0.0257	4.24e-06	22.3702
rs140562194	IFN-gamma	T	C	0.4666	0.2047	0.0122	0.2612	0.4334	11	110972327	0.0897	1.97e-07	39.0043
rs4810686	IFN-gamma	T	C	0.0671	-0.0037	0.5585	0.0295	0.901	20	46408844	0.0137	9.69e-07	25.2397
rs531747046	IFN-gamma	T	G	0.2684	-0.081	0.0324	0.2356	0.731	16	33979312	0.0573	2.81e-06	28.3811
rs61863416	IFN-gamma	A	G	0.136	-0.1364	0.9427	0.1755	0.437	10	130545142	0.0283	1.54e-06	23.5697
rs62230781	IFN-gamma	A	G	0.2184	0.0487	0.0412	0.0876	0.578	21	37335521	0.0403	5.98e-08	42.907
rs6442763	IFN-gamma	A	C	0.0648	0.0451	0.4253	0.0308	0.1432	3	2921515	0.014	3.68e-06	23.3312
rs67101138	IFN-gamma	T	G	0.1461	0.0463	0.9482	0.0706	0.5121	2	19234534	0.0307	1.95e-06	24.7755
rs74903999	IFN-gamma	T	C	0.3485	-0.3548	0.9882	0.151	0.01882	13	27473585	0.0708	8.55e-07	29.9843
rs10233998	IL-1 alpha	T	G	0.131	0.0987	0.0604	0.0705	0.1612	7	89060931	0.0286	4.64e-06	22.9962
rs114014905	IL-1 alpha	A	C	-0.2941	0.0291	0.0291	0.1067	0.7847	6	32270222	0.041	7.33e-13	57.8822
rs115494443	IL-1 alpha	A	G	0.2658	-0.0979	0.0186	0.1077	0.3632	1	116784131	0.0565	2.55e-06	28.0602
rs115602471	IL-1 alpha	T	C	0.2215	0.4703	0.0311	0.2262	0.03757	2	170964850	0.0469	2.33e-06	33.6232
rs117537822	IL-1 alpha	T	C	0.2176	0.1066	0.9755	0.0924	0.2486	17	32073614	0.0439	7.17e-07	26.7357
rs11759846	IL-1 alpha	A	G	-0.3263	-0.0028	0.0799	0.1576	0.9858	6	32586222	0.0266	1.36e-34	187.441
rs11878153	IL-1 alpha	A	G	0.1116	0.0192	0.9015	0.043	0.6547	18	308555	0.0221	4.42e-07	26.1247
rs12047801	IL-1 alpha	T	C	0.0783	0.0109	0.174	0.0395	0.7832	1	105113404	0.0171	4.67e-06	20.802
rs148641338	IL-1 alpha	T	C	0.3192	0.1194	0.9755	0.1242	0.3364	6	32316780	0.0619	2.51e-07	54.0206
rs183380408	IL-1 alpha	T	G	-0.2248	0.0516	0.0313	0.1056	0.6255	6	32836852	0.0427	1.4e-07	30.4531
rs34451538	IL-1 alpha	A	G	-0.1992	0.1156	0.042	0.0923	0.2107	6	31487454	0.0331	1.76e-09	37.7554
rs4767214	IL-1 alpha	T	C	0.062	-0.0198	0.5326	0.0295	0.5024	12	114539621	0.013	1.85e-06	22.569
rs523604	IL-1 alpha	A	G	0.0754	-0.0116	0.5264	0.0293	0.6921	11	118755738	0.0142	1.1e-07	29.2458
rs707931	IL-1 alpha	A	G	0.13	0.0559	0.9305	0.0559	0.3177	6	31740003	0.0254	3.09e-07	25.8187
rs79249676	IL-1 alpha	A	G	-0.2735	0.0398	0.0282	0.1071	0.7106	6	32006791	0.0413	3.54e-11	48.5036
rs10067443	IL-10	T	C	-0.0753	-0.0055	0.8011	0.0387	0.8867	5	19244332	0.0149	4.33e-07	25.875
rs12123181	IL-10	A	G	-0.0996	-0.0609	0.2042	0.037	0.09994	1	206954566	0.0151	4.22e-11	46.2343
rs138203589	IL-10	T	G	0.1937	0.0119	0.0455	0.1164	0.9182	2	125939274	0.0418	3.59e-06	48.1546
rs138753323	IL-10	T	C	-0.2018	0.0151	0.974	0.0983	0.8778	6	32173599	0.0387	1.84e-07	30.4566
rs150408090	IL-10	A	G	0.3666	-0.1213	0.9898	0.1401	0.3863	6	122709508	0.0761	1.45e-06	33.4993
rs17654493	IL-10	T	C	0.2951	-0.1446	0.014	0.1421	0.3089	6	18825879	0.0626	2.43e-06	29.6696
rs188535859	IL-10	T	C	-0.2351	-0.142	0.0174	0.0959	0.1385	2	201728383	0.0486	1.32e-06	27.9094
rs3135932	IL-10	A	G	-0.1597	-0.0045	0.823	0.0362	0.9015	11	117864063	0.0154	3.39e-25	110.359
rs3769274	IL-10	A	G	0.0771	-0.0149	0.8403	0.0394	0.7048	2	173757986	0.0162	1.94e-06	23.5542
rs385697	IL-10	T	C	0.0555	-0.0674	0.6126	0.03	0.02444	6	7880027	0.0119	3.1e-06	21.5597
rs389239	IL-10	A	G	-0.0574	0.0199	0.6162	0.0306	0.5166	6	169465075	0.0125	4.39e-06	22.3106
rs398518	IL-10	A	G	-0.1293	-0.1086	0.9146	0.0516	0.03549	3	8954959	0.0218	3.01e-09	37.4288
rs41352644	IL-10	T	G	-0.1333	-0.1204	0.045	0.0892	0.177	2	202064736	0.0292	4.99e-06	22.5444
rs4148872	IL-10	T	C	0.0905	0.0252	0.1587	0.0357	0.4804	6	32802807	0.0161	1.9e-08	32.3119
rs4330681	IL-10	T	C	0.2765	-0.0059	0.984	0.1544	0.9695	8	58737495	0.0584	2.19e-06	32.3843
rs4655953	IL-10	A	G	0.0565	-0.0189	0.3683	0.0302	0.5303	1	87832695	0.0121	3.02e-06	21.8974
rs549056348	IL-10	A	C	0.1647	0.0448	0.0539	0.1556	0.7734	2	87296860	0.0338	1.1e-06	32.6419
rs66624860	IL-10	T	C	0.0681	0.0078	0.2791	0.0304	0.798	8	61861039	0.0143	1.91e-06	23.9265
rs67037615	IL-10	T	C	-0.1528	-0.0318	0.8893	0.0856	0.7103	6	32453163	0.0196	6.39e-15	66.0127
rs72701782	IL-10	A	G	0.0981	0.0551	0.0999	0.0493	0.2641	4	185304872	0.0211	3.33e-06	24.7817
rs10091841	IL-10RA	T	G	0.064	-0.0239	0.4945	0.0304	0.4313	8	9104264	0.0135	2.13e-06	23.2753
rs143313574	IL-10RA	T	C	-0.3868	0.2015	0.0107	0.1416	0.1549	16	5247086	0.0841	4.24e-06	31.6293
rs17832137	IL-10RA	A	G	0.1676	0.0029	0.0481	0.0671	0.9655	14	55005535	0.0343	1.03e-06	26.5291
rs180893431	IL-10RA	A	C	0.4057	0.2735	0.9896	0.3269	0.4028	6	78703747	0.0865	2.73e-06	31.7439
rs286605	IL-10RA	T	G	0.0623	0.0416	0.5891	0.0307	0.1756	5	154443639	0.0131	1.98e-06	22.1972
rs3135932	IL-10RA	A	G	-0.0844	-0.0045	0.8171	0.0362	0.9015	11	117864063	0.0168	5.07e-07	25.1582
rs41272625	IL-10RA	T	G	0.082	-0.0649	0.1526	0.0425	0.1266	3	158540291	0.0179	4.63e-06	20.5246
rs6670799	IL-10RA	A	G	-0.1247	0.0346	0.0839	0.0504	0.492	1	56566352	0.0252	7.48e-07	27.1791
rs74719858	IL-10RA	A	G	0.3915	0.1496	0.9853	0.1192	0.2097	14	66407688	0.0823	1.97e-06	48.4152
rs80137559	IL-10RA	T	C	0.2347	-0.1673	0.9822	0.0909	0.06559	10	18335103	0.0511	4.37e-06	22.7505
rs10042061	IL-12B	A	G	-0.1406	0.0529	0.9473	0.056	0.3446	5	158044539	0.0284	7.39e-07	29.1372
rs10043720	IL-12B	A	G	-0.4981	0.0045	0.3025	0.0328	0.89	5	158767333	0.0132	1e-200	1450.05
rs10850076	IL-12B	T	C	0.0674	-0.0163	0.3	0.0324	0.6151	12	113183486	0.0127	1.11e-07	28.1618
rs11039216	IL-12B	T	C	0.0588	-0.0308	0.5207	0.0292	0.2911	11	47406592	0.0116	4e-07	25.4609
rs11065822	IL-12B	T	G	0.0766	0.0355	0.3608	0.0313	0.2568	12	111600134	0.0126	1.21e-09	38.7657
rs11066309	IL-12B	A	G	0.1063	-0.0227	0.4176	0.0333	0.4963	12	112883476	0.0137	8.55e-15	62.6405
rs11130215	IL-12B	A	G	-0.1009	-0.0577	0.8154	0.0344	0.09325	3	5026008	0.0151	2.36e-11	45.2846
rs117888068	IL-12B	T	C	0.219	0.0003	0.9787	0.096	0.9975	8	4597842	0.0472	3.49e-06	23.6047
rs1233385	IL-12B	T	C	-0.1095	0.0781	0.8932	0.065	0.2295	6	29559238	0.0192	1.18e-08	33.7803
rs13168903	IL-12B	T	G	0.1256	0.0368	0.5956	0.0302	0.2232	5	158517233	0.0119	4.84e-26	112.742
rs1398590	IL-12B	A	G	-0.197	0.0658	0.0298	0.1072	0.5394	12	17314071	0.0363	5.73e-08	33.1163
rs144850787	IL-12B	T	G	0.3161	-0.1367	0.9869	0.1386	0.3241	5	158693364	0.056	1.66e-08	37.0022
rs148549227	IL-12B	T	C	0.1088	-0.0575	0.0889	0.1145	0.6155	3	171348710	0.0228	1.82e-06	23.8257
rs17056751	IL-12B	A	G	0.1694	-0.0026	0.9592	0.0655	0.9682	5	158852200	0.0325	1.87e-07	33.1661
rs17722688	IL-12B	T	C	-0.0857	-0.0651	0.7246	0.034	0.05564	5	158907737	0.0131	6.07e-11	43.2955
rs1950897	IL-12B	T	C	0.0798	-0.0232	0.7151	0.0327	0.4785	14	68760141	0.0128	4.54e-10	38.3279
rs2013002	IL-12B	T	C	0.0978	0.0135	0.4155	0.0299	0.6503	12	112200150	0.012	3.64e-16	66.6754
rs2097442	IL-12B	A	G	0.0883	0.0077	0.2504	0.0349	0.825	6	32422191	0.0135	6.12e-11	43.2493
rs2523978	IL-12B	T	C	0.1114	-0.0132	0.1138	0.0625	0.8321	6	30083708	0.0187	2.57e-09	36.9704
rs3094703	IL-12B	T	C	0.1207	-0.0143	0.1244	0.0617	0.8169	6	30358957	0.018	2.01e-11	46.9075
rs3130349	IL-12B	A	G	0.0984	-0.0322	0.1833	0.0422	0.4462	6	32147696	0.0152	9.56e-11	42.8348
rs3130510	IL-12B	A	G	0.1155	-0.0748	0.2275	0.0425	0.07821	6	31154493	0.014	1.58e-16	69.4075
rs3132604	IL-12B	T	C	0.1085	-0.0144	0.1816	0.0492	0.7697	6	30741226	0.016	1.19e-11	46.4818
rs3135461	IL-12B	A	G	0.067	0.0542	0.7637	0.0347	0.1186	6	32680122	0.0138	1.2e-06	23.8944
rs5014495	IL-12B	T	C	0.207	-0.0292	0.0363	0.0871	0.7377	4	190527932	0.0442	2.82e-06	30.6887
rs539598	IL-12B	T	C	-0.0672	-0.0154	0.2822	0.0344	0.6544	11	96026074	0.0129	1.9e-07	26.9959
rs61289879	IL-12B	A	G	0.0793	-0.0256	0.1975	0.0479	0.5927	6	28419162	0.0149	1.03e-07	29.421
rs6750065	IL-12B	T	C	0.0628	0	0.7333	0.0334	0.9988	2	64889908	0.0134	2.78e-06	22.0686
rs6968201	IL-12B	T	G	-0.0622	0.0047	0.5425	0.0293	0.8734	7	6408796	0.0119	1.72e-07	27.4863
rs72993671	IL-12B	A	G	-0.204	0.0195	0.0216	0.1575	0.9014	11	115767583	0.0435	2.74e-06	25.099
rs73416208	IL-12B	A	G	-0.1477	0.0755	0.0654	0.0502	0.1327	22	37881211	0.0246	1.92e-09	39.3793
rs780679	IL-12B	T	C	-0.0695	0.016	0.2389	0.039	0.682	10	73114509	0.0139	5.73e-07	25.914
rs78087274	IL-12B	T	C	0.3026	-0.1041	0.9706	0.2123	0.624	5	158476425	0.04	3.88e-14	77.3966
rs8026767	IL-12B	A	G	-0.0743	-0.0416	0.2595	0.0355	0.2406	15	80260554	0.0132	1.81e-08	31.3223
rs9257226	IL-12B	A	G	-0.104	0.0004	0.8425	0.0572	0.9943	6	28787193	0.0162	1.36e-10	42.4118
rs9815073	IL-12B	A	C	0.2861	0.022	0.3539	0.0318	0.489	3	188115682	0.013	2.43e-107	555.514
rs9965402	IL-12B	A	G	0.0918	-0.0232	0.9081	0.0502	0.6436	18	26624891	0.0201	4.94e-06	20.7439
rs10948472	IL-12p70	C	A	-0.0747	0.0497	0.59	0.0305	0.1034	6	49015804	0.0157	2.16e-06	22.3811
rs113600793	IL-12p70	A	C	0.1814	-0.0231	0.0409	0.0722	0.7494	17	47384095	0.0361	6.43e-07	21.4001
rs12770839	IL-12p70	A	C	0.0885	-0.019	0.3395	0.036	0.5965	10	65297720	0.0172	2.92e-07	29.1446
rs13209117	IL-12p70	A	G	0.1002	0.0585	0.2863	0.0328	0.0746	6	44184028	0.0186	5.57e-08	34.0634
rs17229494	IL-12p70	G	A	0.1172	0.025	0.08793	0.0517	0.6294	21	37555798	0.0257	4.93e-06	18.2561
rs282258	IL-12p70	C	T	-0.073	-0.0005	0.5736	0.0294	0.9851	2	224050083	0.0156	3.21e-06	21.6091
rs41282644	IL-12p70	A	G	0.1473	0.001	0.06339	0.0683	0.9878	6	43785985	0.0304	1.05e-06	21.3568
rs4349809	IL-12p70	G	T	-0.3777	-0.0002	0.4499	0.0291	0.9953	6	43957093	0.0159	2.56e-124	628.182
rs71361173	IL-12p70	G	T	-0.111	0.0147	0.1166	0.0436	0.7361	18	76000450	0.0239	3.06e-06	21.0395
rs72831623	IL-12p70	A	G	0.1913	-0.0025	0.05419	0.0607	0.9676	17	47644927	0.037	2.42e-07	31.1326
rs782107	IL-12p70	A	G	0.075	0.0084	0.5562	0.0297	0.7777	12	58439747	0.0156	1.6e-06	23.0239
rs78731865	IL-12p70	G	A	0.1244	0.0397	0.09407	0.0469	0.3979	17	48722113	0.0271	4.7e-06	21.8657
rs79121401	IL-12p70	C	T	-0.5548	-0.2292	0.0184	0.1554	0.1402	11	78986084	0.1206	4.24e-06	92.9633
rs9472183	IL-12p70	G	A	0.1019	-0.0395	0.4857	0.0294	0.1794	6	43972465	0.0157	8.61e-11	43.1144
rs10446322	IL-13	A	G	0.064	0.0155	0.3961	0.0311	0.6189	3	143068250	0.0132	1.24e-06	23.1192
rs10917637	IL-13	A	G	0.0692	0.0313	0.3447	0.0325	0.3354	1	162878651	0.0136	3.61e-07	25.5176
rs11251952	IL-13	A	G	-0.1845	-0.0062	0.0751	0.0732	0.9321	10	3623961	0.0397	3.36e-06	53.8897
rs13119159	IL-13	A	G	0.0739	0.058	0.4958	0.0293	0.04755	4	40938582	0.0132	2.16e-08	31.0531
rs141726773	IL-13	T	C	0.2093	-0.1557	0.9682	0.0657	0.0178	13	41810092	0.0446	2.69e-06	30.6777
rs149979178	IL-13	A	G	0.1832	0.0895	0.9229	0.1273	0.482	7	61999529	0.039	2.63e-06	33.1097
rs55924857	IL-13	T	C	-0.0934	-0.0192	0.8535	0.0388	0.6201	15	57830694	0.0183	3.33e-07	25.7767
rs59235092	IL-13	A	G	0.2122	-0.0079	0.0274	0.0984	0.9358	16	79977921	0.0439	1.34e-06	28.3445
rs76219628	IL-13	A	G	0.169	0.0675	0.0397	0.084	0.4222	7	154418309	0.0357	2.2e-06	24.7535
rs9881117	IL-13	A	G	-0.0656	-0.039	0.3094	0.0314	0.2148	3	123702960	0.0141	3.28e-06	21.7201
rs117428573	IL-15RA	A	C	-0.3132	0.1321	0.0119	0.1244	0.2883	8	27696981	0.0684	4.67e-06	25.0989
rs117484888	IL-15RA	A	G	0.3794	0.3299	0.0158	0.7986	0.6795	21	15303777	0.0799	2.05e-06	33.3715
rs12302980	IL-15RA	A	G	0.063	-0.0016	0.4205	0.0312	0.9593	12	111360290	0.0138	4.99e-06	21.9817
rs145793996	IL-15RA	A	G	-0.2278	-0.0191	0.9801	0.0958	0.8419	11	37594094	0.0492	3.66e-06	23.8878
rs181360955	IL-15RA	T	C	-0.2769	-0.0302	0.9705	0.0866	0.7273	10	5747966	0.0397	3.06e-12	51.9589
rs2228059	IL-15RA	T	G	0.3692	0.023	0.5146	0.0292	0.4303	10	6002368	0.0127	8.39e-186	828.784
rs2836464	IL-15RA	A	G	0.0796	-0.0196	0.8384	0.0397	0.6224	21	39896592	0.0169	2.48e-06	20.2755
rs4459616	IL-15RA	T	C	0.14	-0.0307	0.0658	0.0651	0.637	18	12175379	0.0294	1.92e-06	23.9058
rs7898286	IL-15RA	T	G	-0.1967	-0.01	0.3975	0.0319	0.7536	10	6009462	0.0135	4.34e-48	214.164
rs9270551	IL-15RA	A	G	0.0749	-0.0032	0.7077	0.0327	0.9215	6	32560501	0.0153	9.81e-07	26.3858
rs117217798	IL-16	T	C	-0.2036	0.0698	0.07055	0.0544	0.1992	17	33156215	0.0444	4.15e-06	19.0274
rs117916513	IL-16	A	G	-0.502	0.1356	0.02147	0.1245	0.2763	11	121393565	0.0986	3.79e-07	37.2538
rs1255143	IL-16	T	C	0.1306	0.0182	0.5665	0.0293	0.5344	10	128253936	0.0242	7.1e-08	29.4078
rs12765671	IL-16	A	G	-0.6023	0.1177	0.01636	0.1062	0.2675	10	104924411	0.1318	4.84e-06	41.1225
rs144691581	IL-16	A	G	0.4882	-0.0432	0.01534	0.122	0.7234	15	96410095	0.0967	4.2e-07	25.2452
rs4253283	IL-16	C	T	-0.146	-0.0436	0.6994	0.0315	0.1665	4	186244057	0.0262	1.75e-08	31.4822
rs4513633	IL-16	A	C	-0.2239	-0.0514	0.8742	0.0476	0.2801	4	112649483	0.0453	7.44e-07	38.8105
rs4778636	IL-16	A	G	-0.7272	-0.1137	0.07464	0.0626	0.06941	15	81299298	0.0633	1.11e-30	274.327
rs9706053	IL-16	T	C	0.4582	0.0082	0.01636	0.1322	0.9506	12	65982530	0.0932	7.01e-07	23.6814
rs12599620	IL-17A	T	C	-0.0726	-0.0065	0.7391	0.0323	0.8404	16	8011846	0.0153	2.08e-06	23.0859
rs17448036	IL-17A	A	G	-0.0585	-0.0281	0.5609	0.0295	0.3397	3	189579511	0.0128	4.87e-06	19.8932
rs2429911	IL-17A	T	C	0.2309	0.3728	0.0251	0.1414	0.008362	17	2272057	0.0486	2.02e-06	29.5405
rs28852438	IL-17A	A	G	-0.068	-0.0362	0.2897	0.0316	0.2516	7	6380998	0.0148	4.34e-06	21.6097
rs33998516	IL-17A	A	C	-0.0802	0.0573	0.7781	0.0725	0.4293	1	96622380	0.0164	1.01e-06	25.2302
rs34557923	IL-17A	T	G	0.2446	-0.0116	0.9819	0.095	0.9027	10	67955765	0.0517	2.23e-06	23.2529
rs4877075	IL-17A	A	G	0.0908	0.0904	0.1411	0.088	0.3043	9	91976386	0.0192	2.25e-06	22.6946
rs6985810	IL-17A	T	C	-0.2188	-0.0693	0.977	0.0943	0.4623	8	73429848	0.0449	1.1e-06	25.3867
rs75788494	IL-17A	T	C	-0.2432	-0.0719	0.021	0.0927	0.4375	2	13468626	0.0525	3.61e-06	25.7735
rs77529534	IL-17A	T	C	-0.1279	-0.0128	0.9323	0.0521	0.806	9	27215497	0.0272	2.57e-06	24.3613
rs77595989	IL-17A	T	G	0.1696	-0.0365	0.9648	0.0724	0.614	12	118130693	0.0371	4.84e-06	23.0305
rs1072074	IL-17C	A	G	-0.0649	0.0175	0.5847	0.0297	0.5557	4	24758319	0.0141	4.17e-06	24.1524
rs10870773	IL-17C	A	G	-0.0816	-0.0116	0.8025	0.0347	0.7387	13	44396409	0.0171	1.82e-06	23.9921
rs11931996	IL-17C	T	C	-0.1219	-0.158	0.9068	0.0628	0.01191	4	152291909	0.0262	3.28e-06	28.5618
rs12092228	IL-17C	T	G	0.1508	-0.0686	0.0512	0.0672	0.3075	1	242536005	0.0327	4e-06	21.8995
rs12863903	IL-17C	T	C	-0.0857	-0.0286	0.1597	0.0423	0.4998	13	96638651	0.018	1.93e-06	22.4035
rs12895022	IL-17C	T	C	0.1091	0.0385	0.0906	0.0515	0.4546	14	102333234	0.0236	3.78e-06	23.1348
rs143118566	IL-17C	A	G	-0.2336	0.2528	0.9734	0.1679	0.1322	16	593000	0.0508	4.26e-06	29.1292
rs149074158	IL-17C	T	C	-0.4974	0.2198	0.0088	0.1732	0.2044	16	81647419	0.1021	1.11e-06	42.6843
rs149756404	IL-17C	A	C	-0.2749	0.1889	0.9809	0.1827	0.301	2	239715033	0.0524	1.55e-07	32.0884
rs17700884	IL-17C	T	G	-0.105	0.033	0.3783	0.0302	0.275	16	88684495	0.0136	1.16e-14	61.3721
rs1920106	IL-17C	T	C	0.0633	0.0149	0.3948	0.0298	0.6169	7	21240100	0.0132	1.62e-06	22.6183
rs554604740	IL-17C	A	G	0.1926	0.0478	0.0286	0.1156	0.6794	12	52750252	0.0401	1.56e-06	23.0229
rs59356989	IL-17C	A	G	-0.0882	-0.0038	0.8432	0.0418	0.9271	5	107423766	0.0177	6.26e-07	24.2984
rs72815428	IL-17C	T	C	-0.1673	-0.112	0.0423	0.1139	0.3254	5	174836306	0.0366	4.85e-06	26.7587
rs75246422	IL-17C	T	C	-0.0951	0.0379	0.1233	0.0423	0.3703	5	174179760	0.0201	2.23e-06	23.0997
rs77654242	IL-17C	T	G	-0.2174	0.0426	0.9707	0.0675	0.5283	2	136675328	0.0469	3.56e-06	27.7441
rs111228562	IL-18	A	G	0.0977	-0.044	0.095	0.0583	0.4509	2	33126051	0.0205	1.88e-06	24.2048
rs112338272	IL-18	A	C	-0.1954	-0.2166	0.0236	0.0953	0.02303	9	20069041	0.0425	4.27e-06	25.9455
rs12470196	IL-18	T	C	0.1484	0.0024	0.5592	0.0295	0.9349	2	31763752	0.0117	7.28e-37	161.733
rs12648080	IL-18	A	G	0.072	-0.014	0.8077	0.0375	0.7094	4	121893301	0.0146	8.16e-07	23.7767
rs12711729	IL-18	T	C	-0.0702	0.0239	0.7336	0.0324	0.4618	2	126751021	0.0153	4.47e-06	21.8909
rs138299597	IL-18	T	C	0.1143	-0.0071	0.082	0.0471	0.8799	5	68377614	0.0243	2.55e-06	28.1701
rs148504635	IL-18	A	C	0.2532	0.0192	0.9857	0.1233	0.8762	16	54161464	0.0525	1.42e-06	26.6793
rs17229943	IL-18	A	C	-0.16	0.0088	0.9351	0.0495	0.8595	5	68682536	0.0267	2.07e-09	45.9495
rs1901355	IL-18	A	G	0.1064	-0.0208	0.6602	0.0302	0.4904	2	32835664	0.0125	1.71e-17	72.9756
rs206800	IL-18	A	G	-0.064	0.0073	0.7679	0.0361	0.8394	2	31627947	0.0138	3.52e-06	21.5337
rs2108621	IL-18	T	C	0.0581	-0.0379	0.3565	0.0304	0.2131	19	5344989	0.0126	4.01e-06	22.1726
rs2954016	IL-18	T	C	-0.0759	-0.0171	0.3451	0.0707	0.8089	8	126402485	0.0156	1.14e-06	35.0337
rs35495214	IL-18	T	C	0.1374	-0.0094	0.0465	0.0818	0.9081	11	112433719	0.0291	2.34e-06	24.7056
rs385076	IL-18	T	C	-0.1857	0.0457	0.3734	0.0303	0.1316	2	32489851	0.0123	1.68e-51	234.443
rs4140444	IL-18	A	G	0.2157	-0.0391	0.0204	0.076	0.6073	6	38300402	0.0461	2.88e-06	27.4591
rs56836641	IL-18	T	C	-0.163	-0.0126	0.0477	0.0673	0.8516	7	155637974	0.0301	6.12e-08	35.6676
rs5744249	IL-18	A	C	0.2039	-0.0464	0.7618	0.0349	0.1831	11	112025306	0.0135	1.53e-51	225.812
rs60235102	IL-18	T	C	0.1154	-0.0297	0.9237	0.0516	0.5657	11	105060888	0.0225	2.91e-07	27.6835
rs61399065	IL-18	A	G	-0.1654	0.0467	0.2946	0.0318	0.142	2	32208554	0.0129	1.24e-37	164.384
rs67424072	IL-18	T	G	-0.082	-0.0146	0.8341	0.0374	0.6962	7	11104167	0.0165	6.71e-07	26.6492
rs76785871	IL-18	A	G	-0.1484	0.1599	0.0991	0.0439	0.0002692	11	112387246	0.0206	5.85e-13	56.4304
rs77994606	IL-18	A	G	-0.2314	0.0212	0.9814	0.0955	0.8245	18	28763724	0.0472	9.46e-07	28.873
rs113001933	IL-18R1	A	G	0.4679	0.0441	0.0407	0.0838	0.5988	2	102613673	0.0333	7.59e-45	256.077
rs113840147	IL-18R1	T	C	-0.1991	-0.0113	0.9516	0.0628	0.8573	2	103580226	0.0286	3.37e-12	53.9215
rs114669207	IL-18R1	A	G	0.1045	-0.0495	0.0924	0.0552	0.3697	2	101923696	0.0222	2.51e-06	26.227
rs115932256	IL-18R1	A	G	-0.5241	0.0909	0.014	0.1108	0.4117	2	103181918	0.0595	1.27e-18	109.218
rs116935210	IL-18R1	A	G	0.2387	-0.0087	0.9848	0.0795	0.9128	22	34904594	0.0512	3.13e-06	25.171
rs117145942	IL-18R1	A	G	-0.3006	0.1294	0.0131	0.1883	0.492	7	29690677	0.0649	3.63e-06	30.8241
rs117195704	IL-18R1	A	G	-0.1505	-0.0701	0.0389	0.2137	0.7429	10	61379709	0.0313	1.52e-06	24.9863
rs117599131	IL-18R1	A	C	-0.1483	0.0642	0.0536	0.0773	0.4063	16	87926882	0.0317	2.89e-06	29.5835
rs139715626	IL-18R1	T	C	-0.2929	-0.0175	0.9774	0.095	0.8542	2	101821749	0.0491	2.44e-09	56.0671
rs145887041	IL-18R1	T	C	0.3042	0.0261	0.9791	0.0919	0.7765	2	101711014	0.0598	3.64e-07	55.9828
rs148426143	IL-18R1	A	C	-0.3939	-0.0981	0.9664	0.0823	0.2332	2	102303982	0.0348	1.06e-29	149.913
rs150750475	IL-18R1	A	G	-0.51	0.2914	0.0149	0.2306	0.2063	2	103298847	0.0643	2.16e-15	97.1936
rs17344616	IL-18R1	A	G	-0.1984	0.0178	0.9557	0.0901	0.843	2	104537088	0.0325	1.03e-09	49.2964
rs1760941	IL-18R1	A	C	0.0657	0.0337	0.7591	0.0363	0.354	14	20930038	0.0142	3.71e-06	22.5999
rs192713913	IL-18R1	T	C	0.2955	0.1015	0.0142	0.1346	0.451	2	104362733	0.0594	6.53e-07	32.8856
rs2230400	IL-18R1	A	C	-0.302	0.2324	0.012	0.1775	0.1906	2	102626148	0.0576	1.58e-07	29.922
rs2463509	IL-18R1	T	C	-0.3459	-0.0905	0.9633	0.0935	0.3329	2	103672986	0.0378	5.65e-20	109.183
rs2732865	IL-18R1	A	C	0.3635	0.0196	0.0405	0.0834	0.8139	2	103401780	0.0303	3.7e-33	152.95
rs28385676	IL-18R1	A	G	-0.2199	0.0325	0.0409	0.0715	0.6488	2	102624761	0.0349	2.96e-10	56.1213
rs34174304	IL-18R1	A	G	0.073	0.0283	0.8157	0.0395	0.4737	20	51193977	0.0149	9.62e-07	23.6279
rs35021151	IL-18R1	A	G	-0.1646	-0.1463	0.0317	0.0761	0.05453	3	58414784	0.0342	1.49e-06	24.5456
rs544598637	IL-18R1	T	C	0.3323	-0.0509	0.0247	0.0958	0.5952	2	102721119	0.0429	9.49e-15	65.28
rs55664027	IL-18R1	T	C	-0.1209	0.0172	0.7695	0.0331	0.6027	2	102235949	0.0139	3.38e-18	76.7651
rs61081423	IL-18R1	A	G	-0.1967	-0.0903	0.0307	0.1831	0.6219	2	102282593	0.0394	5.96e-07	32.9883
rs62257659	IL-18R1	A	G	-0.2015	-0.0077	0.9745	0.0948	0.9351	3	79589418	0.042	1.61e-06	29.7738
rs6742007	IL-18R1	A	C	0.0962	-0.0115	0.1233	0.0424	0.787	2	104759119	0.0182	1.25e-07	29.5503
rs72814938	IL-18R1	T	C	-0.1627	-0.0228	0.0489	0.0817	0.78	2	101396524	0.0297	4.3e-08	35.2805
rs73176827	IL-18R1	T	C	-0.1045	-0.0662	0.0762	0.0562	0.2382	7	156048777	0.022	2.03e-06	22.6828
rs7512350	IL-18R1	A	G	0.0921	0.0351	0.1213	0.0461	0.4471	1	15404794	0.0201	4.6e-06	21.3195
rs76062377	IL-18R1	T	C	-0.2155	0.1866	0.0262	0.0817	0.02238	2	103716268	0.0436	7.71e-07	35.0149
rs7642750	IL-18R1	A	C	0.0935	-0.0209	0.8764	0.0428	0.6259	3	10580281	0.02	2.94e-06	22.3647
rs77639062	IL-18R1	T	C	0.4793	-0.0574	0.0182	0.1712	0.7376	2	102621855	0.0475	6.08e-24	114.525
rs77916398	IL-18R1	A	G	0.1403	-0.0977	0.0618	0.062	0.1151	2	101654390	0.0261	7.64e-08	32.6998
rs78035061	IL-18R1	A	C	0.1039	-0.0089	0.0787	0.06	0.8823	6	801754	0.0222	2.87e-06	22.4099
rs78199195	IL-18R1	A	G	-0.0956	-0.0114	0.8928	0.0448	0.7994	3	146882115	0.0196	1.07e-06	25.0483
rs78357146	IL-18R1	A	G	-0.3382	0.0803	0.9715	0.0962	0.4038	17	64305051	0.0378	3.65e-19	93.9618
rs79097546	IL-18R1	T	C	-0.2754	0.2033	0.9865	0.1343	0.1301	22	19662319	0.056	8.75e-07	28.8538
rs80317525	IL-18R1	A	G	0.1408	-0.0833	0.0468	0.0867	0.3368	7	47517191	0.0299	2.49e-06	26.0962
rs80339564	IL-18R1	T	C	-0.237	-0.0977	0.9806	0.1021	0.3386	2	103587917	0.0467	3.88e-07	29.6962
rs115242021	IL-1b	T	G	0.2326	-0.0102	0.92025	0.0531	0.8481	1	146045033	0.0414	5.07e-07	26.4718
rs143319329	IL-1b	T	C	0.2801	0.1333	0.02249	0.1365	0.3288	7	128499405	0.0715	2e-06	11.4473
rs4786740	IL-1b	A	C	0.0845	0.0096	0.408	0.0308	0.7565	16	5625197	0.0202	4.67e-06	11.4462
rs10996419	IL-2	T	C	-0.1222	0.0869	0.9188	0.0571	0.1282	10	67202938	0.0259	2.38e-06	26.311
rs142641125	IL-2	T	C	0.2095	0.0705	0.0287	0.0944	0.4552	3	12396234	0.0419	5.73e-07	28.9135
rs150301768	IL-2	T	C	0.3212	0.1598	0.0108	0.1264	0.2061	4	147485512	0.0696	3.93e-06	26.0406
rs201229721	IL-2	A	C	-0.1468	0.0867	0.9396	0.1929	0.6531	9	88775115	0.0309	2.03e-06	22.6935
rs28515912	IL-2	A	C	-0.0723	0.0063	0.6969	0.0309	0.8371	17	103299	0.0149	1.22e-06	23.7279
rs36006983	IL-2	T	C	-0.0728	0.0363	0.7384	0.0357	0.3099	16	77431739	0.0153	1.95e-06	23.2641
rs4703508	IL-2	T	C	-0.1216	0.0034	0.9334	0.0672	0.9594	5	35188802	0.026	2.91e-06	21.7091
rs6535212	IL-2	T	G	-0.0646	-0.0364	0.6861	0.0318	0.2514	4	138235156	0.0139	3.36e-06	21.2165
rs74852566	IL-2	T	G	-0.1999	-0.0193	0.0244	0.104	0.8531	10	2293803	0.0431	3.52e-06	22.4671
rs75739108	IL-2	T	C	0.1737	-0.0091	0.039	0.0728	0.9008	3	137247468	0.038	4.85e-06	25.7025
rs77832761	IL-2	A	G	0.1922	-0.0207	0.0318	0.0923	0.8225	13	85868678	0.0414	3.44e-06	26.8642
rs77853517	IL-2	T	C	-0.1048	0.0044	0.8961	0.0432	0.9188	3	64865615	0.0217	1.37e-06	24.1515
rs79419497	IL-2	A	G	0.2016	-0.021	0.9733	0.1005	0.8345	2	192579384	0.0424	1.99e-06	24.9512
rs79925007	IL-2	T	G	0.1176	-0.0089	0.9036	0.0498	0.8583	4	34713434	0.0255	3.99e-06	27.3855
rs114209791	IL-20	A	G	-0.2134	0.1041	0.9756	0.1258	0.4083	2	52215130	0.046	3.5e-06	25.6001
rs114363239	IL-20	T	C	-0.2372	0.0001	0.0189	0.1502	0.9994	1	41433965	0.0487	1.11e-06	24.6313
rs117977288	IL-20	T	G	-0.1546	0.0697	0.9553	0.0681	0.3066	16	80689313	0.0316	9.96e-07	24.0992
rs12498781	IL-20	A	G	0.0635	-0.0298	0.3202	0.033	0.3669	4	133183457	0.0137	3.57e-06	20.6817
rs138771212	IL-20	A	G	-0.3596	0.138	0.9909	0.1942	0.4772	8	68839107	0.0778	3.8e-06	26.4934
rs146918864	IL-20	T	C	-0.2551	-0.0658	0.0228	0.0953	0.4897	2	141913966	0.0515	7.29e-07	33.2586
rs188205021	IL-20	T	C	-0.222	-0.0924	0.0255	0.1043	0.3756	11	100596026	0.0427	2e-07	28.905
rs200680034	IL-20	A	G	-0.3598	0.4703	0.0177	0.5106	0.357	7	76239511	0.071	4.03e-07	37.2657
rs28542561	IL-20	T	C	-0.1753	-0.061	0.965	0.0871	0.4838	15	23769949	0.0372	2.45e-06	24.4874
rs72633862	IL-20	T	G	-0.1722	0.029	0.0444	0.0849	0.7325	1	9746065	0.0376	4.65e-06	29.6961
rs72659995	IL-20	T	C	-0.1232	-0.0095	0.9142	0.059	0.8724	14	21169862	0.0267	3.95e-06	27.0519
rs117263973	IL-22RA1	A	G	0.3467	-0.1193	0.0109	0.1755	0.4967	21	42295154	0.0752	4.02e-06	28.2099
rs12240324	IL-22RA1	A	G	0.2203	0.0706	0.9713	0.0964	0.4642	10	44669337	0.047	2.77e-06	31.9905
rs13257574	IL-22RA1	T	C	0.2714	0.3893	0.0167	0.1517	0.01027	8	87485765	0.0584	3.36e-06	27.4117
rs1473089	IL-22RA1	A	C	0.2679	-0.0044	0.0253	0.2999	0.9882	4	26143082	0.0561	1.79e-06	38.7696
rs17256492	IL-22RA1	T	C	-0.0751	-0.0314	0.7694	0.0358	0.381	14	62394907	0.0162	3.56e-06	22.7467
rs3181361	IL-22RA1	T	C	0.27	-0.1098	0.0163	0.0961	0.2534	9	117667449	0.0582	3.5e-06	26.5798
rs4811167	IL-22RA1	T	C	0.0632	-0.0352	0.5504	0.0303	0.2464	20	50001752	0.0134	2.4e-06	23.3549
rs56282088	IL-22RA1	A	G	0.2815	-0.0169	0.0165	0.1307	0.8973	8	81502336	0.0571	8.23e-07	28.1492
rs7158900	IL-22RA1	A	G	-0.0674	0.0152	0.6092	0.0345	0.6591	14	94197473	0.0138	1.04e-06	24.5864
rs75590335	IL-22RA1	A	G	0.1722	0.0294	0.0376	0.0729	0.6868	4	157031745	0.037	3.25e-06	24.395
rs78594373	IL-22RA1	T	C	-0.1271	0.0034	0.0671	0.0661	0.9584	2	85320044	0.0273	3.23e-06	23.8424
rs11066309	IL-24	A	G	0.0655	-0.0227	0.4172	0.0333	0.4963	12	112883476	0.0137	1.74e-06	23.6955
rs11256610	IL-24	A	G	0.3005	-0.0508	0.0145	0.7864	0.9485	10	6122343	0.0641	2.76e-06	28.0683
rs116790447	IL-24	T	C	0.1729	-0.0047	0.0521	0.1747	0.9785	1	18931322	0.0371	3.16e-06	27.9887
rs117613902	IL-24	A	G	-0.3	0.1214	0.9862	0.1695	0.4737	14	97741799	0.0657	4.97e-06	26.6398
rs143986178	IL-24	A	G	0.2969	-0.114	0.0144	0.2423	0.638	21	26067535	0.0644	4.02e-06	27.2114
rs167018	IL-24	A	G	0.0657	-0.0485	0.4443	0.0294	0.0999	7	155623090	0.0136	1.36e-06	24.2096
rs2341294	IL-24	A	G	-0.1318	-0.142	0.0716	0.1211	0.241	5	149232308	0.028	2.51e-06	22.9119
rs60306270	IL-24	A	G	-0.0886	0.0017	0.1398	0.0445	0.9697	16	49575164	0.0191	3.51e-06	22.2809
rs73169406	IL-24	A	G	0.111	-0.0208	0.1327	0.0443	0.6387	22	48661109	0.0207	8.22e-08	32.2382
rs115890206	IL-2RB	A	G	0.232	-0.2544	0.9786	0.1854	0.1699	2	171243489	0.0502	3.81e-06	23.5007
rs116007066	IL-2RB	A	G	-0.2101	-0.0235	0.025	0.0927	0.7996	4	136755243	0.0441	1.9e-06	22.1975
rs11630708	IL-2RB	T	C	-0.2102	0.0067	0.9766	0.0934	0.9429	15	84665328	0.0443	2.09e-06	23.8491
rs117538197	IL-2RB	T	C	0.1213	0.018	0.0695	0.064	0.7782	17	4507431	0.0261	3.36e-06	22.4456
rs141460846	IL-2RB	T	C	-0.2471	0.1467	0.9783	0.1361	0.2809	11	40470032	0.0535	3.86e-06	29.3758
rs17549820	IL-2RB	T	C	0.0631	-0.0052	0.5622	0.0292	0.8588	4	108118301	0.0129	1e-06	23.1518
rs2157876	IL-2RB	T	G	-0.1133	-0.0822	0.0879	0.0516	0.1111	12	111592380	0.0239	2.13e-06	23.392
rs34246740	IL-2RB	T	C	-0.0721	0.0104	0.2619	0.0338	0.7576	11	36198233	0.0156	3.8e-06	22.841
rs4889255	IL-2RB	A	G	0.2596	-0.2282	0.0267	0.1274	0.07333	16	81197117	0.055	2.36e-06	31.2445
rs9321271	IL-2RB	A	C	-0.157	0.029	0.9549	0.1057	0.7839	6	131393771	0.0325	1.36e-06	25.0566
rs9921181	IL-2RB	A	G	-0.0606	0.024	0.4465	0.0312	0.4406	16	80775714	0.0128	2.2e-06	21.4287
rs1013434	IL-33	T	C	-0.0732	-0.0625	0.2201	0.0368	0.08929	21	40484010	0.0158	3.61e-06	21.7117
rs10415966	IL-33	A	C	-0.1184	0.0671	0.1177	0.054	0.2137	19	14299739	0.0233	3.74e-07	30.0153
rs112495884	IL-33	A	G	0.3432	0.0019	0.0112	0.1253	0.9878	18	73359115	0.0748	4.47e-06	28.3959
rs13336496	IL-33	A	C	0.0936	-0.0962	0.8755	0.0535	0.07186	16	79491576	0.0203	4.01e-06	22.5377
rs66755903	IL-33	A	G	-0.0752	-0.0048	0.2321	0.0362	0.8941	8	87995921	0.0162	3.45e-06	22.9113
rs77792454	IL-33	T	C	-0.1166	-0.0446	0.1064	0.1055	0.6725	6	156872261	0.0255	4.82e-06	22.8485
rs78455659	IL-33	A	G	0.1259	-0.0004	0.9273	0.0537	0.9944	12	96439814	0.0273	3.99e-06	24.2937
rs8042883	IL-33	T	C	-0.0681	-0.0067	0.5496	0.031	0.8286	15	66970271	0.0135	4.55e-07	26.1033
rs116963481	IL-4	A	G	0.2805	-0.0933	0.9846	0.1055	0.3765	10	34284406	0.0592	2.16e-06	28.201
rs11989681	IL-4	A	G	0.0678	0.0253	0.5982	0.0304	0.4038	8	22649912	0.0136	6.19e-07	25.1209
rs13130198	IL-4	A	G	-0.0773	-0.0354	0.2374	0.0352	0.3149	4	40156881	0.0159	1.16e-06	24.5943
rs13418255	IL-4	A	G	0.0701	-0.0161	0.7233	0.0335	0.6317	2	107668175	0.0153	4.61e-06	22.3551
rs1490743	IL-4	T	G	-0.1338	-0.0409	0.0752	0.0564	0.4677	9	117036047	0.0278	1.49e-06	25.6591
rs2502347	IL-4	T	C	-0.077	0.0325	0.2195	0.0361	0.3678	1	243071390	0.0167	4.01e-06	23.0903
rs4876407	IL-4	T	G	-0.1391	0.0837	0.9451	0.0697	0.2295	8	119274249	0.0299	3.28e-06	23.7123
rs75610895	IL-4	T	C	-0.2354	-0.0443	0.0253	0.1215	0.7156	10	6800809	0.045	1.68e-07	32.2963
rs10988407	IL-5	A	G	0.0777	0.0114	0.2002	0.0372	0.7599	9	132281601	0.0167	3.28e-06	22.8368
rs114829303	IL-5	T	C	0.1661	0.101	0.0436	0.0732	0.1679	1	37473314	0.0361	4.2e-06	26.1568
rs12592185	IL-5	T	C	0.0838	-0.0485	0.8068	0.0389	0.2118	15	70546132	0.0173	1.27e-06	24.8847
rs132210	IL-5	T	C	-0.0686	0.0315	0.3408	0.031	0.31	22	48143913	0.0141	1.14e-06	24.0328
rs141941146	IL-5	A	G	0.3833	-0.0039	0.9859	0.1147	0.9731	6	124474284	0.0825	3.38e-06	42.1547
rs17009223	IL-5	A	G	-0.1169	-0.0382	0.0881	0.0565	0.4991	1	208050360	0.0236	7.29e-07	25.9382
rs34639000	IL-5	A	G	0.0765	-0.019	0.7289	0.0308	0.5359	5	95530542	0.0147	1.95e-07	27.2879
rs4277106	IL-5	A	G	-0.2747	-0.1823	0.9858	0.1416	0.198	11	10380223	0.0592	3.48e-06	24.9565
rs62069649	IL-5	A	G	0.2206	0.1093	0.0267	0.1666	0.5119	17	59402478	0.0482	4.72e-06	26.4449
rs7142197	IL-5	A	G	-0.0924	0.0397	0.1442	0.0415	0.3383	14	93316119	0.0188	8.88e-07	24.8566
rs10234370	IL-6	T	C	0.0582	0.0806	0.6371	0.0304	0.007929	7	28486167	0.0127	4.59e-06	22.422
rs10977774	IL-6	A	C	-0.3418	0.1249	0.9865	0.1341	0.3517	9	954741	0.0701	1.08e-06	38.4252
rs1346147	IL-6	A	G	-0.0659	-0.0244	0.7459	0.0345	0.4808	8	21260780	0.0135	1.05e-06	23.5681
rs17486819	IL-6	T	G	0.0975	0.026	0.9152	0.0415	0.5308	2	113871806	0.0211	3.82e-06	21.7772
rs185969953	IL-6	T	G	-0.3427	0.3261	0.0105	0.2267	0.1504	13	68942611	0.0682	5.04e-07	31.6366
rs187416244	IL-6	T	C	-0.2244	-0.3396	0.0182	0.1768	0.05468	7	76792340	0.0469	1.71e-06	26.5447
rs248536	IL-6	T	G	-0.0671	0.0184	0.2276	0.0359	0.6083	5	141146747	0.0143	2.7e-06	22.6621
rs10403201	IL-7	A	G	-0.0584	0.0514	0.2923	0.0329	0.1189	19	14764810	0.0127	4.26e-06	20.8109
rs11742240	IL-7	T	G	-0.0647	0.0699	0.2796	0.0319	0.0285	5	35881376	0.0131	7.86e-07	24.8888
rs12321566	IL-7	A	G	0.0698	-0.0368	0.237	0.0365	0.3132	12	97807415	0.0139	5.12e-07	25.2151
rs12699881	IL-7	A	G	0.068	0.011	0.2517	0.0318	0.7291	7	2401569	0.0138	8.33e-07	24.9273
rs144728120	IL-7	T	C	0.1495	-0.1079	0.0436	0.0758	0.1546	3	35502404	0.0316	2.23e-06	27.4795
rs55849454	IL-7	A	G	0.0729	-0.0218	0.7913	0.0381	0.5669	5	133897234	0.0159	4.54e-06	21.4522
rs570880779	IL-7	T	C	-0.2336	-0.0358	0.0215	0.1875	0.8485	15	73960703	0.0505	3.73e-06	31.3046
rs7026771	IL-7	A	G	0.0691	-0.0172	0.5682	0.0315	0.5857	9	133854336	0.0148	3.03e-06	29.1236
rs74131483	IL-7	A	G	0.1372	-0.0413	0.9451	0.0634	0.515	1	194276216	0.0274	5.52e-07	25.9096
rs77315994	IL-7	A	C	0.1392	0.1435	0.9455	0.0708	0.04277	8	79424305	0.0269	2.28e-07	28.5855
rs77336315	IL-7	A	C	0.2512	0.0029	0.9836	0.1666	0.9861	1	97287518	0.0531	2.24e-06	28.1491
rs79072837	IL-7	T	C	-0.136	-0.021	0.0497	0.0704	0.7656	15	81321256	0.028	1.19e-06	25.7505
rs12075	IL-8	A	G	0.0667	0.0213	0.5552	0.0296	0.4712	1	159175354	0.0116	8.92e-09	32.4578
rs13064825	IL-8	T	C	0.056	0.0077	0.4104	0.0297	0.7957	3	16705058	0.012	3.06e-06	21.7262
rs141979722	IL-8	T	C	0.2829	0.1082	0.0146	0.2295	0.6374	3	172877373	0.0608	3.27e-06	26.9291
rs144815207	IL-8	T	C	0.3186	-0.2587	0.9879	0.1771	0.144	1	233542010	0.0622	3.02e-07	32.5777
rs145125644	IL-8	A	G	0.2687	-0.0152	0.9866	0.0973	0.876	7	17688229	0.0555	1.29e-06	28.1756
rs1516478	IL-8	T	C	0.1479	0.0132	0.0386	0.0888	0.8818	3	76218188	0.0322	4.37e-06	23.968
rs34519991	IL-8	T	C	0.0555	-0.0078	0.5073	0.0297	0.7931	18	12258051	0.012	3.75e-06	22.0438
rs6446951	IL-8	A	G	-0.1894	-0.1026	0.0665	0.0677	0.1296	4	74574265	0.0241	3.87e-15	65.8838
rs6585420	IL-8	T	C	0.1545	-0.0128	0.9598	0.0701	0.8555	10	118629449	0.0325	2e-06	27.2051
rs6709159	IL-8	A	G	0.0562	-0.0139	0.4424	0.0292	0.6346	2	108946178	0.0117	1.56e-06	23.0078
rs7216538	IL-8	A	G	-0.1324	-0.0943	0.0541	0.0897	0.2929	17	73572798	0.0279	2.08e-06	24.5695
rs72633250	IL-8	A	C	0.0574	-0.0639	0.4025	0.0297	0.03182	15	101649801	0.0124	3.67e-06	22.6882
rs72886502	IL-8	T	G	-0.3895	-0.2227	0.0095	0.2251	0.3225	18	36692976	0.076	2.98e-07	35.1869
rs74696018	IL-8	A	G	0.2139	-0.0286	0.9785	0.0993	0.7735	4	74215450	0.0416	2.72e-07	28.4305
rs8069322	IL-8	A	G	0.0668	-0.0482	0.7222	0.0341	0.1567	17	54450134	0.0131	3.41e-07	26.4105
rs906401	IL-8	T	C	0.0941	-0.0147	0.9034	0.0502	0.7698	18	73700336	0.02	2.54e-06	22.7957
rs972492	IL-8	A	C	-0.0936	-0.0302	0.1404	0.0473	0.5228	5	37903927	0.0184	3.64e-07	26.2988
rs41294750	IL-9	T	C	0.3514	-0.0758	0.02761	0.088	0.389	1	53084968	0.0748	2.37e-06	24.2424
rs4880409	IL-9	T	C	-0.3355	-0.0307	0.97137	0.13	0.813	10	132516716	0.0723	3.5e-06	22.882
rs61867538	IL-9	T	C	0.3566	-0.0843	0.02761	0.0864	0.3294	11	1503276	0.0774	3.93e-06	24.9701
rs7232268	IL-9	G	A	-0.2759	0.0304	0.95297	0.0686	0.6578	18	70101678	0.0587	2.53e-06	24.9521
rs7242404	IL-9	A	G	-0.1228	0.0364	0.3006	0.0322	0.2582	18	12741268	0.0264	3.27e-06	23.1766
rs76963786	IL-9	T	C	-0.2865	0.0076	0.08793	0.058	0.8951	12	31886823	0.0557	4.5e-07	48.4558
rs111850948	IL10RB	A	G	-0.0843	-0.0488	0.1348	0.0456	0.2849	7	25740142	0.0181	3.2e-06	23.7171
rs112798338	IL10RB	T	C	0.1926	-0.0091	0.026	0.0898	0.919	1	228433772	0.0411	2.78e-06	26.8869
rs114288486	IL10RB	T	C	0.1449	-0.0097	0.0363	0.0874	0.9116	1	212796908	0.0311	3.17e-06	21.6669
rs1153572	IL10RB	T	C	-0.0548	-0.0326	0.5866	0.0296	0.2703	3	4275803	0.0119	4.12e-06	20.8347
rs116315732	IL10RB	T	C	0.1988	-0.1486	0.0212	0.0851	0.08098	2	176630651	0.0402	7.6e-07	24.2029
rs11702633	IL10RB	T	C	-0.2263	0.0097	0.9808	0.0803	0.904	21	34975850	0.0445	3.67e-07	28.4445
rs117641308	IL10RB	T	G	0.2515	0.22	0.9786	0.1303	0.09145	21	34979774	0.0491	3.02e-07	36.649
rs117932060	IL10RB	T	C	0.1462	0.0369	0.0422	0.067	0.5816	21	35274135	0.0306	1.77e-06	25.4991
rs12738267	IL10RB	A	C	-0.0581	0.0482	0.3554	0.0314	0.1243	1	216732362	0.0125	3.35e-06	22.1265
rs141462891	IL10RB	T	C	0.1955	0.0204	0.0297	0.0963	0.8323	21	34976385	0.0365	8.5e-08	32.4844
rs142421172	IL10RB	A	G	0.208	-0.095	0.0438	0.068	0.1624	1	179682087	0.031	1.95e-11	46.6932
rs144250847	IL10RB	A	C	-0.2214	-0.0093	0.0169	0.1215	0.9391	21	34982140	0.0477	3.46e-06	24.0347
rs149156511	IL10RB	A	G	0.2066	-0.055	0.0323	0.1009	0.5861	20	39437913	0.0444	3.27e-06	38.2159
rs192325200	IL10RB	A	G	-0.2327	0.0062	0.9827	0.1497	0.967	10	71477178	0.0505	4.07e-06	25.5747
rs34361138	IL10RB	A	G	0.0532	0.0071	0.5488	0.0291	0.8088	6	41174158	0.0113	2.5e-06	20.6751
rs55780441	IL10RB	T	C	0.1783	-0.0211	0.9674	0.0647	0.7449	16	13209083	0.0348	3e-07	29.5999
rs6517157	IL10RB	T	C	0.1509	0.0599	0.9258	0.0633	0.344	21	34634808	0.0251	1.83e-09	44.8271
rs6517187	IL10RB	T	C	0.2048	-0.0035	0.0366	0.0971	0.9711	21	35018867	0.0324	2.6e-10	42.3754
rs75710908	IL10RB	A	G	0.1586	0.0988	0.9665	0.0889	0.2662	21	34510084	0.0341	3.3e-06	23.9931
rs7574167	IL10RB	A	G	0.0637	0.0083	0.2684	0.0751	0.912	2	43150924	0.0135	2.38e-06	20.4778
rs76387608	IL10RB	A	G	-0.2944	-0.3519	0.0193	0.2877	0.2212	21	35006457	0.05	3.91e-09	42.5656
rs7855466	IL10RB	T	C	0.0861	0.108	0.1723	0.0345	0.001728	9	136121303	0.0169	3.49e-07	24.963
rs8128359	IL10RB	A	G	-0.1964	0.0762	0.026	0.0758	0.3148	21	35110447	0.0387	3.88e-07	28.8257
rs8178484	IL10RB	T	C	-0.426	-0.0151	0.5452	0.0297	0.611	21	34651253	0.0117	1e-200	1412.64
rs9685374	IL10RB	A	G	-0.0618	0.0077	0.2721	0.0333	0.8179	4	119751261	0.0134	3.99e-06	21.6429
rs1054402	IL1ra	C	T	-0.1311	0.0092	0.7342	0.0344	0.7901	9	116401230	0.027	1.13e-06	24.5557
rs11627423	IL1ra	C	A	-0.1171	-0.0034	0.3855	0.0305	0.9116	14	32731417	0.0247	2.12e-06	23.7763
rs12121840	IL1ra	T	C	0.2692	0.0723	0.08691	0.0676	0.285	1	165572405	0.0571	2.43e-06	42.3069
rs2809154	IL1ra	T	C	-0.1786	-0.021	0.1616	0.0534	0.6946	13	84153389	0.0388	3.74e-06	31.7015
rs9623661	IL1ra	T	C	-0.1966	-0.0116	0.09202	0.0559	0.8353	22	42697370	0.0426	3.86e-06	23.6371
rs11241559	IL2ra	G	T	0.1264	-0.0234	0.7781	0.0326	0.4733	5	120641005	0.0266	2e-06	20.3881
rs117244812	IL2ra	A	G	-0.7064	-0.0905	0.01431	0.16	0.5718	17	6539990	0.1488	2.1e-06	52.4718
rs12722497	IL2ra	A	C	0.6279	-0.0262	0.1452	0.0495	0.5964	10	6053965	0.0485	1.57e-38	398.685
rs185231391	IL2ra	C	T	-0.8503	-0.0834	0.01329	0.1607	0.6038	3	59373953	0.1809	1.47e-06	71.0331
rs4733117	IL2ra	C	A	-0.1369	-0.0317	0.1646	0.0385	0.4114	8	32280094	0.0292	2.63e-06	19.0398
rs61705228	IL2ra	T	C	0.3303	0.0094	0.03681	0.0732	0.8984	4	100275145	0.0716	3.99e-06	28.652
rs10403201	LAP TGF-beta-1	A	G	-0.0597	0.0514	0.292	0.0329	0.1189	19	14764810	0.0125	1.79e-06	21.736
rs10508556	LAP TGF-beta-1	T	C	0.0523	-0.054	0.4627	0.0294	0.06651	10	18285342	0.0114	4.48e-06	20.0647
rs114152855	LAP TGF-beta-1	T	C	-0.299	0.1345	0.0112	0.1322	0.309	4	175537640	0.0613	1.07e-06	28.2672
rs143420877	LAP TGF-beta-1	T	C	0.1447	0.0819	0.0388	0.0682	0.2298	8	51696312	0.0303	1.79e-06	23.0359
rs144612223	LAP TGF-beta-1	T	G	-0.2414	-0.0853	0.0278	0.2093	0.6836	19	42103539	0.0409	3.59e-09	45.1425
rs144834546	LAP TGF-beta-1	T	C	-0.2662	-0.0246	0.0227	0.1621	0.8794	12	24809427	0.0526	4.17e-07	40.7912
rs149458216	LAP TGF-beta-1	A	C	-0.2301	-0.2117	0.0182	0.0967	0.02855	16	48902293	0.0472	1.09e-06	27.913
rs1800472	LAP TGF-beta-1	A	G	-0.4623	-0.0922	0.0345	0.0832	0.2674	19	41847860	0.0335	2.55e-43	212.813
rs183319799	LAP TGF-beta-1	T	G	0.2185	-0.04	0.0182	0.1165	0.7315	9	87111083	0.0461	2.14e-06	25.1768
rs1921885	LAP TGF-beta-1	A	C	0.1265	-0.0117	0.9391	0.0898	0.8961	4	84952443	0.0263	1.51e-06	26.1967
rs2231943	LAP TGF-beta-1	T	C	0.1825	-0.0333	0.029	0.072	0.6435	19	41938222	0.0373	9.94e-07	27.6891
rs2281119	LAP TGF-beta-1	T	C	-0.0873	-0.0401	0.1204	0.0461	0.3843	22	45002724	0.019	4.33e-06	23.092
rs34536806	LAP TGF-beta-1	T	G	0.0989	-0.0402	0.9023	0.0534	0.4521	11	95274487	0.021	2.48e-06	24.679
rs34992551	LAP TGF-beta-1	T	C	-0.0931	0.0149	0.1103	0.0396	0.7065	7	16406570	0.0199	2.89e-06	25.1044
rs60821320	LAP TGF-beta-1	A	C	-0.1083	0.0493	0.0779	0.0615	0.4226	12	95312882	0.0232	3.04e-06	21.6889
rs6753034	LAP TGF-beta-1	T	C	0.0527	-0.0131	0.4438	0.0292	0.6539	2	108946156	0.0115	4.59e-06	20.2295
rs7013321	LAP TGF-beta-1	A	G	-0.0608	0.004	0.4469	0.0295	0.8917	8	106593558	0.0121	5.04e-07	26.1551
rs73045256	LAP TGF-beta-1	A	G	-0.1921	0.0478	0.9378	0.0659	0.468	19	41811072	0.0276	3.4e-12	61.7689
rs7570818	LAP TGF-beta-1	A	G	-0.0849	0.0367	0.8857	0.0437	0.4011	2	107310081	0.0183	3.5e-06	21.5242
rs7820135	LAP TGF-beta-1	T	C	-0.0747	-0.0271	0.8321	0.0367	0.4602	8	68719454	0.0155	1.44e-06	22.9995
rs11127419	LIF	T	C	0.0707	0.0042	0.3559	0.0308	0.8914	2	3091471	0.0153	3.82e-06	21.2465
rs11883375	LIF	A	G	-0.1011	0.0115	0.1385	0.0453	0.8	19	54851842	0.0197	2.87e-07	28.7887
rs234592	LIF	A	G	-0.0635	-0.069	0.5456	0.0303	0.02272	14	97087097	0.0136	3.02e-06	22.7241
rs332426	LIF	A	G	0.112	0.0022	0.0899	0.0582	0.9692	19	6801966	0.0238	2.53e-06	24.2443
rs7225483	LIF	T	G	0.0671	-0.0046	0.486	0.0293	0.875	17	28341679	0.0143	2.7e-06	22.2002
rs74992559	LIF	A	G	0.1725	0.1485	0.0351	0.1088	0.1722	10	31490202	0.0367	2.6e-06	23.7954
rs825264	LIF	A	G	-0.2119	0.0028	0.0321	0.0802	0.972	2	222585468	0.0453	2.9e-06	28.7882
rs115938660	LIF-R	T	C	-0.2181	0.0845	0.0215	0.0871	0.3321	5	110784241	0.0467	3.01e-06	23.6001
rs117117000	LIF-R	A	G	0.1586	-0.0507	0.961	0.0787	0.5189	8	119917062	0.0333	1.91e-06	22.2568
rs117405640	LIF-R	A	G	-0.1577	-0.0842	0.9517	0.0467	0.07097	9	135891267	0.0345	4.85e-06	26.9719
rs12754806	LIF-R	A	G	0.0563	-0.0083	0.4817	0.0292	0.7757	1	238821453	0.0122	3.94e-06	18.6518
rs147006060	LIF-R	A	G	-0.2602	-0.0206	0.0179	0.0853	0.8094	21	43780807	0.0566	4.28e-06	28.0915
rs1690678	LIF-R	A	C	0.0904	0.0014	0.1109	0.0481	0.9762	10	27930818	0.0192	2.5e-06	19.0182
rs2289779	LIF-R	T	G	0.0788	0.0125	0.5419	0.0291	0.6677	5	38527228	0.0134	4.09e-09	35.0498
rs41307428	LIF-R	T	C	0.2027	0.1042	0.067	0.0416	0.01215	9	136336804	0.0299	1.21e-11	60.7828
rs6002001	LIF-R	A	G	0.6489	0.2109	0.0043	0.6013	0.7258	22	41054967	0.1417	4.66e-06	24.8206
rs62258077	LIF-R	T	C	-0.063	0.0012	0.6603	0.0357	0.9738	3	58363371	0.013	1.26e-06	20.9763
rs73157388	LIF-R	T	C	-0.1306	-0.0238	0.9229	0.052	0.6476	7	79349730	0.0285	4.6e-06	27.5781
rs778016	LIF-R	A	G	-0.0681	-0.0069	0.2875	0.0326	0.8322	6	68918580	0.0145	2.65e-06	18.8093
rs11639226	MCP-1	A	C	0.0615	-0.061	0.4782	0.0361	0.09074	15	91387220	0.0133	3.76e-06	27.0106
rs117317477	MCP-1	T	G	-0.3227	0.0815	0.0125	0.0945	0.3885	22	21921920	0.0704	4.57e-06	30.2156
rs117510656	MCP-1	T	C	-0.2587	-0.0115	0.9806	0.0875	0.8955	11	87277670	0.0562	4.16e-06	36.4622
rs11870164	MCP-1	T	C	0.0751	-0.0487	0.2772	0.0326	0.1349	17	32567679	0.013	7.61e-09	33.3685
rs12075	MCP-1	A	G	0.1694	0.0213	0.5552	0.0296	0.4712	1	159175354	0.0113	8.39e-51	211.746
rs12133241	MCP-1	T	G	0.0728	0.0214	0.8345	0.0398	0.5911	1	14260220	0.0157	3.54e-06	21.5673
rs12367122	MCP-1	A	G	0.0739	-0.0518	0.1756	0.0421	0.2185	12	30998369	0.0159	3.35e-06	22.6182
rs146186562	MCP-1	T	G	-0.2293	-0.1743	0.9789	0.1114	0.1176	6	20408729	0.0497	3.96e-06	31.0901
rs148307902	MCP-1	A	G	0.2553	0.2609	0.0243	0.1538	0.08978	5	2885014	0.0538	2.08e-06	42.7712
rs189606623	MCP-1	T	C	0.3358	-0.0861	0.9818	0.0918	0.3482	3	46432609	0.0563	2.45e-09	57.7908
rs190108694	MCP-1	A	G	-0.2084	-0.1698	0.0286	0.2505	0.4979	18	75133468	0.0455	4.64e-06	27.3905
rs207311	MCP-1	T	C	0.0579	0.031	0.6697	0.0323	0.3367	4	19075878	0.0126	4.32e-06	21.2149
rs2228467	MCP-1	T	C	-0.1668	-0.0482	0.9288	0.0559	0.3884	3	42906116	0.0227	2.01e-13	54.4037
rs34292320	MCP-1	T	C	-0.0684	0.0486	0.2742	0.0337	0.1492	13	43553825	0.0134	3.32e-07	26.6474
rs35728689	MCP-1	A	G	0.3004	-0.0679	0.0959	0.0462	0.1417	3	46390228	0.0198	5.44e-52	234.162
rs3774641	MCP-1	T	G	0.1454	-0.0146	0.2	0.0344	0.6723	3	45937833	0.0146	2.31e-23	97.2851
rs7540542	MCP-1	T	G	0.0804	-0.0244	0.2596	0.0333	0.4629	1	159430327	0.0134	1.97e-09	35.5806
rs7619350	MCP-1	A	G	0.0986	-0.0699	0.118	0.0433	0.1063	3	132269435	0.0201	9.32e-07	23.8504
rs77128226	MCP-1	T	C	-0.1063	0.0183	0.0875	0.0559	0.7427	20	15213518	0.0218	1.08e-06	25.8191
rs77344300	MCP-1	T	C	-0.1381	-0.0279	0.0491	0.0847	0.742	9	78838039	0.0293	2.44e-06	26.2809
rs79697698	MCP-1	T	C	-0.348	-0.0895	0.0136	0.1062	0.3993	20	9086080	0.0653	9.86e-08	44.8226
rs9855780	MCP-1	A	G	-0.0588	0.0198	0.6276	0.0298	0.5075	3	45905784	0.0121	1.18e-06	23.1206
rs9942602	MCP-1	T	C	0.0618	-0.0029	0.4922	0.0293	0.9214	7	17977054	0.0117	1.28e-07	28.168
rs112168535	MCP-2	T	C	-0.1553	-0.0403	0.9555	0.0673	0.549	16	4704769	0.0316	8.9e-07	28.0905
rs11652256	MCP-2	A	G	-0.9051	0.0729	0.0323	0.1016	0.4727	17	32632378	0.0354	3.48e-144	795.275
rs12075	MCP-2	A	G	-0.0973	0.0213	0.5553	0.0296	0.4712	1	159175354	0.0116	4.95e-17	69.2019
rs138884871	MCP-2	T	C	0.2198	0.0022	0.0188	0.0828	0.9784	3	47071457	0.0473	3.37e-06	24.4087
rs144101664	MCP-2	T	C	-0.3694	-0.1581	0.014	0.108	0.1433	17	32774385	0.0547	1.45e-11	54.023
rs144618566	MCP-2	T	C	0.5171	-0.0389	0.0169	0.2025	0.8474	17	32652307	0.0538	7.15e-22	123.705
rs145516279	MCP-2	A	G	0.2225	0.1149	0.979	0.1058	0.2772	5	147351915	0.048	3.56e-06	29.1399
rs16969443	MCP-2	T	C	-0.4966	-0.0893	0.9763	0.109	0.4124	17	32633263	0.0757	5.38e-11	124.953
rs181726805	MCP-2	A	G	-0.2479	-0.0193	0.9838	0.1327	0.8845	9	95657986	0.0536	3.75e-06	28.9186
rs1821142	MCP-2	T	C	0.4013	-0.092	0.0184	0.11	0.4031	17	32649988	0.0478	4.64e-17	78.5248
rs35904471	MCP-2	T	C	0.0761	-0.0304	0.2662	0.0328	0.3546	17	76944702	0.0165	3.99e-06	25.7034
rs407595	MCP-2	A	C	0.0697	0.0082	0.2073	0.0351	0.8146	5	125099527	0.0147	2.12e-06	22.8443
rs4722985	MCP-2	T	C	-0.0626	0.0182	0.709	0.0335	0.5872	7	30472091	0.0133	2.52e-06	23.1383
rs6685547	MCP-2	A	G	0.1462	-0.0443	0.0505	0.0941	0.6375	1	224882124	0.0289	4.22e-07	27.1889
rs72825048	MCP-2	A	G	-0.812	0.0968	0.0508	0.0602	0.1079	17	32571230	0.0268	1e-200	1000.36
rs74350159	MCP-2	A	G	0.2798	-0.1924	0.012	0.2306	0.4041	21	36741897	0.0608	4.19e-06	25.6636
rs75580960	MCP-2	T	C	-0.0904	-0.041	0.8703	0.0413	0.3208	19	2151761	0.0188	1.52e-06	24.4385
rs76263310	MCP-2	A	G	0.296	-0.0014	0.0187	0.0993	0.9884	17	32645129	0.0455	7.74e-11	47.5019
rs78743764	MCP-2	A	C	-0.2226	0.0164	0.019	0.1379	0.905	1	3301962	0.048	3.53e-06	25.2677
rs79567569	MCP-2	A	C	-0.3284	-0.303	0.9877	0.2416	0.2098	6	167056258	0.0669	9.16e-07	35.1635
rs80131163	MCP-2	A	G	0.1962	0.0319	0.9686	0.0772	0.6798	18	31677370	0.0399	8.77e-07	34.5672
rs80219280	MCP-2	T	G	-0.904	-0.1488	0.0365	0.083	0.07299	17	32610534	0.0322	2e-173	898.548
rs948962	MCP-2	A	C	0.0544	-0.0226	0.4764	0.0302	0.4541	11	76919478	0.0119	4.84e-06	21.7852
rs9889517	MCP-2	A	G	0.0609	0.0271	0.4783	0.0301	0.3673	17	4704175	0.0121	4.83e-07	26.4912
rs11920996	MCP-3	T	C	0.204	-0.009	0.0354	0.0884	0.9193	3	42542761	0.037	3.52e-08	33.5071
rs12075	MCP-3	A	G	-0.0899	0.0213	0.5624	0.0296	0.4712	1	159175354	0.013	4.67e-12	47.0408
rs12142504	MCP-3	T	C	0.0778	0.0226	0.6951	0.0375	0.5463	1	192799485	0.0166	2.78e-06	24.2973
rs139796674	MCP-3	A	G	0.2334	-0.0128	0.0249	0.0785	0.8708	9	110584352	0.0492	2.1e-06	30.0591
rs146174820	MCP-3	A	G	0.2663	0.1366	0.0247	0.1601	0.3935	2	68614232	0.0547	1.13e-06	35.8853
rs147793446	MCP-3	A	G	0.1941	0.0341	0.0345	0.0756	0.6522	1	201769310	0.0413	2.6e-06	29.6106
rs148859911	MCP-3	A	G	0.1507	0.0605	0.05	0.0839	0.4708	11	42245173	0.0328	4.34e-06	25.4465
rs16947053	MCP-3	A	G	0.2264	0.0497	0.9779	0.0966	0.6068	15	93092575	0.0487	3.34e-06	26.1586
rs182239847	MCP-3	T	G	-0.1716	-0.0344	0.9096	0.055	0.531	4	144892144	0.0359	1.75e-06	45.9906
rs2228467	MCP-3	T	C	-0.3169	-0.0482	0.9268	0.0559	0.3884	3	42906116	0.0252	2.88e-36	162.733
rs28667091	MCP-3	T	G	-0.0613	-0.0053	0.4117	0.0301	0.8603	4	47682997	0.0133	4.05e-06	21.4816
rs4146770	MCP-3	T	C	-0.0933	0.0129	0.7978	0.0378	0.7341	3	151048544	0.0165	1.56e-08	33.1149
rs481267	MCP-3	A	G	-0.0754	-0.0098	0.3263	0.0686	0.8864	1	108717820	0.015	4.99e-07	24.7747
rs7116054	MCP-3	T	C	-0.0998	-0.0144	0.1822	0.0444	0.7461	11	68891695	0.0179	2.47e-08	33.7382
rs7213460	MCP-3	A	G	0.0942	0.0122	0.4161	0.0302	0.6866	17	32522613	0.0132	9.58e-13	51.0054
rs74157668	MCP-3	T	C	0.1574	0.0738	0.0404	0.056	0.187	10	121143312	0.0343	4.46e-06	22.6702
rs78848134	MCP-3	T	C	0.2441	0.1466	0.0198	0.1586	0.3554	20	41126657	0.0514	2.04e-06	26.1818
rs9968876	MCP-3	T	G	-0.1046	-0.0231	0.8991	0.0544	0.671	6	100087282	0.0221	2.21e-06	23.4156
rs10140592	MCP-4	A	G	0.2704	0.0144	0.0209	0.1109	0.8964	14	70451473	0.0553	1.01e-06	41.2717
rs115511138	MCP-4	A	G	0.1956	-0.0651	0.9694	0.1222	0.5942	4	115566991	0.042	3.21e-06	31.7179
rs12075	MCP-4	A	G	0.189	0.0213	0.5553	0.0296	0.4712	1	159175354	0.0114	9.89e-62	264.552
rs144118870	MCP-4	A	G	0.1749	-0.1685	0.963	0.0839	0.04449	6	31214807	0.0368	2.01e-06	32.1867
rs181250	MCP-4	T	C	-0.1032	0.0039	0.8805	0.0596	0.9484	17	56210459	0.0208	6.99e-07	25.9129
rs191825334	MCP-4	T	C	0.1147	-0.0305	0.9224	0.2674	0.9092	17	56736459	0.0249	4.1e-06	21.7677
rs2497351	MCP-4	T	C	0.0668	0.0243	0.2018	0.0367	0.508	10	94520346	0.0145	4.09e-06	21.211
rs2631360	MCP-4	A	G	0.0609	-0.0164	0.5448	0.0303	0.5887	5	131707429	0.0131	3.34e-06	21.7095
rs3136676	MCP-4	A	G	0.3903	-0.0135	0.9384	0.0607	0.8236	17	32683289	0.0251	1.6e-54	263.996
rs3917900	MCP-4	A	G	0.1557	0.0136	0.6401	0.0311	0.6624	17	32587314	0.012	1.7e-38	166.364
rs55842014	MCP-4	A	G	-0.0638	-0.084	0.3598	0.0729	0.2492	3	46289113	0.0131	1.11e-06	23.3
rs62201455	MCP-4	A	C	-0.2136	-0.1379	0.9807	0.0782	0.07759	20	12689462	0.0451	2.18e-06	25.4674
rs62336911	MCP-4	T	C	0.1569	-0.0051	0.0417	0.0698	0.942	4	176433708	0.0332	2.29e-06	28.163
rs72825017	MCP-4	T	G	-0.1997	0.1038	0.0594	0.0579	0.073	17	32529710	0.0251	1.77e-15	65.9266
rs74794857	MCP-4	T	C	0.0674	-0.0537	0.4123	0.0308	0.08114	5	22143588	0.0139	1.24e-06	25.9424
rs7612912	MCP-4	T	C	0.1281	0.0396	0.6276	0.0313	0.2059	3	42910621	0.012	1.33e-26	113.72
rs7648947	MCP-4	A	G	-0.0661	-0.0329	0.4575	0.0299	0.272	3	43174229	0.0118	2.12e-08	31.0511
rs8112014	MCP-4	A	G	-0.0578	0.0572	0.2923	0.0329	0.08198	19	14773077	0.0126	4.49e-06	20.3766
rs847767	MCP-4	A	G	0.077	0.0495	0.8533	0.041	0.2273	6	40051588	0.0168	4.58e-06	21.8988
rs926646	MCP-4	T	C	0.1432	0.0429	0.9545	0.0687	0.532	20	20023326	0.0304	2.47e-06	26.2833
rs113218956	MIF	A	G	-0.8948	0.0109	0.009202	0.1599	0.9458	22	24828867	0.1879	2.26e-06	51.7382
rs118055855	MIF	C	T	-0.6907	0.1723	0.01329	0.1293	0.1828	11	29867025	0.15	4.13e-06	44.2452
rs12594190	MIF	G	A	-0.1355	-0.0237	0.2474	0.0319	0.4578	15	24791308	0.0267	3.7e-07	24.0395
rs13142904	MIF	T	C	-0.223	-0.0654	0.06851	0.0545	0.2304	4	53452247	0.0425	2.56e-07	22.3055
rs141009259	MIF	C	T	0.6178	0.0832	0.01329	0.165	0.6142	2	207111559	0.1322	2.47e-06	35.3089
rs78098071	MIF	C	T	0.4867	-0.0043	0.0184	0.1222	0.9718	5	163882733	0.0918	1.78e-07	30.1378
rs10774611	MIP-1 alpha	A	G	-0.0549	-0.0185	0.5689	0.0306	0.5449	12	111383036	0.0119	3.96e-06	21.1619
rs11066309	MIP-1 alpha	A	G	0.0645	-0.0227	0.4165	0.0333	0.4963	12	112883476	0.0136	2.11e-06	22.9792
rs111734780	MIP-1 alpha	A	G	-0.3088	-0.0991	0.978	0.1855	0.5933	17	34042025	0.0623	7.17e-07	51.1333
rs113448118	MIP-1 alpha	A	G	0.0818	-0.0321	0.1528	0.0403	0.4252	7	1108954	0.0179	4.88e-06	20.4621
rs1143687	MIP-1 alpha	T	C	-0.1229	-0.0414	0.0627	0.0609	0.4969	16	81922813	0.024	3.04e-07	26.2167
rs11651338	MIP-1 alpha	T	C	0.1392	0.0104	0.5949	0.0311	0.7379	17	34816489	0.0122	3.73e-30	134.745
rs1719209	MIP-1 alpha	A	G	0.4088	-0.0159	0.231	0.0355	0.6538	17	34412293	0.0135	1e-200	902.186
rs2847249	MIP-1 alpha	T	C	-0.0621	0.0443	0.2605	0.0339	0.1908	18	12747235	0.0136	4.97e-06	21.2666
rs2853926	MIP-1 alpha	A	G	-0.0608	0.044	0.7392	0.036	0.2212	6	31263051	0.0133	4.84e-06	21.0404
rs56675286	MIP-1 alpha	A	C	-0.1806	0.0866	0.0383	0.0878	0.3236	17	34358060	0.0325	2.75e-08	35.5039
rs5743604	MIP-1 alpha	A	G	-0.0736	-0.0214	0.7503	0.0391	0.5842	4	38801285	0.0135	4.98e-08	29.969
rs78871521	MIP-1 alpha	T	C	0.1812	-0.0348	0.0304	0.086	0.6856	16	4774017	0.0371	1.04e-06	25.6846
rs916841	MIP-1 alpha	A	G	0.1272	0.007	0.5059	0.0391	0.8578	17	34477480	0.015	2.25e-17	109.429
rs9540456	MIP-1 alpha	A	G	0.0926	0.0358	0.8776	0.0456	0.4324	13	66085374	0.0181	3.12e-07	26.3787
rs10990535	MMP-1	T	C	0.0703	0.0563	0.253	0.0338	0.09553	9	99091009	0.0135	1.91e-07	27.5712
rs111839693	MMP-1	T	C	0.3289	0.0267	0.9728	0.076	0.7258	11	103211403	0.0381	6e-18	84.8789
rs111872781	MMP-1	T	C	-0.2926	0.0259	0.9533	0.0748	0.7288	11	103122586	0.0295	3.45e-23	113.218
rs11673125	MMP-1	T	C	-0.0585	0.0508	0.296	0.0328	0.1217	19	14763748	0.0127	4.1e-06	21.052
rs117210823	MMP-1	T	C	-0.205	0.0161	0.9772	0.0848	0.8492	11	102442773	0.0431	1.97e-06	27.6452
rs117606365	MMP-1	A	G	0.2147	-0.0985	0.0257	0.1032	0.34	11	103273141	0.0389	3.4e-08	34.0867
rs117995591	MMP-1	T	C	0.2832	-0.0918	0.9832	0.1073	0.3919	11	103426488	0.0544	1.93e-07	37.9729
rs12141791	MMP-1	A	G	0.0859	-0.0132	0.6981	0.0323	0.6834	1	156419786	0.013	3.9e-11	44.5968
rs12367368	MMP-1	T	G	0.0861	-0.0013	0.1146	0.0447	0.9766	12	83594043	0.0186	3.67e-06	22.2111
rs141699001	MMP-1	T	G	0.2272	-0.0003	0.0215	0.082	0.9975	11	103331867	0.0474	1.64e-06	32.0644
rs141782294	MMP-1	A	G	0.3767	0.0522	0.9777	0.0778	0.5022	11	102354473	0.0445	2.56e-17	91.7066
rs143544926	MMP-1	T	C	0.2251	-0.0332	0.9663	0.0939	0.7234	11	103106820	0.0338	2.74e-11	48.7842
rs17101198	MMP-1	A	G	-0.1699	-0.0836	0.9692	0.0684	0.2216	11	103466726	0.0354	1.59e-06	25.4499
rs188626385	MMP-1	T	C	-0.2509	0.3899	0.0177	0.2714	0.1507	7	120591120	0.053	2.2e-06	28.3726
rs188664797	MMP-1	T	G	-0.5467	0.0519	0.0142	0.1298	0.6893	11	103093428	0.0596	4.61e-20	113.242
rs2155053	MMP-1	T	C	-0.3212	0.019	0.9461	0.0594	0.7494	11	102604607	0.0264	4.68e-34	156.736
rs2229629	MMP-1	A	G	-0.3153	-0.051	0.0135	0.1801	0.777	2	75116527	0.0673	2.8e-06	28.8994
rs2926741	MMP-1	T	C	-0.0704	-0.0192	0.3436	0.0324	0.5534	12	57098597	0.0126	2.31e-08	32.0275
rs4734879	MMP-1	A	G	0.1136	-0.0194	0.7422	0.034	0.5691	8	106583124	0.0137	1.11e-16	70.9405
rs7219205	MMP-1	A	G	0.0569	-0.0057	0.5023	0.0306	0.8528	17	4351312	0.0121	2.57e-06	23.1762
rs72976626	MMP-1	A	C	-0.122	0.0769	0.9265	0.0592	0.1936	11	104392939	0.0241	4.14e-07	29.9102
rs77095316	MMP-1	T	G	-0.1416	-0.0452	0.0705	0.0581	0.4369	11	102572180	0.0238	2.69e-09	38.8413
rs79755767	MMP-1	A	G	0.0928	0.0085	0.1067	0.0455	0.8517	12	54698408	0.0194	1.72e-06	24.2085
rs873675	MMP-1	T	C	0.1234	-0.033	0.0684	0.0483	0.4946	3	64991445	0.0234	1.34e-07	28.6607
rs10895533	MMP-10	A	G	0.0537	0.0236	0.4532	0.0297	0.4263	11	103751736	0.0116	3.67e-06	21.0996
rs112062276	MMP-10	T	G	0.1203	0.0069	0.0601	0.0523	0.8947	6	134160498	0.0249	1.36e-06	24.1246
rs11225354	MMP-10	T	C	0.2957	-0.0157	0.879	0.0426	0.7129	11	102510046	0.0181	5.38e-60	270.903
rs113958571	MMP-10	A	G	-0.2315	0.0658	0.0188	0.1082	0.5432	20	20711695	0.0503	4.18e-06	28.3179
rs116763020	MMP-10	A	G	-0.2048	-0.0878	0.0248	0.0862	0.3085	6	30742141	0.0421	1.15e-06	29.9691
rs116845046	MMP-10	T	G	-0.2753	-0.269	0.0121	0.1671	0.1075	11	102216518	0.0554	6.72e-07	26.7599
rs118124532	MMP-10	T	G	-0.213	0.009	0.0394	0.0778	0.9077	11	102167545	0.0314	1.17e-11	50.7845
rs12567824	MMP-10	A	C	0.07	-0.0175	0.822	0.042	0.6765	1	159990022	0.0153	4.76e-06	20.5256
rs1356799	MMP-10	T	G	-0.069	0.0201	0.7974	0.0355	0.5711	2	140567666	0.015	4.22e-06	21.3646
rs17099622	MMP-10	A	G	-0.2064	-0.0612	0.9296	0.057	0.2828	11	102700352	0.0233	8.12e-19	80.1494
rs17860955	MMP-10	T	C	1.1371	-0.0055	0.983	0.1533	0.9713	11	102649482	0.047	2.6e-129	643.801
rs2584662	MMP-10	A	C	-0.0597	0.0426	0.585	0.0295	0.1486	17	47470487	0.0122	9.91e-07	24.7793
rs3742926	MMP-10	T	C	-0.0912	-0.0233	0.0978	0.0467	0.6184	14	33014869	0.0196	3.27e-06	21.6698
rs4754892	MMP-10	A	G	-0.2644	-0.0869	0.0302	0.1253	0.4878	11	102983984	0.0371	1.03e-12	58.773
rs55804377	MMP-10	A	G	-0.2185	-0.0066	0.0185	0.0872	0.9397	10	1063892	0.0469	3.18e-06	25.5986
rs650634	MMP-10	T	C	0.0774	0.0091	0.5118	0.0292	0.7551	11	103307933	0.0118	5.41e-11	42.9206
rs10412462	NRTN	A	C	-0.1731	-0.3096	0.0363	0.0824	0.0001705	19	14691684	0.0366	2.25e-06	24.7642
rs113580784	NRTN	A	G	-0.2288	-0.0059	0.0208	0.0862	0.9455	20	55469957	0.0495	3.8e-06	25.1439
rs143131035	NRTN	T	C	-0.4361	0.1247	0.0118	0.1805	0.4896	4	43313220	0.0867	4.91e-07	33.7832
rs148164126	NRTN	A	G	0.2217	-0.1364	0.022	0.1187	0.2505	16	25004804	0.048	3.86e-06	24.9513
rs182274799	NRTN	A	G	0.1565	0.0254	0.0646	0.0677	0.7075	11	10358788	0.031	4.46e-07	28.0816
rs192427410	NRTN	T	G	0.3743	-0.112	0.0252	0.112	0.3173	8	43185781	0.0786	1.92e-06	60.8596
rs29630	NRTN	T	C	-0.074	0.0459	0.2493	0.0343	0.181	5	171026588	0.0159	3.25e-06	23.293
rs4360502	NRTN	A	G	-0.0652	-0.0172	0.3445	0.0321	0.5926	1	214886642	0.0141	3.76e-06	21.814
rs62120726	NRTN	A	G	0.0786	0.0047	0.8077	0.042	0.9111	2	15734798	0.0172	4.88e-06	21.8067
rs76777800	NRTN	T	C	0.3387	1.408	0.0176	0.7929	0.07577	3	73067086	0.0738	4.44e-06	27.6366
rs77216559	NRTN	T	C	0.1667	-0.1588	0.958	0.0687	0.02079	11	4475910	0.034	9.44e-07	26.422
[truncated: 457 more rows]

## Sheet: Supplementary Table 10 
Supplementary Table 10. Replication MR analysis positive results
[truncated: 25 more rows]

[truncated: 4 more sheets: Supplemetary Table 11, Supplementary Table 12,  Supplementary Table 13, Supplementary Table 14 ]
